# Supplementary material for: Genetic and Epigenetic Characterization of a Discordant KMT2A/AFF1-Rearranged Infant Monozygotic Twin Pair
Source: Int J Mol Sci. 2021 Sep 9;22(18):9740. doi: 10.3390/ijms22189740 (PMC8466096; doi:10.3390/ijms22189740)
Supplement: Supplementary file 1 [file ijms-22-09740-s001.zip]

Archive with 11 entries (10 files):
- ijms-1351727-supplementary/
- ijms-1351727-supplementary/Supplementary Figure S1.pdf
- ijms-1351727-supplementary/Supplementary Figure S2.pptx
- ijms-1351727-supplementary/Supplementary Table S1-rev.xlsx
- ijms-1351727-supplementary/Supplementary Table S2-rev.xlsx
- ijms-1351727-supplementary/Supplementary Table S3-rev.xlsx
- ijms-1351727-supplementary/Supplementary Table S4-rev.xlsx
- ijms-1351727-supplementary/Supplementary Table S5-rev.xlsx
- ijms-1351727-supplementary/Supplementary Table S6-rev.xlsx
- ijms-1351727-supplementary/Supplementary Table S7-rev.xlsx
- ijms-1351727-supplementary/Supplementary Table S8-rev.xlsx
