# Supplementary material for: Genetic and Epigenetic Characterization of a Discordant KMT2A/AFF1-Rearranged Infant Monozygotic Twin Pair
Source: Int J Mol Sci. 2021 Sep 9;22(18):9740. doi: 10.3390/ijms22189740 (PMC8466096; doi:10.3390/ijms22189740)
Supplement: Supplementary file 1 [file ijms-22-09740-s001.zip › ijms-1351727-supplementary/Supplementary Table S2-rev.xlsx]

## Sheet: Foglio1
Supplementary Table 2. CpG sites with at least 30% methylation differences between twin samples (S1, S2) and between three diagnosis-remission matched samples (A1d-A1r, A2d-A2r, A3d-A3r).
TargetID	CHR	MAPINFO	UCSC_REFGENE_NAME	UCSC_REFGENE_GROUP	A1d	A2d	A3d	A1r	A2r	A3r	S1	S2	S3	S4	S5
cg18025136	1	1050579	C1orf159	5'UTR	0.849513	0.457434	0.814354	0.226541	0.277316	0.272179	0.565196	0.165863	0.202689	0.365451	0.263597
cg08231710	1	1566687	MMP23A;MMP23B	TSS1500;TSS1500	0.807246	0.629844	0.426887	0.180607	0.20112	0.127757	0.520656	0.0945389	0.12303	0.194753	0.215566
cg04272838	1	1606206	LOC728661;CDK11B;CDK11B;CDK11B;CDK11B;CDK11B;CDK11B	Body;Body;Body;Body;Body;Body;5'UTR	0.627398	0.665224	0.55588	0.956204	0.939382	0.968414	0.605381	0.993436	0.978547	0.992871	0.974289
cg26932054	1	1606361	LOC728661;CDK11B;CDK11B;CDK11B;CDK11B;CDK11B;CDK11B	Body;Body;Body;Body;Body;Body;5'UTR	0.527467	0.5784	0.503846	0.887642	0.886661	0.929019	0.543196	0.937133	0.907596	0.911686	0.881706
cg09107007	1	1950616	GABRD	TSS200	0.703028	0.307943	0.336638	0.0576634	0.0679502	0.0513735	0.435235	0.057526	0.047779	0.0564931	0.0740697
cg26610624	1	1981268	PRKCZ	TSS1500	0.554533	0.530612	0.314495	0.141394	0.148636	0.134178	0.546321	0.190006	0.165694	0.149827	0.118189
cg14510359	1	2559930	MMEL1	Body	0.768119	0.503618	0.72927	0.111107	0.126127	0.0950659	0.636028	0.0876194	0.0667451	0.149328	0.121569
cg11677857	1	2560350	MMEL1	Body	0.61246	0.43575	0.455607	0.0996745	0.0871408	0.0641153	0.629185	0.0963135	0.0588345	0.0682944	0.116965
cg03709938	1	2560950	MMEL1	5'UTR	0.501735	0.58401	0.506171	0.085411	0.092597	0.0860732	0.443729	0.0984911	0.0875643	0.105505	0.0912082
cg21391741	1	2561054	MMEL1	5'UTR	0.651489	0.578718	0.800353	0.143088	0.222856	0.251598	0.631558	0.169453	0.138822	0.198311	0.276362
cg10105681	1	2738746			0.573739	0.296888	0.523648	0.0949901	0.0501484	0.182455	0.35654	0.0402959	0.0358782	0.0596456	0.00526991
cg00829990	1	2928964			0.853157	0.715183	0.83704	0.349659	0.311591	0.217063	0.817474	0.32717	0.261934	0.326754	0.216856
cg12140144	1	2984275	FLJ42875;PRDM16;FLJ42875;PRDM16	Body;TSS1500;Body;TSS1500	0.571547	0.363176	0.313915	0.0271247	0.0281666	0.0302414	0.486368	0.0380675	0.0451628	0.145158	0.219552
cg14018153	1	3098864	PRDM16;PRDM16	Body;Body	0.749911	0.532019	0.729448	0.186103	0.119342	0.18166	0.684583	0.296047	0.355712	0.23429	0.236679
cg20000908	1	3494234	MEGF6	Body	0.312044	0.360036	0.274784	0.741512	0.817385	0.876647	0.401604	0.843921	0.879462	0.796026	0.836187
cg00565688	1	3568212	TP73	TSS1500	0.29802	0.489755	0.364853	0.0215105	0.0551546	0.0356232	0.339192	0.0110777	0.0129452	0.0850613	0.0862241
cg13569761	1	3700863	LRRC47	Body	0.322609	0.887257	0.213054	0.947389	0.956436	0.958167	0.621244	0.967579	0.973497	0.971824	0.984981
cg13495205	1	4714033	AJAP1;AJAP1	TSS1500;TSS1500	0.854999	0.726706	0.826372	0.0250869	0.0132986	0.0228514	0.526041	0.00942451	0.0228188	0.0345515	0.0339873
cg15484532	1	4714171	AJAP1;AJAP1	TSS1500;TSS1500	0.678077	0.544845	0.659962	0.0696765	0.0554396	0.0301553	0.528954	0.0433199	0.0164284	0.081339	0.0774923
cg12475759	1	4714672	AJAP1;AJAP1	TSS1500;TSS1500	0.652334	0.663789	0.806132	0.0313223	0.0341809	0.0328316	0.545694	0.034278	0.0167756	0.0377565	0.0403352
cg11835068	1	4714974	AJAP1;AJAP1	TSS200;TSS200	0.585057	0.679899	0.763737	0.0413579	0.0597845	0.0569941	0.422724	0.00939373	0.0196296	0.0318943	0.0425384
cg17525406	1	4715520	AJAP1;AJAP1	Body;Body	0.704309	0.561368	0.493995	0.0873465	0.107521	0.0902894	0.512736	0.0859115	0.0922374	0.0791461	0.0902041
cg08159291	1	4715615	AJAP1;AJAP1	Body;Body	0.675815	0.513434	0.561738	0.0713282	0.0716177	0.072855	0.502611	0.0596705	0.0491643	0.0835338	0.0685914
cg24116385	1	5677939			0.263961	0.325907	0.355737	0.843877	0.81479	0.875905	0.57932	0.907132	0.895975	0.89688	0.855121
cg20277740	1	5947484	NPHP4	Body	0.404129	0.464943	0.290053	0.84236	0.90016	0.947966	0.557154	0.977186	0.933624	0.922847	0.942353
cg00385956	1	5948600	NPHP4	Body	0.371304	0.469545	0.237334	0.938393	0.95502	0.976379	0.624042	0.985512	0.986834	0.988848	0.966113
cg02448796	1	6101339	KCNAB2;KCNAB2	Body;Body	0.268212	0.545768	0.200131	0.826881	0.826177	0.814989	0.42435	0.815411	0.807091	0.729986	0.677326
cg08080029	1	6239970	CHD5	Body	0.602427	0.172821	0.528512	0.0157288	0.0172409	0.0139928	0.447503	0.00888479	0.00791833	0.00463033	0.00938727
cg27307298	1	6266753	RNF207	Body	0.51687	0.470311	0.267198	0.0588042	0.08005	0.0504508	0.373572	0.0415733	0.0485841	0.108327	0.0952019
cg18235937	1	6268858	RNF207	Body	0.569546	0.527906	0.366689	0.0352264	0.0245434	0.039015	0.48874	0.0439406	0.0209477	0.0793456	0.0991272
cg23114616	1	6526398	TNFRSF25;PLEKHG5;TNFRSF25;PLEKHG5;PLEKHG5;TNFRSF25;PLEKHG5;TNFRSF25;PLEKHG5;TNFRSF25;TNFRSF25	TSS200;3'UTR;TSS200;3'UTR;3'UTR;TSS200;3'UTR;TSS200;3'UTR;TSS200;TSS200	0.744852	0.531256	0.557815	0.148116	0.149524	0.13245	0.441272	0.139985	0.115008	0.17705	0.205729
cg09805709	1	6552273	PLEKHG5;PLEKHG5;PLEKHG5	Body;Body;TSS1500	0.323838	0.502272	0.207485	0.758193	0.839114	0.861395	0.504041	0.879459	0.899903	0.837598	0.830869
cg12426313	1	6552387	PLEKHG5;PLEKHG5;PLEKHG5	Body;Body;TSS1500	0.290173	0.572702	0.215951	0.722272	0.810985	0.839477	0.473507	0.909189	0.84588	0.820876	0.837952
cg04601090	1	6579837	PLEKHG5;PLEKHG5	5'UTR;1stExon	0.358039	0.868994	0.212012	0.815541	0.83182	0.85791	0.534482	0.915184	0.889529	0.858653	0.863199
cg09159285	1	6664134	KLHL21	TSS1500	0.813273	0.865991	0.90882	0.447917	0.425683	0.287275	0.78687	0.483316	0.413563	0.316075	0.365351
cg03348461	1	7022261	CAMTA1	Body	0.619215	0.378287	0.373071	0.068127	0.0636187	0.0643168	0.406088	0.0776971	0.0542716	0.109823	0.161431
cg01643090	1	7739043	CAMTA1	Body	0.305347	0.600312	0.186427	0.787739	0.837917	0.863008	0.474556	0.867797	0.852716	0.878574	0.881388
cg01447281	1	8482689	RERE;RERE;RERE	5'UTR;Body;Body	0.294558	0.460214	0.789214	0.0914757	0.0713511	0.104101	0.458885	0.123017	0.134288	0.145662	0.118198
cg16050974	1	10057700	RBP7	Body	0.696692	0.199234	0.271778	0.0230829	0.0216438	0.0249307	0.448587	0.00441291	0.0119055	0.00614518	0.0106816
cg15090005	1	10058068	RBP7	Body	0.711134	0.591586	0.670277	0.18122	0.148415	0.163499	0.600187	0.0910528	0.108706	0.146967	0.15697
cg05951776	1	10568783	PEX14	Body	0.280935	0.384313	0.256736	0.762695	0.725647	0.779914	0.538269	0.864468	0.893202	0.791961	0.796289
cg04896832	1	10745727	CASZ1;CASZ1	Body;Body	0.226944	0.285274	0.114308	0.782811	0.881414	0.951492	0.474653	0.954069	0.982919	0.974566	0.964851
cg16020346	1	11761078	C1orf187	5'UTR	0.629713	0.805888	0.825603	0.421657	0.285809	0.302999	0.824273	0.357055	0.40344	0.44001	0.273175
cg25286482	1	13909821	PDPN;PDPN	TSS1500;TSS1500	0.482287	0.456426	0.735163	0.203393	0.231598	0.298392	0.644325	0.235842	0.151986	0.200551	0.204259
cg22693638	1	14698418			0.877815	0.848868	0.932944	0.448072	0.481616	0.528474	0.778201	0.44433	0.455723	0.449194	0.460114
cg20971147	1	14866944			0.169373	0.262675	0.139737	0.547462	0.623682	0.612571	0.205085	0.524884	0.612754	0.590724	0.558105
cg13502395	1	15240629	KIAA1026;KIAA1026	Body;Body	0.227596	0.276657	0.130963	0.746609	0.700095	0.731911	0.387055	0.831827	0.779665	0.733461	0.737303
cg02987928	1	16553456			0.652664	0.457752	0.530336	0.0521125	0.0423806	0.0626196	0.507881	0.114609	0.11864	0.20545	0.2352
cg17463745	1	16554402			0.598204	0.265474	0.57061	0.0204393	0.0100949	0.0149976	0.326388	0.0241473	0.00295752	0.184381	0.164121
cg06346138	1	17086071	MST1P9	Body	0.599973	0.446463	0.519278	0.0910285	0.0768504	0.0931037	0.452065	0.0889266	0.0523031	0.142976	0.196238
cg09670535	1	18959427	PAX7;PAX7;PAX7	Body;Body;Body	0.574619	0.30231	0.55047	0.134588	0.165734	0.147093	0.509485	0.154845	0.152418	0.170244	0.222378
cg01797257	1	18969652	PAX7;PAX7;PAX7	Body;Body;Body	0.706751	0.531215	0.516765	0.0936269	0.0883398	0.110901	0.534488	0.128521	0.119407	0.205485	0.190705
cg15948567	1	19600454	AKR7L;AKR7L	1stExon;1stExon	0.729766	0.608222	0.718953	0.209162	0.333841	0.21983	0.570139	0.151001	0.123714	0.191959	0.235289
cg13935437	1	19600673	AKR7L;AKR7L	TSS200;TSS200	0.71161	0.522459	0.407385	0.0587941	0.26507	0.0734553	0.497876	0.050904	0.0515896	0.114063	0.136747
cg11376198	1	19600730	AKR7L;AKR7L	TSS200;TSS200	0.632757	0.484881	0.36046	0.0983543	0.32011	0.0946847	0.47516	0.0354221	0.0325951	0.13543	0.143246
cg26013235	1	19643906	PQLC2;PQLC2;PQLC2	5'UTR;5'UTR;5'UTR	0.362466	0.584621	0.558808	0.803805	0.879492	0.943781	0.587157	0.947372	0.985705	0.965585	0.956451
cg01534871	1	19926850	C1orf151	Body	0.797572	0.680305	0.82036	0.38901	0.406066	0.338209	0.616232	0.290797	0.308794	0.384003	0.403347
cg03321592	1	19991676	HTR6	TSS200	0.389181	0.345124	0.353537	0.0378194	0.0545336	0.0420059	0.381904	0.0295412	0.0254283	0.0365939	0.0219362
cg27549720	1	19992167	HTR6;HTR6	5'UTR;1stExon	0.858037	0.829373	0.895415	0.205848	0.179088	0.163436	0.683419	0.19446	0.175556	0.26407	0.32094
cg00346208	1	20669905	VWA5B1	Body	0.622913	0.402383	0.707469	0.0982763	0.0752572	0.0242754	0.485099	0.0520613	0.0442034	0.0596753	0.124318
cg06444282	1	20669975	VWA5B1	Body	0.73858	0.251765	0.72917	0.0661143	0.1111	0.0670686	0.390098	0.0379154	0.0653883	0.041447	0.0677988
cg17331494	1	20693027			0.562098	0.319089	0.385773	0.083245	0.0899417	0.0922447	0.419463	0.0707978	0.0620774	0.105486	0.105248
cg09793172	1	21044101	KIF17;KIF17	1stExon;1stExon	0.622898	0.493445	0.553119	0.0560362	0.0598417	0.0450759	0.449809	0.0551703	0.0272386	0.10422	0.0851309
cg00631482	1	21949221	RAP1GAP;RAP1GAP;RAP1GAP	Body;5'UTR;5'UTR	0.671522	0.384322	0.634114	0.0341186	0.0398403	0.0471794	0.627637	0.0346834	0.0270634	0.0603582	0.0599418
cg13168221	1	22962032	C1QA	TSS1500	0.340433	0.421517	0.677124	0.743976	0.79766	0.864952	0.471497	0.857003	0.826696	0.773399	0.755232
cg17974166	1	23280069			0.646099	0.238797	0.836222	0.150268	0.0806202	0.0774531	0.57867	0.0632161	0.0675448	0.230076	0.153611
cg16734875	1	24678010	GRHL3;GRHL3;GRHL3	Body;Body;Body	0.337968	0.231421	0.427738	0.856249	0.889072	0.92899	0.379007	0.812776	0.779011	0.674774	0.732603
cg20692268	1	25358981			0.719584	0.794849	0.816225	0.375115	0.382842	0.396148	0.671535	0.264037	0.338114	0.388472	0.332584
cg11197916	1	26249040			0.696156	0.581898	0.829359	0.226432	0.209733	0.183915	0.596325	0.209227	0.287858	0.247535	0.258207
cg16664472	1	26644822	UBXN11;CD52	TSS200;Body	0.528305	0.384879	0.812876	0.145616	0.186936	0.1921	0.54114	0.0609867	0.129788	0.12382	0.120207
cg23605843	1	26735630			0.412882	0.511577	0.296711	0.0893672	0.0976158	0.118954	0.438164	0.105966	0.0664586	0.159986	0.218371
cg16991868	1	27227383	GPATCH3	TSS1500	0.536558	0.857487	0.656301	0.308455	0.34085	0.421614	0.720116	0.403183	0.369968	0.258194	0.399027
cg10961604	1	27709771	CD164L2;CD164L2	1stExon;5'UTR	0.69311	0.559503	0.510062	0.117705	0.132896	0.101689	0.48675	0.0896769	0.100871	0.20663	0.22462
cg05436231	1	27709789	CD164L2;CD164L2	1stExon;5'UTR	0.51574	0.513411	0.574777	0.0440304	0.0798989	0.0441145	0.569385	0.0786104	0.0423823	0.179375	0.212943
cg11955474	1	27709791	CD164L2;CD164L2	1stExon;5'UTR	0.470913	0.431637	0.500789	0.00244499	0.0269945	0.014586	0.512895	0.0148256	0.0226711	0.0832942	0.0962271
cg22226904	1	27819060			0.260092	0.372323	0.159197	0.85195	0.895068	0.87962	0.507224	0.911348	0.84361	0.898225	0.898233
cg12424383	1	27990967			0.249154	0.294534	0.157369	0.729937	0.737863	0.764684	0.445407	0.826086	0.803808	0.850194	0.806671
cg18468844	1	28503720	PTAFR;PTAFR;PTAFR;PTAFR	TSS1500;TSS1500;5'UTR;5'UTR	0.310531	0.413741	0.188129	0.806679	0.786084	0.845488	0.450777	0.813135	0.902804	0.865031	0.786815
cg17484671	1	31158158			0.514569	0.490142	0.8144	0.0215974	0.0203837	0.0143922	0.403454	0.0551633	0.0327417	0.0828114	0.0425773
cg07959046	1	31382025	SDC3	TSS1500	0.340097	0.417268	0.506989	0.122769	0.138069	0.0835434	0.456972	0.153313	0.123262	0.119066	0.1062
cg09070415	1	32041052	TINAGL1	TSS1500	0.475086	0.506824	0.238533	0.770503	0.790371	0.832706	0.51123	0.900845	0.87477	0.901112	0.855637
cg24253618	1	32054460			0.648728	0.912063	0.717111	0.278912	0.519949	0.45288	0.982015	0.679077	0.664062	0.704561	0.551406
cg20975182	1	32207700	BAI2	Body	0.350034	0.384543	0.374161	0.759434	0.824055	0.868288	0.47006	0.872804	0.888645	0.800998	0.781949
cg23268630	1	32264315	SPOCD1	Body	0.279607	0.405786	0.188148	0.615573	0.700478	0.717537	0.459356	0.818187	0.759445	0.748168	0.695276
cg09373727	1	32405360	PTP4A2;PTP4A2	TSS1500;TSS1500	0.215213	0.399617	0.362907	0.773532	0.786144	0.770522	0.438777	0.781764	0.825266	0.751308	0.70975
cg01235983	1	32669150	CCDC28B	Body	0.294083	0.499148	0.150649	0.796113	0.847753	0.881631	0.491427	0.895327	0.891548	0.904158	0.882522
cg00987080	1	32930837	ZBTB8B	5'UTR	0.607852	0.560952	0.257805	0.0428378	0.034842	0.0461755	0.451768	0.0395918	0.0312435	0.0664358	0.0669583
cg22367678	1	33077705			0.727588	0.580914	0.454303	0.154045	0.133485	0.197604	0.633692	0.202722	0.186444	0.158771	0.169752
cg01445580	1	34631891	C1orf94;CSMD2	TSS1500;TSS1500	0.60874	0.314454	0.721207	0.0606436	0.0949905	0.074761	0.49563	0.00611372	0.057526	0.0865063	0.13689
cg10431747	1	34642383	C1orf94;C1orf94	5'UTR;TSS200	0.762867	0.509155	0.74048	0.302168	0.334342	0.325365	0.699841	0.360288	0.381041	0.361309	0.451269
cg24411961	1	34642396	C1orf94;C1orf94	5'UTR;TSS200	0.855772	0.589379	0.809035	0.314098	0.357727	0.293323	0.829549	0.344429	0.296708	0.500231	0.56427
cg02656891	1	34642519	C1orf94;C1orf94	5'UTR;TSS200	0.708645	0.535316	0.770154	0.043515	0.048018	0.0360648	0.671464	0.0226733	0.0468609	0.0947024	0.096377
cg16348470	1	34642609	C1orf94;C1orf94;C1orf94	5'UTR;1stExon;5'UTR	0.267343	0.383709	0.433596	0.0701369	0.0381639	0.0413639	0.422438	0.00696853	0.0269857	0.0833636	0.0889877
cg04025150	1	34642862	C1orf94;C1orf94;C1orf94	5'UTR;1stExon;5'UTR	0.644776	0.563029	0.664904	0.023265	0.0333932	0.0124121	0.547796	0.0376607	0.0129679	0.0900642	0.0906571
cg04323427	1	34642899	C1orf94;C1orf94;C1orf94	5'UTR;1stExon;5'UTR	0.515278	0.28454	0.450993	0.0829958	0.118275	0.0794427	0.429624	0.103582	0.103879	0.119573	0.18292
cg07014349	1	35220521	GJB5	TSS200	0.401167	0.282943	0.456274	0.639554	0.722731	0.74133	0.405775	0.727703	0.743468	0.759432	0.706295
cg27175380	1	35446563			0.195583	0.238244	0.12556	0.510673	0.623115	0.692803	0.320529	0.683128	0.739776	0.605221	0.667143
cg11983385	1	35917355	KIAA0319L	Body	0.873142	0.868223	0.915306	0.554995	0.57318	0.609396	0.920335	0.58201	0.603951	0.480519	0.495637
cg03654504	1	37495105	GRIK3	Body	0.193608	0.256084	0.207985	0.631989	0.709056	0.687399	0.252112	0.594295	0.651295	0.73253	0.577187
cg06722633	1	37499309	GRIK3	Body	0.659248	0.261863	0.389469	0.084721	0.0842795	0.0852888	0.401764	0.0867157	0.0852633	0.141344	0.10031
cg20168230	1	37499649	GRIK3	1stExon	0.674345	0.497041	0.74983	0.0920379	0.0955775	0.0832856	0.42796	0.0598697	0.0568353	0.0969443	0.103572
cg19206040	1	37500441	GRIK3	TSS1500	0.529058	0.137213	0.3769	0.0223086	0.0290183	0.0241253	0.344863	0.0125365	0.0086558	0.0233805	0.0407074
cg06165395	1	37500790	GRIK3	TSS1500	0.589123	0.570361	0.65813	0.12298	0.144817	0.136163	0.453146	0.146221	0.134992	0.135004	0.139893
cg24433287	1	38261057	MANEAL;MANEAL;MANEAL	Body;Body;TSS200	0.609591	0.254777	0.490548	0.0825759	0.0940108	0.100801	0.394072	0.0665837	0.0570174	0.264124	0.270126
cg18876826	1	38396334	INPP5B	Body	0.792629	0.763747	0.908287	0.132307	0.160076	0.146689	0.707423	0.238346	0.184166	0.0588256	0.104522
cg13919420	1	38471487	FHL3	TSS1500	0.590676	0.484108	0.623587	0.0569496	0.0732249	0.116607	0.668567	0.155135	0.0908457	0.085269	0.109259
cg05957749	1	39875787	KIAA0754;KIAA0754;MACF1;MACF1	5'UTR;1stExon;Body;Body	0.354988	0.501649	0.171045	0.677769	0.658063	0.637588	0.373114	0.714562	0.731441	0.528982	0.609145
cg11763509	1	39958005	BMP8A	Body	0.745851	0.475526	0.691405	0.13089	0.126248	0.164665	0.638575	0.0941938	0.0655844	0.249054	0.202271
cg17449954	1	40105667	HEYL	TSS1500	0.71163	0.343825	0.668747	0.0271517	0.0454503	0.0312066	0.475026	0.0910923	0.0315085	0.106282	0.0959889
cg11139646	1	40253815	BMP8B	Body	0.605956	0.374058	0.514467	0.0608273	0.0787995	0.0787821	0.368889	0.0300659	0.0361442	0.115265	0.108623
cg01193554	1	41846683			0.478631	0.446331	0.751563	0.144196	0.183889	0.182219	0.649824	0.341922	0.292173	0.227607	0.16174
cg17945447	1	42384002	HIVEP3;HIVEP3	5'UTR;5'UTR	0.686017	0.484438	0.718022	0.0911806	0.102489	0.112906	0.505933	0.0864803	0.111694	0.13455	0.0707434
cg09856274	1	43304307	ERMAP;ERMAP	Body;Body	0.31614	0.388005	0.263069	0.865176	0.812901	0.797773	0.444013	0.795641	0.745824	0.841853	0.842935
cg15833565	1	44741190	ERI3	Body	0.370315	0.376786	0.443481	0.777913	0.865363	0.927551	0.420082	0.858299	0.922514	0.917913	0.898744
cg16104276	1	44880317	RNF220	Body	0.309655	0.323384	0.162525	0.728954	0.775762	0.859208	0.537456	0.941581	0.880506	0.881509	0.803706
cg26558485	1	47489282	CYP4X1;CYP4X1	1stExon;5'UTR	0.794495	0.699493	0.923595	0.0673359	0.0576095	0.074841	0.739306	0.104076	0.0737316	0.20428	0.1538
cg00807959	1	48176281			0.665217	0.46754	0.543394	0.0393015	0.0325259	0.0398881	0.516426	0.0522039	0.0361793	0.0443584	0.0326211
cg14615336	1	50489567	AGBL4;AGBL4	1stExon;5'UTR	0.595679	0.360216	0.510882	0.0484714	0.0605871	0.0351682	0.379961	0.0360937	0.0420144	0.0668282	0.0708999
cg20931033	1	50489577	AGBL4;AGBL4	1stExon;5'UTR	0.573875	0.450642	0.55992	0.0875441	0.0930662	0.0883789	0.451813	0.108524	0.0709416	0.159737	0.125088
cg03732087	1	50489654	AGBL4	TSS200	0.558161	0.312773	0.41849	0.0433663	0.0482959	0.0353628	0.339693	0.0277057	0.0337342	0.0311888	0.0503158
cg05387519	1	50489730	AGBL4	TSS200	0.743411	0.497207	0.549098	0.0323453	0.0394664	0.0330365	0.384361	0.0325203	0.0328175	0.0448559	0.0505944
cg21834207	1	50489827	AGBL4	TSS1500	0.722712	0.484275	0.567742	0.0491037	0.0457132	0.0256519	0.521894	0.0452227	0.033394	0.106204	0.105282
cg10989897	1	50513645	ELAVL4	TSS200	0.515039	0.267176	0.341262	0.0562222	0.0475302	0.0449837	0.447415	0.0716803	0.0519281	0.0860506	0.0767966
cg19098763	1	50513661	ELAVL4	TSS200	0.774599	0.437793	0.690743	0.0302724	0.0372991	0.0135498	0.409231	0.0330997	0.0189756	0.0618371	0.0669678
cg02623400	1	50513749	ELAVL4;ELAVL4	1stExon;5'UTR	0.632292	0.599238	0.748458	0.031284	0.0314939	0.0343115	0.551123	0.0327753	0.0178251	0.0692521	0.106201
cg05697849	1	50513766	ELAVL4;ELAVL4	1stExon;5'UTR	0.781866	0.704226	0.826247	0.201376	0.214983	0.177606	0.667456	0.181776	0.181722	0.196036	0.232886
cg00963169	1	50513927	ELAVL4	Body	0.63602	0.427279	0.594773	0.0125	0.0213082	0.0101629	0.426811	0.0178667	0.0145405	0.0272129	0.037385
cg06335143	1	53308654	ZYG11A	Body	0.677826	0.329756	0.451383	0.112982	0.134249	0.0856721	0.44888	0.122429	0.0906353	0.202404	0.162493
cg06784991	1	53308768	ZYG11A	Body	0.698525	0.432573	0.811237	0.183475	0.154031	0.162143	0.618464	0.141447	0.164353	0.219991	0.194178
cg24466241	1	53308908	ZYG11A	Body	0.631068	0.427831	0.648268	0.0638329	0.0601032	0.0475907	0.429269	0.0592342	0.0206831	0.129906	0.146716
cg15986841	1	53386900	ECHDC2	Body	0.746525	0.678223	0.60782	0.251651	0.418165	0.231433	0.80575	0.329421	0.262509	0.425517	0.454701
cg06358171	1	54822008	SSBP3;SSBP3;SSBP3	Body;Body;Body	0.784956	0.772866	0.650071	0.182004	0.173104	0.148651	0.668861	0.2152	0.272594	0.381458	0.315848
cg00172603	1	54822031	SSBP3;SSBP3;SSBP3	Body;Body;Body	0.813081	0.680919	0.540229	0.0738526	0.0328156	0.0322112	0.586126	0.0432857	0.02963	0.247857	0.0991079
cg08641990	1	54822503	SSBP3;SSBP3;SSBP3	Body;Body;Body	0.887511	0.485234	0.599483	0.286419	0.242274	0.280679	0.733241	0.18003	0.234954	0.324824	0.324197
cg13067194	1	55352464	DHCR24	Body	0.81007	0.427771	0.904041	0.0322619	0.00787081	0.0103543	0.562864	0.0303857	0.0094352	0.002809	0.0103578
cg17167852	1	55505189	PCSK9	TSS200	0.471633	0.329993	0.463854	0.0186818	0.0198174	0.00888113	0.464114	0.0116868	0.0111638	0.047454	0.0763628
cg09935045	1	57111199	PRKAA2	Body	0.472966	0.374476	0.41936	0.0548177	0.0764435	0.0632779	0.627775	0.0111048	0.00555191	0.0472377	0.0476792
cg24851854	1	59042275	TACSTD2	1stExon	0.756701	0.398616	0.630679	0.0504211	0.0552229	0.04942	0.473679	0.0468996	0.0366993	0.0658136	0.0682874
cg05065507	1	59042931	TACSTD2;TACSTD2	5'UTR;1stExon	0.743001	0.342133	0.396553	0.143853	0.175818	0.147386	0.712092	0.227021	0.232847	0.192134	0.178701
cg13443627	1	59043070	TACSTD2;TACSTD2	5'UTR;1stExon	0.85543	0.643413	0.917087	0.269507	0.279016	0.196009	0.840135	0.490574	0.403954	0.317362	0.348532
cg16594806	1	59473943			0.192314	0.269196	0.148551	0.672536	0.680013	0.726327	0.244661	0.607672	0.665546	0.73175	0.597522
cg18231025	1	59573471			0.550945	0.324081	0.539997	0.775039	0.877764	0.904193	0.417789	0.889549	0.815453	0.852119	0.889638
cg16378352	1	60280106	HOOK1	TSS1500	0.588261	0.589413	0.657413	0.065261	0.085918	0.0681717	0.472444	0.0860221	0.0704314	0.0639473	0.091443
cg15900248	1	60280812	HOOK1	1stExon	0.647724	0.594558	0.746472	0.0689628	0.0619066	0.0726336	0.551079	0.0792422	0.0500283	0.0720823	0.101041
cg20690488	1	60392328	CYP2J2	1stExon	0.549283	0.457966	0.312187	0.178025	0.0480525	0.0941187	0.359164	0.0359288	0.00355065	0.0322091	0.00302715
cg15628917	1	60539559	C1orf87	TSS200	0.294554	0.623287	0.570365	0.0797564	0.101731	0.10002	0.484786	0.0944671	0.0974749	0.133897	0.112709
cg23049458	1	62660624	L1TD1;L1TD1	5'UTR;5'UTR	0.66535	0.318392	0.651404	0.0343637	0.0578408	0.0763258	0.524984	0.0296333	0.0256921	0.090667	0.0790686
cg12640000	1	62660741	L1TD1;L1TD1	5'UTR;5'UTR	0.579056	0.454378	0.478364	0.0628065	0.0656336	0.102268	0.439938	0.0874919	0.0473	0.102158	0.0818283
cg03731268	1	62660861	L1TD1;L1TD1	5'UTR;5'UTR	0.780545	0.773781	0.864941	0.106339	0.0982818	0.151176	0.711465	0.13432	0.14641	0.217529	0.200691
cg23166865	1	63539729			0.501822	0.470526	0.240129	0.0277709	0.035852	0.0331727	0.316686	0.014683	0.0158406	0.0410367	0.0403682
cg17941572	1	63784454			0.47118	0.314994	0.585999	0.0581636	0.0953633	0.0353885	0.454341	0.0548142	0.0271354	0.137955	0.0972463
cg00691671	1	65435148			0.250136	0.283872	0.162221	0.548529	0.569756	0.633498	0.267672	0.617241	0.64009	0.599487	0.551106
cg10482024	1	65613042	AK3L1;AK3L1;AK3L1	TSS1500;TSS200;TSS1500	0.628826	0.223068	0.386178	0.052332	0.0495663	0.0553369	0.347448	0.0471742	0.0389062	0.046699	0.0507176
cg23164993	1	65613294	AK3L1;AK3L1;AK3L1;AK3L1	5'UTR;TSS1500;TSS1500;1stExon	0.605675	0.0715472	0.308505	0.0230499	0.030204	0.0133817	0.41652	0.0233963	0.0298174	0.0172885	0.0208438
cg02619167	1	65613297	AK3L1;AK3L1;AK3L1;AK3L1	5'UTR;TSS1500;TSS1500;1stExon	0.718597	0.114104	0.44807	0.0481703	0.0479165	0.0372022	0.457093	0.0224144	0.0346401	0.0356238	0.0382252
cg09235539	1	65730481	DNAJC6;DNAJC6	5'UTR;1stExon	0.554773	0.509147	0.395233	0.108521	0.0923158	0.0350999	0.463679	0.0780213	0.0723948	0.0678995	0.1509
cg08234308	1	65991176	LEPR;LEPR;LEPR	5'UTR;5'UTR;5'UTR	0.799638	0.355137	0.725567	0.0438302	0.0501061	0.0355256	0.697615	0.0464066	0.0538073	0.0327794	0.0516238
cg00630958	1	65991461	LEPR;LEPR;LEPR	5'UTR;5'UTR;5'UTR	0.640463	0.358627	0.495346	0.0854561	0.070181	0.0867047	0.420601	0.107545	0.0719567	0.123589	0.124092
cg03514351	1	65991765	LEPR;LEPR;LEPR	5'UTR;5'UTR;5'UTR	0.657934	0.334745	0.83541	0.0770443	0.0677245	0.0667688	0.429032	0.0537677	0.0647533	0.126022	0.177746
cg22336004	1	66258035	PDE4B;PDE4B	TSS200;TSS1500	0.56989	0.242232	0.360449	0.0655624	0.070956	0.0552471	0.539693	0.065368	0.0781114	0.105225	0.0830128
cg22488256	1	66258046	PDE4B;PDE4B	TSS200;TSS1500	0.717457	0.398262	0.583639	0.0770667	0.092174	0.0568457	0.660274	0.149538	0.116913	0.157131	0.131531
cg19754554	1	66258687	PDE4B;PDE4B	5'UTR;TSS200	0.544832	0.334507	0.401381	0.0218535	0.0180924	0.0251784	0.417607	0.0269566	0.0203126	0.0374012	0.0422614
cg24637364	1	66259084	PDE4B;PDE4B	5'UTR;5'UTR	0.526303	0.298933	0.42531	0.0240569	0.0203843	0.00610494	0.433329	0.0119011	0.0028923	0.0382307	0.038828
cg03140521	1	68299388	GNG12	TSS1500	0.794879	0.349133	0.552828	0.192251	0.239245	0.183125	0.519619	0.2192	0.202326	0.29937	0.326269
cg13184736	1	68299409	GNG12	TSS1500	0.869505	0.50387	0.859087	0.161576	0.21859	0.20476	0.648593	0.199592	0.219295	0.316074	0.337506
cg25131922	1	68698529	GPR177;GPR177	TSS1500;TSS1500	0.717487	0.250471	0.39242	0.0492614	0.0570287	0.057566	0.393426	0.0807909	0.0594015	0.0660596	0.0694655
cg23730181	1	70033739			0.497956	0.295985	0.445731	0.0174414	0.0321107	0.0246607	0.320973	0.00909881	0.00708186	0.0168895	0.0453379
cg00419321	1	75593476	LHX8	TSS1500	0.819642	0.69022	0.697378	0.202675	0.160471	0.282916	0.71345	0.296764	0.293588	0.206703	0.329184
cg11196437	1	75593865	LHX8	TSS1500	0.64579	0.518571	0.63084	0.234783	0.210718	0.255706	0.579958	0.264148	0.274432	0.277828	0.364009
cg09222749	1	75594053	LHX8	TSS200	0.621646	0.388499	0.566005	0.0395398	0.0652007	0.0914826	0.430749	0.127525	0.0583363	0.0709446	0.103609
cg22694818	1	75595970	LHX8	5'UTR	0.759827	0.660649	0.830683	0.0573353	0.0630619	0.0696497	0.541243	0.0706472	0.0909265	0.159205	0.128532
cg07563793	1	75596336	LHX8	5'UTR	0.680288	0.287991	0.604768	0.0671989	0.0849033	0.0744026	0.446783	0.121575	0.0841402	0.168697	0.147113
cg08272731	1	75602167	LHX8	Body	0.677495	0.280921	0.607207	0.0401559	0.025555	0.0119623	0.447953	0.0135209	0.00132282	0.0729393	0.0684005
cg08146483	1	75602412	LHX8	Body	0.770628	0.278265	0.717625	0.0413962	0.0388376	0.033305	0.450067	0.00937161	0.0394907	0.0505301	0.0327786
cg00765830	1	76080294			0.536788	0.526183	0.577734	0.0525007	0.0145738	0.0642506	0.370732	0.0527056	0.0390939	0.0224139	0.0631454
cg03662422	1	76081272			0.50689	0.495017	0.162206	0.0595092	0.0688118	0.0673227	0.381734	0.042255	0.0572422	0.0570422	0.0458456
cg06346335	1	76489892			0.89989	0.85067	0.945854	0.413176	0.520876	0.535681	0.782531	0.473852	0.441349	0.435937	0.390006
cg20707222	1	76540222	ST6GALNAC3;ST6GALNAC3	TSS200;TSS200	0.673672	0.118242	0.742205	0.0477678	0.0269827	0.0265605	0.330736	0.0202876	0.00712981	0.0316906	0.0461189
cg03949391	1	78956845	PTGFR;PTGFR;PTGFR;PTGFR	5'UTR;1stExon;1stExon;5'UTR	0.552791	0.471867	0.666866	0.012368	0.0127944	0.0148784	0.451007	0.00592942	0.000214549	0.0129044	0.066398
cg27046936	1	78956847	PTGFR;PTGFR;PTGFR;PTGFR	5'UTR;1stExon;1stExon;5'UTR	0.726356	0.560276	0.761656	0.26276	0.0883136	0.239654	0.525594	0.0127003	0.041126	0.0643366	0.060511
cg14319235	1	79472282	ELTD1	Body	0.777327	0.654322	0.589943	0.165965	0.16776	0.113874	0.613147	0.184172	0.13745	0.21933	0.231698
cg21113740	1	79472343	ELTD1;ELTD1	5'UTR;1stExon	0.687176	0.589682	0.742239	0.199526	0.189378	0.157136	0.673789	0.196642	0.199427	0.233471	0.283793
cg04360793	1	79472361	ELTD1;ELTD1	5'UTR;1stExon	0.863939	0.779006	0.951138	0.0990641	0.116403	0.0509591	0.820983	0.0764858	0.0607016	0.197576	0.261925
cg26422458	1	79472452	ELTD1;ELTD1	5'UTR;1stExon	0.775118	0.718381	0.869606	0.0674728	0.10626	0.0694266	0.68467	0.0933104	0.0742814	0.176297	0.142325
cg22695532	1	84158538			0.703447	0.49271	0.610876	0.0621442	0.0854557	0.0706711	0.391583	0.0599749	0.0661923	0.125906	0.0904484
cg08882038	1	84326547			0.518465	0.218837	0.244403	0.0170226	0.00882772	0.00614562	0.363107	0.0286729	0.0145232	0.00282084	0.0590439
cg17010394	1	84464224	TTLL7	5'UTR	0.806	0.635734	0.7749	0.166672	0.150692	0.177553	0.594109	0.28819	0.195973	0.178602	0.208605
cg02621376	1	85461303	MCOLN2	Body	0.297234	0.373862	0.172898	0.831794	0.828176	0.840291	0.359275	0.691687	0.668915	0.785908	0.734002
cg02213139	1	85527754	WDR63	TSS1500	0.763151	0.374643	0.582498	0.153953	0.130926	0.187941	0.598938	0.152832	0.165083	0.111272	0.130205
cg02572729	1	85930809	DDAH1;DDAH1;DDAH1	1stExon;5'UTR;5'UTR	0.602712	0.124079	0.431064	0.0182429	0.0215114	0.0240974	0.368112	0.0195199	0.00995475	0.0227423	0.011322
cg08946575	1	85931072	DDAH1;DDAH1	TSS200;5'UTR	0.540474	0.163998	0.325051	0.0308403	0.0378807	0.0362628	0.395808	0.0289657	0.0148102	0.0254541	0.0238987
cg25756066	1	85931083	DDAH1;DDAH1	TSS200;5'UTR	0.589024	0.151478	0.290031	0.0326144	0.0406942	0.0276972	0.44503	0.0364359	0.0255277	0.0271304	0.0285925
cg05004108	1	85931167	DDAH1;DDAH1	TSS1500;5'UTR	0.626062	0.231643	0.360471	0.0555374	0.0478798	0.0460416	0.428719	0.0915121	0.0661828	0.0840123	0.0723369
cg07232063	1	86953050	CLCA1	Body	0.234586	0.308498	0.109944	0.801678	0.831571	0.865278	0.495912	0.940424	0.937729	0.894163	0.895974
cg10244503	1	87691781			0.229644	0.454102	0.497362	0.7536	0.775575	0.763676	0.363412	0.746278	0.748709	0.532005	0.504461
cg09152582	1	88928362			0.479487	0.292275	0.312584	0.0494327	0.0485052	0.0298708	0.376555	0.0298964	0.0134499	0.035922	0.0524272
cg21144928	1	88928678			0.840479	0.663701	0.448222	0.323765	0.379461	0.304377	0.719618	0.382567	0.338748	0.42556	0.409868
cg01965380	1	90321064	LRRC8D;LRRC8D	5'UTR;5'UTR	0.264016	0.611601	0.467696	0.814786	0.788966	0.866608	0.39675	0.735075	0.772044	0.731104	0.630095
cg17241310	1	91182856	BARHL2	TSS200	0.545678	0.364695	0.541103	0.170688	0.135436	0.147053	0.640312	0.160245	0.175254	0.297269	0.255076
cg11823511	1	91183697	BARHL2	TSS1500	0.704436	0.418151	0.72615	0.0314025	0.0292311	0.0329916	0.407898	0.0187637	0.0183112	0.0478055	0.0891087
cg24347994	1	91192657			0.44753	0.379336	0.419893	0.088638	0.097483	0.0830189	0.428134	0.10409	0.0769229	0.171668	0.18408
cg05888175	1	91301204			0.627029	0.5462	0.603512	0.277693	0.255717	0.218066	0.546376	0.23325	0.243229	0.304874	0.315974
cg06849504	1	91301484			0.738734	0.454092	0.65264	0.0997126	0.0920321	0.0885149	0.521619	0.119467	0.0952597	0.169288	0.170402
cg00503383	1	91301651			0.680484	0.314236	0.523323	0.0206018	0.010429	0.0144268	0.348499	0.00760521	0.00569557	0.0246395	0.0485499
cg18235734	1	91301731			0.689808	0.495687	0.697701	0.0269076	0.0192587	0.022948	0.41922	0.0288021	0.0162573	0.0493111	0.0430748
cg17799946	1	91301962			0.453735	0.309588	0.564697	0.0523285	0.0655776	0.0698137	0.361441	0.0611033	0.0337294	0.0824794	0.0698059
cg06318676	1	92077357			0.344178	0.797916	0.34637	0.79287	0.821587	0.852605	0.512813	0.874555	0.881659	0.877321	0.86997
cg03006077	1	92234946	TGFBR3	Body	0.230647	0.257664	0.209404	0.577571	0.6378	0.683719	0.365607	0.707037	0.693599	0.726615	0.721761
cg01196158	1	93912688	FNBP1L;FNBP1L;FNBP1L	TSS1500;TSS1500;TSS1500	0.884361	0.321392	0.701709	0.271864	0.228339	0.347529	0.896219	0.38839	0.454786	0.337921	0.254424
cg18344652	1	95393096	CNN3	TSS1500	0.825756	0.692634	0.539101	0.0885453	0.0972001	0.0755088	0.61544	0.143607	0.117689	0.172448	0.138264
cg13373343	1	95552972			0.308147	0.306927	0.185218	0.814887	0.851174	0.885476	0.502107	0.903354	0.812354	0.902331	0.881029
cg02658730	1	98510182			0.764974	0.595462	0.656217	0.302601	0.318933	0.335111	0.652564	0.336829	0.34194	0.412233	0.376345
cg14859204	1	99126913	SNX7;SNX7	TSS1500;TSS1500	0.673601	0.183221	0.462271	0.0378172	0.0310371	0.0359412	0.431306	0.0428555	0.0504262	0.0442709	0.0544256
cg10159215	1	99470560	LPPR5;LPPR5	TSS200;TSS200	0.441473	0.296605	0.317707	0.0471154	0.0469462	0.0412557	0.469488	0.0696891	0.0449288	0.0585072	0.0600145
cg05657427	1	99470895	LPPR5;LPPR5	TSS1500;TSS1500	0.584804	0.376362	0.491403	0.0467546	0.0482812	0.0441883	0.470201	0.0298017	0.0383968	0.088281	0.0724511
cg06060191	1	99729790	LPPR4;LPPR4	TSS200;TSS200	0.576901	0.249236	0.544051	0.0407581	0.0625067	0.0361953	0.451383	0.0659002	0.0642801	0.0552446	0.0598799
cg03580297	1	99729804	LPPR4;LPPR4	TSS200;TSS200	0.642661	0.297485	0.533641	0.0616849	0.0472722	0.0400293	0.444142	0.051736	0.0471609	0.0667408	0.0674391
cg03646889	1	99729807	LPPR4;LPPR4	TSS200;TSS200	0.675048	0.321167	0.595279	0.0306222	0.0177116	0.0151135	0.465402	0.0213628	0.0160863	0.0441459	0.0503949
cg24393673	1	102312610	OLFM3	Body	0.879427	0.719008	0.896956	0.287192	0.238843	0.255494	0.734169	0.299441	0.220119	0.26548	0.48837
cg10064525	1	109262682	FNDC7	Body	0.277185	0.335226	0.163715	0.809244	0.86162	0.863046	0.423564	0.868829	0.881455	0.854376	0.840492
cg08872703	1	109849854	MYBPHL	TSS200	0.261678	0.307391	0.156307	0.709043	0.74539	0.82635	0.406795	0.775298	0.773936	0.76312	0.795413
cg20591472	1	110008990	SYPL2	TSS200	0.762952	0.478388	0.526182	0.0690225	0.0743648	0.0794074	0.562354	0.0985672	0.0847986	0.218061	0.223705
cg14202937	1	110170797	AMPD2;AMPD2;AMPD2	Body;Body;Body	0.406859	0.533309	0.347527	0.815614	0.846044	0.857802	0.470855	0.795474	0.852604	0.852052	0.844087
cg01175767	1	112283245	C1orf183;C1orf183	Body;TSS1500	0.396931	0.295501	0.672996	0.0587542	0.0550805	0.0585686	0.413813	0.0842904	0.0566665	0.0839542	0.0664255
cg22865470	1	113286757			0.616071	0.788649	0.17321	0.11578	0.102133	0.181662	0.516273	0.126095	0.116763	0.231615	0.129869
cg07956000	1	113305309			0.272784	0.330616	0.165119	0.86146	0.861479	0.913045	0.508903	0.823143	0.92062	0.874078	0.852412
cg22020227	1	114521775	OLFML3	TSS1500	0.340445	0.30709	0.122334	0.847706	0.79493	0.78714	0.562431	0.927542	0.896633	0.912699	0.917667
cg27635069	1	115880381	NGF	5'UTR	0.624828	0.551545	0.584701	0.209726	0.196316	0.15542	0.518634	0.180126	0.191852	0.170257	0.182057
cg22572159	1	115880646	NGF	5'UTR	0.621133	0.734637	0.608115	0.0514481	0.0586065	0.0462365	0.617545	0.0799155	0.069795	0.0695666	0.0773069
cg09008705	1	115880865	NGF	TSS200	0.693955	0.647889	0.69134	0.0292211	0.027144	0.0156865	0.493408	0.0024012	0.0148345	0.0114225	0.0279463
cg03962691	1	115881130	NGF	TSS1500	0.678455	0.643352	0.72357	0.0845632	0.0714615	0.0817087	0.545194	0.125505	0.0875481	0.138507	0.168701
cg22354782	1	115881132	NGF	TSS1500	0.642011	0.597474	0.74136	0.0116111	0.0104073	0.00923839	0.55983	0.0311105	0.00735387	0.0663888	0.101404
cg26156256	1	116370891			0.66319	0.480077	0.310438	0.0342297	0.0320044	0.0235579	0.589229	0.049253	0.0301401	0.0769163	0.112289
cg24660670	1	116371083			0.744373	0.551696	0.522876	0.129586	0.150165	0.123596	0.493819	0.144015	0.131725	0.175214	0.175761
cg00960552	1	116380946	NHLH2;NHLH2	Body;Body	0.546978	0.294047	0.45962	0.0730551	0.0571329	0.0683635	0.394443	0.0795552	0.0594655	0.0982015	0.119374
cg18438853	1	116381082	NHLH2;NHLH2	5'UTR;5'UTR	0.749617	0.372751	0.616703	0.0949937	0.0921236	0.0793537	0.51063	0.103548	0.0795176	0.118029	0.151493
cg00065905	1	116381304	NHLH2;NHLH2	5'UTR;5'UTR	0.587115	0.295559	0.463327	0.034429	0.0420674	0.0422555	0.456977	0.0644001	0.0356944	0.0682534	0.0895987
cg24106636	1	116381475	NHLH2;NHLH2	5'UTR;5'UTR	0.596585	0.118001	0.333243	0.013154	0.013425	0.0244936	0.612911	0.00628035	0.00765282	0.0122117	0.0152968
cg21646199	1	116381654	NHLH2;NHLH2	5'UTR;5'UTR	0.606629	0.266164	0.506399	0.0775035	0.0665886	0.0701835	0.415643	0.0787631	0.070272	0.0818252	0.102838
cg02126788	1	116381660	NHLH2;NHLH2	5'UTR;5'UTR	0.528097	0.245762	0.438969	0.0643144	0.0610534	0.046746	0.402383	0.0576793	0.062008	0.0707075	0.0833243
cg17881660	1	116519214	SLC22A15;SLC22A15	5'UTR;1stExon	0.746873	0.296017	0.369261	0.0375268	0.0444508	0.0251283	0.411597	0.0265469	0.0281225	0.0184516	0.0418354
cg21286402	1	116519532	SLC22A15	Body	0.572299	0.227484	0.363635	0.0520777	0.0623602	0.0436904	0.473728	0.0960932	0.0657325	0.0761025	0.113369
cg10376286	1	116710606			0.547446	0.418395	0.729319	0.205167	0.239776	0.211312	0.663565	0.27632	0.239501	0.33685	0.328273
cg16240368	1	118728086	SPAG17	TSS1500	0.485511	0.715323	0.785557	0.130739	0.117323	0.119739	0.781489	0.206469	0.151836	0.204173	0.193739
cg22378919	1	119522188	TBX15	5'UTR	0.545421	0.324047	0.600619	0.15842	0.117335	0.147957	0.43086	0.0511262	0.0320354	0.0758248	0.142325
cg06158650	1	119522637	TBX15	5'UTR	0.481049	0.310678	0.430815	0.057511	0.0656013	0.0648251	0.412762	0.0795241	0.0572386	0.100807	0.128923
cg16990168	1	119526060	TBX15	5'UTR	0.851447	0.496089	0.608093	0.165056	0.182949	0.171837	0.751724	0.198698	0.180931	0.243799	0.248467
cg19730691	1	119526437	TBX15	5'UTR	0.716966	0.44596	0.64266	0.152051	0.159547	0.172531	0.491334	0.188196	0.172753	0.310936	0.338498
cg17326555	1	119535693			0.610948	0.281989	0.600868	0.0556506	0.059415	0.0813765	0.419823	0.0911893	0.0622253	0.200584	0.203497
cg24035245	1	119535928			0.355077	0.421363	0.431305	0.072957	0.0614526	0.0555458	0.578075	0.0478955	0.025732	0.149077	0.158868
cg19768329	1	120190378	ZNF697;ZNF697	1stExon;5'UTR	0.672238	0.502523	0.55661	0.0698262	0.068748	0.045299	0.496887	0.0704331	0.0668308	0.0834196	0.0546669
cg10124710	1	146544267			0.731043	0.601419	0.642988	0.092467	0.110712	0.0683285	0.51093	0.133518	0.121363	0.228518	0.185813
cg12133498	1	148248073			0.539327	0.504762	0.540166	0.0773919	0.0838432	0.0834234	0.598754	0.131577	0.0871991	0.0946384	0.0992256
cg01490578	1	148248077			0.475522	0.401445	0.445346	0.0711187	0.0941206	0.0649416	0.523586	0.12294	0.106882	0.107985	0.0841779
cg03773163	1	148248171			0.621972	0.389454	0.468961	0.0894375	0.085019	0.109644	0.436234	0.107903	0.0930292	0.111223	0.0896189
cg14222229	1	149137747			0.608094	0.509445	0.666763	0.167321	0.126034	0.124009	0.611854	0.138003	0.131358	0.146744	0.176521
cg01105140	1	149137869			0.477157	0.451361	0.498992	0.0524646	0.0718585	0.0839904	0.418576	0.102705	0.074128	0.0618995	0.105876
cg26355755	1	149156606			0.737535	0.714654	0.574109	0.177773	0.201594	0.234313	0.710562	0.239697	0.189984	0.19731	0.235206
cg00977827	1	149192743			0.685732	0.399309	0.375843	0.0613539	0.0870264	0.0598524	0.530344	0.0327418	0.0386754	0.0435881	0.0884205
cg00780971	1	149193965			0.659785	0.569755	0.760566	0.0812013	0.0743284	0.184196	0.471989	0.146072	0.113022	0.129241	0.165247
cg10443187	1	149224613			0.489806	0.429904	0.483443	0.0667395	0.102639	0.0666387	0.451748	0.138819	0.0894032	0.0953066	0.128511
cg04776597	1	149231302			0.663445	0.41836	0.433109	0.0734619	0.129585	0.12058	0.577432	0.0920632	0.0473349	0.0971575	0.0838914
cg24437737	1	149400352	HIST2H2BF	TSS1500	0.431236	0.439484	0.3756	0.0955821	0.12651	0.088058	0.391323	0.0663105	0.0763673	0.0962421	0.220009
cg20300343	1	149719461			0.640845	0.470353	0.475266	0.209123	0.0226749	0.0137282	0.420835	0.00983546	0.0123551	0.0932857	0.120601
cg09563216	1	150255241	C1orf51;C1orf51	1stExon;5'UTR	0.846144	0.681294	0.80444	0.242351	0.245473	0.155788	0.629284	0.310811	0.258763	0.554026	0.675125
cg16386293	1	150480856	ECM1;ECM1	Body;Body	0.297143	0.382211	0.451583	0.770793	0.832095	0.875844	0.563915	0.911469	0.906903	0.877362	0.868632
cg00175150	1	150486261	ECM1;ECM1	3'UTR;3'UTR	0.276912	0.316985	0.157853	0.750605	0.795224	0.867268	0.419334	0.761598	0.848498	0.809328	0.808118
cg11822372	1	151115635	SEMA6C	5'UTR	0.360546	0.594443	0.644873	0.800463	0.866406	0.938185	0.544038	0.918246	0.911308	0.916002	0.891815
cg18086761	1	151763997	TDRKH;TDRKH;TDRKH;TDRKH	TSS1500;TSS1500;TSS1500;TSS1500	0.589252	0.360372	0.440869	0.0577308	0.037005	0.0544562	0.603328	0.111828	0.031263	0.155481	0.112271
cg24545100	1	151778657	LINGO4;RORC;RORC	TSS1500;3'UTR;3'UTR	0.257773	0.447552	0.467619	0.671528	0.771252	0.849387	0.467265	0.821722	0.813974	0.773096	0.723732
cg03147210	1	151882284	THEM4	TSS200	0.651133	0.319332	0.630361	0.0137715	0.0262846	0.0201817	0.423487	0.0127203	0.0133458	0.00161108	0.00649964
cg24540521	1	151882287	THEM4	TSS200	0.739651	0.444104	0.721817	0.0562359	0.0555656	0.0526221	0.487627	0.0369124	0.0456112	0.043475	0.0624172
cg05523911	1	152081002	TCHH	Body	0.701965	0.651922	0.785703	0.105524	0.117639	0.104814	0.414187	0.0637669	0.0644824	0.0803935	0.110393
cg24880024	1	152083709	TCHH	Body	0.747699	0.122257	0.592707	0.0687978	0.0958354	0.0721893	0.410106	0.029462	0.0393017	0.0252188	0.0390389
cg00584000	1	152085187	TCHH	Body	0.732561	0.304666	0.84595	0.0697434	0.0683331	0.0623206	0.353756	0.0296909	0.0468201	0.0557946	0.0573617
cg08763351	1	152943210	SPRR4	5'UTR	0.41931	0.40648	0.778742	0.881581	0.931655	0.941102	0.633225	0.962273	0.933398	0.940141	0.951159
cg23154272	1	154966068	LENEP;LENEP	1stExon;5'UTR	0.271102	0.575569	0.173146	0.6114	0.663179	0.747886	0.465903	0.873653	0.80933	0.829308	0.781761
cg14528056	1	155194782	GBAP1	Body	0.217169	0.308257	0.141337	0.740878	0.677725	0.715639	0.388911	0.753721	0.743232	0.749876	0.732704
cg23589035	1	155484600	ASH1L	Body	0.877349	0.808705	0.723408	0.345549	0.275968	0.314404	0.801918	0.336235	0.308086	0.321965	0.285349
cg08005692	1	155506056	ASH1L	5'UTR	0.868399	0.758776	0.795846	0.195053	0.183623	0.180621	0.668371	0.0177947	0.102437	0.0901039	0.175271
cg12406992	1	156048214	MEX3A	Body	0.354818	0.434869	0.484142	0.837234	0.85292	0.901627	0.410608	0.841575	0.917364	0.9542	0.91006
cg11580676	1	156211415	BGLAP	TSS1500	0.450279	0.553781	0.419562	0.803786	0.837587	0.897024	0.570181	0.984667	0.912665	0.945485	0.924532
cg13282594	1	156211609	BGLAP	TSS1500	0.255446	0.30652	0.173016	0.567521	0.609785	0.644779	0.377243	0.717137	0.680635	0.687933	0.660539
cg10585648	1	156307318	CCT3;C1orf182;C1orf182;CCT3;CCT3	Body;5'UTR;1stExon;Body;Body	0.798933	0.59045	0.74779	0.128083	0.14175	0.133921	0.621576	0.196967	0.141933	0.134658	0.0739814
cg19365614	1	156553783	TTC24	Body	0.384592	0.478329	0.412657	0.977126	0.991143	0.993659	0.563809	0.976954	0.999229	0.989412	0.994663
cg22439922	1	156597158			0.237733	0.373835	0.149264	0.745372	0.765633	0.809416	0.399593	0.757906	0.789402	0.786356	0.72834
cg09026722	1	156867080	PEAR1	5'UTR	0.338567	0.410956	0.154925	0.814842	0.776114	0.84845	0.556618	0.975713	0.948139	0.961419	0.960819
cg22720761	1	159769263			0.274448	0.395569	0.28895	0.673737	0.727207	0.798436	0.42601	0.850215	0.780304	0.813305	0.755134
cg11912330	1	161228674	PCP4L1;PCP4L1	1stExon;5'UTR	0.609105	0.434023	0.452311	0.0157841	0.0257014	0.0210563	0.435156	0.00639006	0.00685042	0.0250125	0.0140164
cg07369190	1	161228877	PCP4L1	Body	0.776908	0.615297	0.758845	0.0866523	0.109225	0.0965203	0.502328	0.113607	0.106333	0.150405	0.122565
cg26230851	1	161231273	PCP4L1	Body	0.481391	0.522253	0.265545	0.854214	0.882657	0.906702	0.423742	0.886472	0.951616	0.932801	0.909826
cg05033369	1	161676469	FCRLA	TSS1500	0.301889	0.238704	0.105759	0.556984	0.629763	0.757597	0.247474	0.577493	0.661609	0.645353	0.592817
cg09871685	1	164290179			0.827559	0.541067	0.586904	0.35179	0.289355	0.318385	0.5689	0.247125	0.257011	0.323427	0.179471
cg23619357	1	164290198			0.725133	0.631141	0.810189	0.247723	0.254993	0.319688	0.616715	0.295317	0.214	0.309877	0.306466
cg07789132	1	164290751			0.735436	0.478713	0.491175	0.0415772	0.0376232	0.038706	0.514071	0.0415916	0.047954	0.0654485	0.108294
cg15905435	1	164290766			0.596229	0.529883	0.533277	0.0672278	0.0758748	0.0976431	0.506421	0.0884407	0.0464771	0.0700716	0.120284
cg23049291	1	165204745	LMX1A	Body	0.706987	0.384572	0.564473	0.129735	0.137473	0.110846	0.541046	0.165136	0.124077	0.191408	0.240523
cg00174428	1	165204791	LMX1A	Body	0.655742	0.466079	0.565668	0.108214	0.123774	0.0934394	0.625294	0.159685	0.11168	0.137335	0.16703
cg09118258	1	165204796	LMX1A	Body	0.545399	0.310228	0.420174	0.0658761	0.0829784	0.0664575	0.718238	0.0845393	0.0270712	0.105193	0.110225
cg07135032	1	165322099	LMX1A	Body	0.553024	0.302238	0.403001	0.0592696	0.0587845	0.0474226	0.373896	0.0694369	0.04824	0.10365	0.126287
cg16596102	1	166134346	FAM78B	Body	0.429785	0.262491	0.444333	0.0222411	0.0158292	0.0148885	0.378185	0.0171095	0.00535194	0.00468443	0.00937702
cg07198881	1	166134513	FAM78B	Body	0.61426	0.338703	0.46816	0.0981162	0.115742	0.0874806	0.473542	0.137027	0.100778	0.126998	0.124126
cg22629111	1	166135208	FAM78B	Body	0.58936	0.581818	0.672245	0.0945686	0.0626977	0.0811753	0.532407	0.161504	0.121746	0.135416	0.197576
cg19864490	1	166136447	FAM78B	TSS1500	0.710051	0.578447	0.509964	0.0860252	0.10506	0.0996656	0.548132	0.139791	0.0987022	0.118559	0.0954653
cg22795586	1	170629555			0.731755	0.565051	0.43742	0.0746193	0.0740033	0.0495811	0.499624	0.0559216	0.0625686	0.109893	0.122004
cg16101739	1	170634330	PRRX1;PRRX1	Body;Body	0.709452	0.456347	0.51086	0.136637	0.137907	0.122686	0.524625	0.127548	0.105289	0.149597	0.144559
cg23633856	1	170636363	PRRX1;PRRX1	Body;Body	0.803439	0.719418	0.855212	0.173314	0.165686	0.135616	0.666417	0.300707	0.247193	0.227946	0.225247
cg05643339	1	175036687	TNN	TSS1500	0.249885	0.262207	0.17662	0.610361	0.721904	0.769345	0.382309	0.781612	0.756211	0.70478	0.674391
cg09473826	1	175568216	TNR	5'UTR	0.920552	0.883889	0.97467	0.49365	0.60751	0.63532	0.332248	0.710436	0.710739	0.61481	0.692149
cg20707323	1	178006917			0.569148	0.282364	0.410818	0.121153	0.136956	0.0862408	0.465545	0.137838	0.105857	0.178193	0.190747
cg15166311	1	178007283			0.73928	0.318926	0.65857	0.0623864	0.0821745	0.0482817	0.506059	0.191535	0.094316	0.145655	0.133938
cg10980436	1	179545073	NPHS2;NPHS2	1stExon;5'UTR	0.578542	0.391305	0.506757	0.0238126	0.0240832	0.00896244	0.489597	0.00386124	0.0167133	0.0339603	0.0523055
cg05378938	1	179560983	TDRD5	TSS200	0.754127	0.713361	0.819185	0.0641244	0.0283491	0.032106	0.628437	0.0518919	0.0500275	0.112151	0.11655
cg15545772	1	179561111	TDRD5;TDRD5	5'UTR;1stExon	0.588459	0.517434	0.788624	0.0573966	0.0112143	0.0353417	0.567623	0.0190755	0.00658578	0.0459867	0.0579286
cg13449778	1	179712298	FAM163A;FAM163A	1stExon;5'UTR	0.646582	0.459266	0.398747	0.0288658	0.0285505	0.0188719	0.345891	0.0175268	0.0120106	0.0189325	0.0423796
cg19804605	1	179712361	FAM163A;FAM163A	1stExon;5'UTR	0.659672	0.577186	0.576206	0.00803709	0.028	0.00718459	0.577342	0.0385351	0.0107211	0.0540457	0.0524889
cg03340466	1	179712740	FAM163A	5'UTR	0.724776	0.345328	0.391826	0.0724414	0.0736555	0.0720437	0.446315	0.101604	0.0670768	0.0971815	0.121075
cg16419354	1	179713349	FAM163A	5'UTR	0.639115	0.372904	0.459286	0.102205	0.0587082	0.0418429	0.41911	0.037886	0.020521	0.0719677	0.102478
cg16122793	1	180981015	STX6	Body	0.253536	0.397281	0.439707	0.796527	0.798188	0.790338	0.380079	0.864999	0.87257	0.948361	0.887278
cg18593081	1	181286640			0.315633	0.585166	0.428586	0.092087	0.106048	0.0849457	0.526695	0.189915	0.200442	0.211086	0.180789
cg22533517	1	181287329			0.566206	0.485537	0.350392	0.0327275	0.0443443	0.0433659	0.470708	0.0535779	0.0347389	0.0449315	0.0263043
cg13948585	1	181451906	CACNA1E	TSS1500	0.622166	0.310035	0.454325	0.0806675	0.0774033	0.0596187	0.565505	0.106417	0.0803063	0.0592892	0.069094
cg00564737	1	196847182			0.931256	0.76305	0.856466	0.14247	0.246035	0.30875	0.685356	0.264156	0.230878	0.185069	0.281049
cg06880420	1	200119987	NR5A2;NR5A2	Body;Body	0.271864	0.295212	0.148684	0.80556	0.815551	0.873587	0.376222	0.775352	0.831748	0.85539	0.772672
cg19273668	1	201199004			0.379797	0.413431	0.347273	0.790845	0.855	0.886832	0.491327	0.928959	0.887982	0.895737	0.879088
cg10210094	1	201374614	TNNI1	3'UTR	0.287209	0.368613	0.196011	0.749646	0.812674	0.837101	0.415218	0.836791	0.83952	0.824917	0.801034
cg15644764	1	202592914	SYT2;SYT2	5'UTR;5'UTR	0.184509	0.193255	0.0885392	0.488054	0.515125	0.535571	0.298705	0.688852	0.621588	0.571673	0.548235
cg10330057	1	203005307			0.231553	0.270927	0.430065	0.607088	0.64826	0.71346	0.361951	0.704284	0.682454	0.730247	0.688965
cg19366877	1	204010639	C1orf157	TSS1500	0.234519	0.348588	0.218576	0.600305	0.683832	0.767822	0.325562	0.755243	0.741557	0.722524	0.671971
cg21537214	1	204135585	REN	TSS200	0.483461	0.69678	0.265366	0.213419	0.173404	0.157713	0.652724	0.344213	0.277662	0.238059	0.237785
cg05606799	1	204165307	KISS1	5'UTR	0.275537	0.398713	0.136083	0.918996	0.9227	0.9512	0.52477	0.905114	0.944326	0.945969	0.944655
cg08915824	1	204911863	NFASC;NFASC;NFASC;NFASC;NFASC;NFASC	5'UTR;5'UTR;5'UTR;5'UTR;TSS1500;5'UTR	0.378163	0.238334	0.083649	0.65711	0.549675	0.567403	0.295694	0.737649	0.766074	0.340939	0.332164
cg06740296	1	205561401	MFSD4	Body	0.597132	0.346775	0.454005	0.0986587	0.083151	0.0694029	0.384525	0.0382172	0.0670766	0.0515262	0.0405061
cg21936179	1	206786180	LGTN	TSS1500	0.914951	0.877391	0.659533	0.381485	0.434452	0.470741	0.785401	0.40162	0.345156	0.463474	0.392019
cg03958426	1	206857947	MAPKAPK2;MAPKAPK2	TSS1500;TSS1500	0.65834	0.645135	0.626815	0.104035	0.126102	0.0769548	0.488928	0.174865	0.125038	0.1772	0.18957
cg03408135	1	207842833	CR1L	Body	0.636358	0.392402	0.315923	0.137262	0.162568	0.108351	0.489982	0.134462	0.10552	0.0908764	0.145512
cg21106486	1	207843084	CR1L	Body	0.39608	0.491313	0.432302	0.128239	0.19538	0.0197695	0.389229	0.063479	0.0471255	0.0539278	0.0860427
cg25940202	1	207984794			0.309412	0.410547	0.386326	0.84738	0.815437	0.842591	0.500895	0.894299	0.818424	0.872473	0.868926
cg11379081	1	209405050			0.757066	0.614266	0.865184	0.141007	0.341669	0.132252	0.706412	0.14656	0.0736488	0.245777	0.295827
cg00563824	1	209405064			0.657537	0.547998	0.84038	0.0541036	0.306564	0.0796154	0.592527	0.129109	0.0447978	0.242582	0.380722
cg14824901	1	209848535	G0S2	TSS200	0.461927	0.181794	0.457969	0.0101172	0.00805401	0.0114597	0.351095	0.0152378	0.00324236	0.0671308	0.0275526
cg13460643	1	209848845	G0S2;G0S2	1stExon;5'UTR	0.747817	0.286007	0.648857	0.00860731	0.0103001	0.0185905	0.530371	0.00477462	0.00662814	0.0643903	0.0426494
cg08185241	1	209848864	G0S2;G0S2	1stExon;5'UTR	0.599417	0.249208	0.383944	0.0303782	0.027805	0.0198076	0.417264	0.042783	0.0291641	0.159133	0.138871
cg19922137	1	210111561	SYT14;SYT14;SYT14;SYT14;SYT14;SYT14;SYT14;SYT14;SYT14;SYT14	1stExon;5'UTR;1stExon;Body;Body;5'UTR;5'UTR;1stExon;5'UTR;1stExon	0.702418	0.544202	0.59493	0.0249288	0.0175778	0.0250644	0.502597	0.0183531	0.00616394	0.0412268	0.0519046
cg00567190	1	211556508	C1orf97	Body	0.458869	0.287629	0.737286	0.116589	0.122917	0.112428	0.580594	0.187303	0.154751	0.207982	0.192304
cg24486958	1	212841257			0.431905	0.437626	0.253726	0.760693	0.785018	0.817378	0.485747	0.87298	0.826019	0.803376	0.81725
cg23992410	1	214160848	PROX1	TSS1500	0.798965	0.137242	0.901309	0.0259699	0.0184004	0.0197464	0.441779	0.0153988	0.0159578	0.00709189	0.0242882
cg17954152	1	214160860	PROX1	TSS1500	0.695949	0.387689	0.749665	0.0785143	0.0885755	0.0632447	0.532936	0.0988169	0.072375	0.141164	0.125249
cg23260547	1	214161371	PROX1	TSS1500	0.630182	0.186245	0.69275	0.0186016	0.0156654	0.0182278	0.370999	0.00405087	0.00485394	0.0269379	0.0245692
cg26293546	1	214162659	PROX1	5'UTR	0.580115	0.468859	0.752757	0.0519387	0.0929568	0.0616444	0.690491	0.162836	0.167041	0.117102	0.141253
cg22162757	1	214699233	PTPN14	5'UTR	0.27041	0.194032	0.419307	0.613175	0.64573	0.658657	0.307762	0.654662	0.63606	0.564586	0.585142
cg06960784	1	216774588	ESRRG;ESRRG;ESRRG;ESRRG;ESRRG	Body;Body;Body;Body;Body	0.632853	0.498804	0.483324	0.00655839	0.0139345	0.0103593	0.519199	0.00479947	0.00137967	0.0190295	0.0171677
cg22007666	1	216896852	ESRRG;ESRRG;ESRRG;ESRRG;ESRRG	5'UTR;5'UTR;TSS200;5'UTR;TSS200	0.398645	0.34381	0.658611	0.0663171	0.110675	0.0986892	0.557664	0.120817	0.0767362	0.102204	0.135104
cg24700959	1	216896861	ESRRG;ESRRG;ESRRG;ESRRG;ESRRG	5'UTR;5'UTR;TSS200;5'UTR;TSS200	0.484685	0.543868	0.56243	0.075375	0.0762917	0.0520832	0.396342	0.0420151	0.0179779	0.071546	0.0730768
cg10108237	1	216896863	ESRRG;ESRRG;ESRRG;ESRRG;ESRRG	5'UTR;5'UTR;TSS200;5'UTR;TSS200	0.683133	0.405181	0.581736	0.0661505	0.0633707	0.0687491	0.369643	0.0614979	0.052811	0.0940031	0.0941549
cg09826050	1	217310174	ESRRG	5'UTR	0.763613	0.7469	0.754018	0.0669725	0.0922936	0.108162	0.587414	0.161311	0.086269	0.150317	0.169041
cg03219968	1	217310383	ESRRG	5'UTR	0.666409	0.280259	0.43744	0.0478122	0.0515156	0.0304773	0.550746	0.0378112	0.0280737	0.044669	0.0727974
cg04236178	1	217310572	ESRRG	5'UTR	0.702403	0.659215	0.552053	0.142933	0.166806	0.154337	0.500672	0.160507	0.166669	0.216355	0.223477
cg07029873	1	217311014	ESRRG;ESRRG	1stExon;5'UTR	0.736095	0.359245	0.380076	0.0591546	0.0683614	0.0517424	0.438887	0.0469964	0.0486405	0.0943782	0.111403
cg21784383	1	217311172	ESRRG	TSS200	0.607522	0.450586	0.52011	0.11492	0.10906	0.114462	0.429508	0.126627	0.121146	0.17604	0.161358
cg03936663	1	218098422			0.629505	0.605852	0.719326	0.0467646	0.0433215	0.0619258	0.57441	0.106951	0.0766907	0.0749854	0.122398
cg01070794	1	218337781			0.712935	0.394134	0.373992	0.0437653	0.034459	0.0501409	0.363006	0.0620994	0.0459233	0.048796	0.0489027
cg26685195	1	220101368	SLC30A10	1stExon	0.55384	0.363252	0.621185	0.101156	0.119061	0.095003	0.419706	0.0952807	0.0854567	0.0860626	0.0993743
cg17721710	1	220101698	SLC30A10	1stExon	0.763403	0.218074	0.635387	0.0250143	0.0366181	0.0329305	0.521346	0.00127974	0.00100128	0.00250263	0.0221655
cg24396691	1	220101725	SLC30A10	1stExon	0.461285	0.163597	0.416592	0.00448197	0.00746631	0.0048301	0.457197	0.0150952	0.00052709	0.00873107	0.0161415
cg24933645	1	220101728	SLC30A10	1stExon	0.676799	0.348395	0.68756	0.0578168	0.0399552	0.0392487	0.660263	0.0468913	0.0339671	0.0372296	0.0671821
cg23815582	1	220101945	SLC30A10;SLC30A10	5'UTR;1stExon	0.568109	0.148179	0.322084	0.0302859	0.0257532	0.0310582	0.441027	0.0121286	0.00297569	0.0172736	0.0337172
cg25317664	1	220101962	SLC30A10;SLC30A10	5'UTR;1stExon	0.571583	0.205455	0.396039	0.020337	0.0303921	0.0157769	0.413875	0.0173651	0.00442351	0.0177245	0.0238847
cg12355180	1	220102013	SLC30A10	TSS200	0.549199	0.250701	0.366489	0.0878867	0.079665	0.0821872	0.543505	0.0958693	0.0712163	0.0976768	0.0787286
cg25379026	1	225117389	DNAH14;DNAH14;DNAH14;DNAH14;DNAH14;DNAH14	1stExon;1stExon;1stExon;5'UTR;5'UTR;5'UTR	0.696067	0.42369	0.677789	0.0222915	0.0171992	0.0132914	0.47507	0.0048053	0.00194614	0.00440706	0.00606892
cg20492807	1	225117750	DNAH14;DNAH14;DNAH14	5'UTR;5'UTR;5'UTR	0.773932	0.495141	0.722335	0.0481512	0.0531445	0.0361791	0.58103	0.0139144	0.0325789	0.0199553	0.0374109
cg16247183	1	225865110			0.800918	0.601023	0.442969	0.0922454	0.111461	0.169613	0.613625	0.130313	0.100063	0.182368	0.188211
cg23712594	1	226591890	PARP1	Body	0.241843	0.318002	0.169127	0.79743	0.795059	0.785603	0.342997	0.830827	0.841507	0.727677	0.731631
cg11846112	1	227729906			0.669921	0.525068	0.58957	0.0856756	0.094229	0.0846222	0.554968	0.114928	0.0831288	0.199209	0.143749
cg14789818	1	227748712			0.838203	0.756899	0.86449	0.286427	0.218609	0.251331	0.827986	0.362127	0.299076	0.423705	0.414608
cg20699586	1	227748719			0.894545	0.771097	0.901365	0.31195	0.226783	0.249461	0.804378	0.378615	0.40299	0.389052	0.416079
cg09227621	1	228225606	WNT3A	Body	0.358934	0.338503	0.307955	0.0159978	0.0235004	0.0122129	0.401306	0.0142518	0.00704724	0.0176426	0.0153997
cg26841013	1	228248013	WNT3A	3'UTR	0.753655	0.574878	0.609418	0.100115	0.143252	0.180134	0.723257	0.130659	0.106181	0.15998	0.18803
cg02952008	1	228604065	TRIM17;TRIM17;TRIM17;TRIM17	5'UTR;5'UTR;5'UTR;5'UTR	0.427105	0.279932	0.375966	0.0432328	0.0431073	0.035057	0.43898	0.0464953	0.0284698	0.0319521	0.0478605
cg26345105	1	228634265			0.816815	0.795945	0.841781	0.182271	0.307019	0.255775	0.678298	0.31229	0.322613	0.532753	0.515227
cg25272655	1	228644958	HIST3H2BB	TSS1500	0.62622	0.3389	0.25729	0.0635327	0.059099	0.044384	0.473917	0.101733	0.0660347	0.0461313	0.0703971
cg06893138	1	228645306	HIST3H2BB;HIST3H2A	TSS1500;1stExon	0.583587	0.343534	0.702175	0.0306145	0.036967	0.0255344	0.376567	0.014298	0.00448443	0.0150218	0.0153245
cg15471815	1	228645486	HIST3H2BB;HIST3H2A	TSS1500;1stExon	0.80625	0.456423	0.800199	0.0397231	0.0419938	0.0353656	0.649795	0.0403072	0.0312239	0.0233156	0.0221881
cg21453443	1	228645627	HIST3H2A;HIST3H2BB	TSS200;TSS200	0.767189	0.475981	0.841388	0.0551922	0.0479629	0.0549318	0.565147	0.0447852	0.0249621	0.0375625	0.0491662
cg06034933	1	228645634	HIST3H2A;HIST3H2BB	TSS200;TSS200	0.787891	0.622953	0.846841	0.0528731	0.0633445	0.0526823	0.625586	0.082096	0.051896	0.0460207	0.0432061
cg14159336	1	228645796	HIST3H2A;HIST3H2BB	TSS1500;TSS200	0.602902	0.439147	0.689558	0.105377	0.119023	0.100417	0.404986	0.0918991	0.103062	0.105686	0.0785854
cg13111733	1	228646224	HIST3H2BB;HIST3H2A;HIST3H2BB	3'UTR;TSS1500;1stExon	0.558118	0.204201	0.384568	0.0267957	0.0457557	0.0383051	0.457775	0.017155	0.0144784	0.0145176	0.0222856
cg07225598	1	228646916	HIST3H2A	TSS1500	0.814722	0.477742	0.606168	0.0944496	0.105824	0.0765296	0.72379	0.134872	0.0898167	0.120247	0.1011
cg07726139	1	228652528			0.459131	0.384781	0.554209	0.0855261	0.101273	0.0803292	0.450652	0.088913	0.0888851	0.0764171	0.0642504
cg17425590	1	229830303			0.160849	0.208388	0.0860766	0.514101	0.550469	0.51675	0.247451	0.582847	0.623499	0.516806	0.515516
cg11424376	1	230220668	GALNT2	Body	0.276238	0.763354	0.375279	0.756231	0.8028	0.847011	0.492116	0.797789	0.844439	0.829093	0.840665
cg11527913	1	230410329	GALNT2	Body	0.659471	0.587331	0.920205	0.248723	0.114982	0.207156	0.768128	0.374427	0.320069	0.327506	0.313266
cg11192416	1	231296968			0.719689	0.444498	0.508397	0.095611	0.0897702	0.099736	0.490468	0.0925167	0.0989683	0.104367	0.11492
cg27504802	1	231298651	TRIM67	TSS200	0.669855	0.350483	0.631482	0.0284629	0.0525448	0.0364052	0.532197	0.0131363	0.0116602	0.0380625	0.0381994
cg17137424	1	231299352	TRIM67	1stExon	0.743065	0.742953	0.885872	0.29754	0.280599	0.382944	0.677613	0.297418	0.293533	0.329688	0.28074
cg07386008	1	232621926	SIPA1L2	Body	0.348014	0.386773	0.310635	0.72874	0.780747	0.808684	0.453048	0.890614	0.820902	0.814635	0.798316
cg11382055	1	233749410	KCNK1	TSS1500	0.698317	0.537879	0.766693	0.098823	0.0827239	0.0782992	0.567654	0.113462	0.0823833	0.102731	0.145341
cg25191850	1	233749633	KCNK1	TSS200	0.801639	0.624252	0.818721	0.0250007	0.0217068	0.0323232	0.591972	0.0120742	0.00416383	0.0289313	0.0594656
cg20947082	1	233749643	KCNK1	TSS200	0.515325	0.29344	0.451266	0.0845047	0.0966917	0.0917997	0.370405	0.0239481	0.0244136	0.0246132	0.0614567
cg00777689	1	233749943	KCNK1	1stExon	0.65107	0.459138	0.567769	0.0152101	0.0217301	0.0237548	0.651559	0.00370534	0.00358428	0.00793306	0.0111765
cg11815363	1	233750184	KCNK1	1stExon	0.547295	0.305306	0.347664	0.0799147	0.0782151	0.0622511	0.402511	0.0723806	0.0622704	0.0764431	0.091031
cg13420364	1	234857659			0.25084	0.294428	0.169212	0.577905	0.685396	0.739009	0.393408	0.830746	0.755556	0.456138	0.369325
cg00095594	1	236228625	NID1	TSS200	0.687372	0.345602	0.419858	0.0429622	0.0369735	0.0198251	0.416299	0.0213831	0.0165059	0.0217186	0.0341794
cg07157830	1	236228741	NID1	TSS1500	0.624276	0.330186	0.302361	0.0841596	0.107904	0.0996271	0.413705	0.0707445	0.0707671	0.110728	0.096371
cg04837025	1	236228744	NID1	TSS1500	0.616026	0.263357	0.259821	0.0149687	0.0129968	0.0149359	0.444034	0.0172182	0.00872831	0.0638481	0.0456205
cg10372476	1	236849473	ACTN2	TSS1500	0.893453	0.482801	0.651765	0.304067	0.188095	0.219085	0.665414	0.269878	0.198087	0.220229	0.272211
cg11215976	1	236849942	ACTN2;ACTN2	1stExon;5'UTR	0.702441	0.488877	0.615787	0.0819956	0.0625845	0.0620216	0.489867	0.0734128	0.0684943	0.1086	0.0948806
cg18770350	1	236849966	ACTN2;ACTN2	1stExon;5'UTR	0.708508	0.448772	0.554245	0.0112306	0.00336227	0.0115745	0.543907	0.00676136	0.00105925	0.0559578	0.022517
cg20482698	1	236849994	ACTN2	1stExon	0.551336	0.354394	0.550971	0.0469228	0.0380791	0.0265502	0.420221	0.0171274	0.0176362	0.0340102	0.0225641
cg03422911	1	237205295	RYR2	TSS1500	0.761371	0.704076	0.808531	0.134587	0.124433	0.120458	0.691492	0.194448	0.159804	0.260503	0.270275
cg18375860	1	237205409	RYR2	TSS1500	0.591835	0.348991	0.586199	0.0252729	0.0202778	0.0244465	0.482176	0.0264193	0.0157276	0.0366009	0.0257458
cg26956874	1	237206643	RYR2	Body	0.491643	0.344264	0.436162	0.082567	0.0925145	0.0637324	0.449852	0.0970297	0.0745527	0.109822	0.116781
cg00163541	1	238811442			0.289404	0.307133	0.141998	0.775731	0.833741	0.845708	0.552586	0.904911	0.890622	0.888717	0.868833
cg04565261	1	240161061			0.577822	0.0562118	0.525428	0.0558168	0.0238107	0.0386975	0.460838	0.117056	0.0838342	0.0997351	0.0268078
cg13239420	1	240161249			0.686386	0.413903	0.441078	0.0384929	0.0428093	0.0982084	0.423947	0.0128902	0.0268999	0.0594869	0.0600243
cg21854408	1	240161445			0.507736	0.545778	0.614599	0.0311244	0.0080724	0.123996	0.515132	0.0469938	0.0236187	0.0506496	0.143948
cg03075534	1	240161447			0.604208	0.529583	0.598582	0.146949	0.0383534	0.0226734	0.537621	0.0902442	0.0115626	0.0663668	0.105268
cg19356905	1	240775401	GREM2;GREM2	1stExon;5'UTR	0.360624	0.388573	0.56163	0.0638019	0.0584316	0.0669698	0.481027	0.0544119	0.0494434	0.062716	0.0657271
cg14156405	1	241520286	RGS7;RGS7	5'UTR;1stExon	0.643053	0.546574	0.611144	0.0430592	0.0305701	0.0322594	0.721719	0.0248447	0.0154315	0.0424719	0.0292114
cg13849378	1	241520331	RGS7;RGS7	5'UTR;1stExon	0.638726	0.497079	0.562345	0.0366627	0.0306554	0.020712	0.618332	0.0321479	0.017377	0.0175141	0.0348503
cg16003102	1	241587783			0.664273	0.264582	0.4163	0.0812396	0.0880881	0.0706462	0.477034	0.0714048	0.0500643	0.0801169	0.109398
cg00812833	1	242687412	PLD5	5'UTR	0.693051	0.471137	0.553372	0.054053	0.0590964	0.0517017	0.37665	0.0452608	0.0371653	0.0726805	0.0859665
cg01664666	1	242687465	PLD5	5'UTR	0.663573	0.485968	0.63383	0.0735653	0.0692442	0.0361639	0.365139	0.0518278	0.0560223	0.0406798	0.0598
cg27540865	1	243053934			0.750399	0.69317	0.868134	0.0393519	0.0435188	0.0413577	0.710843	0.0707337	0.020899	0.137706	0.456926
cg12448285	1	245534821	KIF26B	Body	0.284439	0.350681	0.190762	0.842522	0.897093	0.922038	0.54294	0.956485	0.936267	0.95467	0.936846
cg18174258	1	247275326	C1orf229	1stExon	0.508196	0.273948	0.372355	0.0340363	0.0297433	0.0255793	0.507641	0.0309699	0.0379052	0.0356619	0.0324142
cg05396897	1	247611448	NLRP3;NLRP3;NLRP3;NLRP3;NLRP3	Body;Body;Body;Body;Body	0.806742	0.796933	0.918561	0.211366	0.360735	0.404554	0.686417	0.284121	0.309008	0.488924	0.547471
cg09226051	1	247611502	NLRP3;NLRP3;NLRP3;NLRP3;NLRP3	Body;Body;Body;Body;Body	0.779434	0.769717	0.926806	0.195105	0.312144	0.378149	0.6389	0.302495	0.316148	0.546635	0.625447
cg15829088	1	247802935			0.678295	0.644246	0.812312	0.101974	0.0597238	0.126118	0.576279	0.263109	0.190741	0.218145	0.0218111
cg26157385	1	248020641	TRIM58	1stExon	0.578693	0.354758	0.369033	0.0174137	0.0335855	0.0269497	0.336671	0.0317011	0.0158357	0.0468188	0.0464597
cg01631408	1	248437212	OR2T33	TSS200	0.283131	0.465258	0.19693	0.701703	0.754409	0.727386	0.435192	0.845456	0.769053	0.82503	0.750535
cg26353448	1	248524236	OR2T4	TSS1500	0.212906	0.242383	0.126998	0.569415	0.616442	0.842533	0.383503	0.734566	0.706498	0.642842	0.653867
cg12224388	2	545599			0.278704	0.41992	0.635547	0.744184	0.802751	0.864488	0.461526	0.766969	0.829682	0.75046	0.764539
cg16179952	2	947117	SNTG2	Body	0.768771	0.44648	0.848769	0.159055	0.174359	0.173899	0.611729	0.23995	0.201032	0.268601	0.242389
cg20345923	2	1983190	MYT1L	Body	0.368595	0.694457	0.466339	0.730329	0.828405	0.879212	0.478633	0.868259	0.87563	0.791155	0.830399
cg23578346	2	3750973			0.678721	0.631795	0.625831	0.167546	0.245816	0.187011	0.61399	0.217226	0.170827	0.286174	0.27558
cg17213402	2	5813650			0.789279	0.639939	0.819423	0.0156096	0.0377515	0.0208386	0.629717	0.00401554	0.0132759	0.0275533	0.0660908
cg23883058	2	5813866			0.628045	0.41782	0.537407	0.0949178	0.10559	0.0948028	0.497434	0.0896437	0.0966975	0.136961	0.139087
cg07065111	2	5831213			0.732059	0.652942	0.840132	0.0157415	0.0220447	0.0253057	0.562187	0.0158084	0.00737759	0.0475952	0.0338933
cg08526991	2	5831394	SOX11	TSS1500	0.841832	0.793485	0.856015	0.220784	0.207315	0.24123	0.6259	0.17558	0.197362	0.243674	0.238722
cg08432727	2	5831722	SOX11	TSS1500	0.582369	0.437865	0.510794	0.0695503	0.082656	0.0540082	0.441013	0.0589523	0.0617122	0.086911	0.110937
cg18449120	2	5832882	SOX11	1stExon	0.76965	0.697352	0.822987	0.289679	0.302083	0.288419	0.770888	0.281688	0.291229	0.342521	0.421116
cg24837370	2	5833774	SOX11	1stExon	0.806355	0.4752	0.541394	0.110739	0.0964909	0.10395	0.570408	0.103723	0.0830149	0.210415	0.19453
cg26659079	2	5836181	SOX11;SOX11	3'UTR;1stExon	0.682111	0.563334	0.693882	0.111497	0.115842	0.098212	0.497967	0.119912	0.131118	0.13405	0.155642
cg23668184	2	5836713	SOX11;SOX11	3'UTR;1stExon	0.692884	0.718327	0.829106	0.0171845	0.022912	0.0148753	0.603516	0.0431441	0.014094	0.117645	0.096537
cg03594550	2	5837929	SOX11;SOX11	3'UTR;1stExon	0.829177	0.819337	0.764888	0.186441	0.270236	0.236722	0.66515	0.336121	0.30007	0.241715	0.425954
cg22202692	2	6121939	LOC400940	TSS200	0.480903	0.349618	0.573339	0.0227013	0.025098	0.0246896	0.35363	0.0183159	0.00710253	0.0323586	0.0396941
cg21946006	2	8817010			0.776039	0.584341	0.679233	0.0751621	0.0926861	0.106867	0.516847	0.135515	0.124337	0.173697	0.138613
cg10987840	2	9319526			0.299994	0.339998	0.139315	0.885136	0.898244	0.92967	0.597887	0.943868	0.945818	0.923191	0.939911
cg00522231	2	9549277	ITGB1BP1;ITGB1BP1	Body;Body	0.242932	0.343218	0.138899	0.944468	0.96765	0.977606	0.509248	0.98057	0.982416	0.845155	0.869964
cg09734418	2	9549336	ITGB1BP1;ITGB1BP1	Body;Body	0.231538	0.330542	0.124946	0.955044	0.964687	0.955306	0.454474	0.97078	0.995146	0.981391	0.983011
cg08123444	2	9833101			0.214359	0.206216	0.257756	0.654169	0.778388	0.921817	0.48772	0.923423	0.902563	0.76295	0.726409
cg20702913	2	10183115	KLF11	TSS1500	0.759627	0.626956	0.824287	0.187425	0.161902	0.172301	0.622494	0.221458	0.174512	0.250533	0.318651
cg23458613	2	10183227	KLF11	TSS1500	0.636836	0.315304	0.471871	0.0752553	0.0653669	0.0773936	0.376422	0.0637527	0.0724005	0.0831289	0.114258
cg20853880	2	10184444	KLF11	Body	0.56482	0.333936	0.268639	0.0364799	0.0570389	0.0568327	0.410295	0.0251944	0.010041	0.0397595	0.118694
cg05301188	2	10184457	KLF11	Body	0.58274	0.293844	0.380628	0.0168359	0.0117757	0.0300308	0.350754	0.0164342	0.0152058	0.0352583	0.0721265
cg11972534	2	11515164			0.218539	0.861294	0.208108	0.877317	0.892809	0.926266	0.430584	0.889612	0.983342	0.968805	0.921429
cg17916490	2	11810173	NTSR2	1stExon	0.6088	0.307872	0.609422	0.0111489	0.0207702	0.0178791	0.42613	0.019835	0.00465082	0.0336229	0.115496
cg17186168	2	11810403	NTSR2	TSS200	0.68819	0.333345	0.721302	0.0386236	0.044871	0.0549266	0.622166	0.0374235	0.0466814	0.0547492	0.111828
cg20720059	2	14772731	FAM84A	TSS200	0.683478	0.406063	0.607395	0.0258227	0.0202501	0.0206049	0.322383	0.0122672	0.0172771	0.0217804	0.0351066
cg02746381	2	14772963	FAM84A;FAM84A	1stExon;5'UTR	0.759652	0.709247	0.844107	0.122371	0.104214	0.0731008	0.673035	0.169017	0.136113	0.21695	0.202967
cg16846645	2	14773973	FAM84A	5'UTR	0.79847	0.703035	0.836069	0.0969312	0.0902047	0.100811	0.669306	0.0935078	0.0845024	0.113785	0.144143
cg23062198	2	14774063	FAM84A	5'UTR	0.709619	0.618272	0.377244	0.124955	0.149228	0.114645	0.434194	0.109189	0.120368	0.202332	0.170479
cg26633107	2	14774086	FAM84A	5'UTR	0.794013	0.578959	0.357308	0.175074	0.188895	0.148944	0.757294	0.294484	0.229477	0.246521	0.294543
cg11007759	2	14774786	FAM84A	Body	0.755312	0.583231	0.769169	0.0616078	0.0631135	0.0415892	0.604512	0.0199328	0.0242134	0.0527443	0.0556208
cg25765130	2	14774819	FAM84A	Body	0.446103	0.330865	0.418732	0.0926173	0.0896776	0.0851385	0.427089	0.109249	0.0940427	0.0929597	0.10264
cg13021841	2	14774902	FAM84A	Body	0.703433	0.60436	0.69325	0.132055	0.121293	0.105907	0.483715	0.139662	0.128677	0.161044	0.180185
cg02311414	2	14775199	FAM84A	3'UTR	0.636718	0.521905	0.604	0.0149515	0.0152076	0.00339002	0.435609	0.0144285	0.00393357	0.0175818	0.0377556
cg00478246	2	14775494	FAM84A	3'UTR	0.555756	0.3528	0.383577	0.038593	0.0623114	0.0615269	0.427309	0.0645773	0.0365053	0.0720518	0.0629928
cg01307387	2	17721988	VSNL1;VSNL1	1stExon;5'UTR	0.493891	0.347385	0.581979	0.0668812	0.0950261	0.107084	0.420245	0.102115	0.0717543	0.127365	0.123635
cg23811268	2	20189267	WDR35;WDR35	Body;Body	0.761778	0.627824	0.885341	0.164182	0.175318	0.122574	0.602081	0.250009	0.167132	0.19181	0.211784
cg10999479	2	23608975	KLHL29	5'UTR	0.782349	0.184971	0.3294	0.107243	0.102442	0.117262	0.461875	0.0991542	0.139954	0.100025	0.0930822
cg15123692	2	23886357	KLHL29	Body	0.548277	0.314402	0.825177	0.0310466	0.026651	0.0286589	0.563688	0.0518304	0.013129	0.094453	0.0382746
cg07720334	2	25526752	DNMT3A;DNMT3A;DNMT3A	Body;Body;Body	0.296106	0.418111	0.325278	0.846823	0.925605	0.911732	0.45377	0.952312	0.947338	0.957722	0.94856
cg23780110	2	26045244	ASXL2	Body	0.861808	0.498543	0.911978	0.268774	0.283236	0.202256	0.626545	0.224954	0.228823	0.298332	0.172943
cg25181710	2	26045287	ASXL2	Body	0.861737	0.498801	0.861416	0.321158	0.28525	0.196071	0.596689	0.2838	0.228093	0.278682	0.168364
cg01734112	2	26624760	C2orf39	TSS200	0.594832	0.443449	0.492786	0.093176	0.111635	0.0809824	0.430052	0.117419	0.108689	0.167875	0.231014
cg03253556	2	27505196	TRIM54;TRIM54	TSS1500;TSS1500	0.25958	0.546224	0.369545	0.714214	0.761982	0.820688	0.42606	0.841929	0.796299	0.806741	0.797256
cg26502666	2	29034052	SPDYA;SPDYA	5'UTR;5'UTR	0.705074	0.458181	0.739883	0.154645	0.1758	0.174914	0.555273	0.146366	0.119337	0.160343	0.244171
cg13257636	2	29338109	CLIP4	TSS200	0.724219	0.231997	0.618511	0.0497474	0.051344	0.0515842	0.452782	0.00374334	0.0157157	0.00877239	0.0294494
cg23428985	2	29338113	CLIP4	TSS200	0.809707	0.291936	0.736054	0.0317089	0.0254945	0.0304124	0.533234	0.0293386	0.0148894	0.0103084	0.0114755
cg23255835	2	29338121	CLIP4	TSS200	0.802477	0.345667	0.752446	0.0527617	0.0561012	0.0442979	0.643615	0.0256018	0.0194163	0.0278579	0.0410399
cg03135351	2	29338258	CLIP4	TSS200	0.683084	0.544805	0.743683	0.0183158	0.0178362	0.0101824	0.542355	0.0227215	0.00798756	0.0134211	0.00979783
cg19502744	2	31805915	SRD5A2	1stExon	0.563145	0.339051	0.317459	0.115436	0.107786	0.0857914	0.44782	0.128169	0.0875603	0.171892	0.146145
cg27569706	2	33173163	LTBP1	Body	0.832926	0.766434	0.609037	0.220785	0.247906	0.315692	0.697968	0.36212	0.309583	0.377306	0.335037
cg06226256	2	42068648			0.638587	0.59367	0.660758	0.229439	0.187677	0.216328	0.690725	0.239156	0.192394	0.184461	0.177432
cg12630082	2	42275740	PKDCC	1stExon	0.702122	0.577311	0.630166	0.0206367	0.0326798	0.0519256	0.620407	0.0287323	0.0185134	0.138736	0.156299
cg00484711	2	42331922			0.894379	0.895586	0.952646	0.617823	0.540867	0.653709	0.846687	0.510746	0.51324	0.394254	0.353437
cg00259518	2	43397515			0.228911	0.316106	0.141349	0.868621	0.866496	0.839577	0.419556	0.78295	0.834081	0.811868	0.833071
cg13441058	2	45028269			0.817094	0.590387	0.559369	0.300069	0.307789	0.374806	0.644168	0.2985	0.329843	0.475229	0.479118
cg08203192	2	45880618	PRKCE	Body	0.456367	0.420681	0.618796	0.841204	0.86355	0.888881	0.376468	0.877095	0.90011	0.915129	0.88706
cg15659527	2	47270648	TTC7A	Body	0.310001	0.34329	0.177133	0.852705	0.839303	0.870462	0.548253	0.938799	0.942602	0.922654	0.912517
cg14535245	2	47283713	TTC7A	Body	0.292157	0.398672	0.162094	0.872117	0.869795	0.874675	0.441762	0.908306	0.919378	0.854358	0.846833
cg02590088	2	47761452	KCNK12	Body	0.277462	0.339402	0.150025	0.804666	0.847182	0.860932	0.450552	0.892225	0.914555	0.880153	0.861704
cg07464408	2	47916139			0.353473	0.417605	0.391953	0.787335	0.845243	0.905283	0.465378	0.891972	0.897721	0.892013	0.873598
cg13043454	2	48980605	LHCGR	Body	0.456686	0.603453	0.336412	0.743431	0.782042	0.798486	0.413504	0.723645	0.777887	0.72686	0.71029
cg19403014	2	48982950	LHCGR	TSS200	0.645646	0.458163	0.708778	0.100479	0.109692	0.097143	0.462226	0.138585	0.144747	0.183946	0.132483
cg12351433	2	48982957	LHCGR	TSS200	0.809282	0.720668	0.712323	0.197071	0.189538	0.204145	0.660258	0.222174	0.206984	0.285411	0.244066
cg14875171	2	50574196	NRXN1;NRXN1;NRXN1;NRXN1	Body;1stExon;5'UTR;Body	0.761396	0.704099	0.343402	0.0342635	0.0318418	0.0225979	0.618649	0.0332631	0.0500874	0.0841152	0.109282
cg17677030	2	50575069	NRXN1;NRXN1;NRXN1	Body;Body;TSS200	0.44191	0.567857	0.355078	0.0829453	0.138606	0.124905	0.542265	0.164896	0.11991	0.171385	0.234893
cg27112565	2	51259552	NRXN1;NRXN1;NRXN1;NRXN1	1stExon;5'UTR;1stExon;5'UTR	0.781393	0.576987	0.416238	0.0613735	0.0904253	0.0625705	0.624905	0.0818186	0.0909367	0.0598117	0.0512863
cg03168108	2	51259697	NRXN1;NRXN1	TSS200;TSS200	0.484537	0.24568	0.346343	0.0559552	0.0473807	0.0550973	0.460458	0.106704	0.067596	0.0683529	0.0702298
cg16100120	2	56150475	EFEMP1;EFEMP1;EFEMP1	TSS200;5'UTR;5'UTR	0.647594	0.209192	0.579207	0.0960774	0.0729435	0.0915518	0.496434	0.0757601	0.0962955	0.115847	0.0889271
cg05385513	2	56150478	EFEMP1;EFEMP1;EFEMP1	TSS200;5'UTR;5'UTR	0.800376	0.291188	0.549812	0.0778639	0.135753	0.102418	0.530953	0.13267	0.126212	0.150124	0.1541
cg24719005	2	56150675	EFEMP1;EFEMP1;EFEMP1	5'UTR;TSS1500;5'UTR	0.514424	0.312044	0.478531	0.041386	0.0671127	0.0641453	0.47234	0.0929339	0.0663188	0.112693	0.136232
cg16118212	2	56151071	EFEMP1;EFEMP1;EFEMP1	TSS1500;TSS200;TSS200	0.595799	0.455187	0.570342	0.0362991	0.0338942	0.0290477	0.402941	0.055644	0.0434824	0.0880887	0.105902
cg16665442	2	60585866			0.27785	0.352408	0.147383	0.66314	0.683778	0.629488	0.405463	0.771681	0.743424	0.751333	0.69612
cg03282107	2	62521430			0.255161	0.319702	0.18294	0.798946	0.847956	0.909798	0.421002	0.797633	0.894511	0.871651	0.802091
cg07185131	2	62798365			0.598003	0.288455	0.274886	0.0706989	0.0426935	0.0396715	0.394582	0.0184027	0.0281013	0.0457265	0.0514294
cg25518132	2	63274476	LOC100132215	Body	0.593057	0.59475	0.569951	0.147913	0.117575	0.158573	0.48909	0.130828	0.160287	0.248645	0.292487
cg07938743	2	63283939	OTX1	3'UTR	0.16897	0.818529	0.301731	0.125268	0.122386	0.0810844	0.501463	0.080901	0.0712537	0.193937	0.152144
cg24421216	2	66782831	MEIS1	Body	0.628569	0.734485	0.345564	0.116703	0.0828527	0.0579078	0.673567	0.255349	0.199529	0.104973	0.243373
cg02963248	2	66809780			0.498436	0.611483	0.570559	0.114533	0.160089	0.100057	0.549622	0.149	0.145938	0.181297	0.203558
cg27223728	2	70784562			0.318219	0.472859	0.196217	0.681815	0.800717	0.882257	0.488474	0.824006	0.865741	0.872006	0.774497
cg08793877	2	71115994			0.696886	0.16378	0.429941	0.0509423	0.0590391	0.0549468	0.4612	0.0165984	0.0182142	0.037165	0.0417341
cg08286738	2	72373238	CYP26B1	Body	0.47748	0.248801	0.628341	0.0688866	0.0723154	0.0937882	0.475758	0.0676089	0.0391633	0.0721651	0.0874353
cg13948082	2	72374258	CYP26B1	Body	0.441108	0.261968	0.507356	0.0852518	0.0642495	0.0946045	0.557519	0.0562944	0.0525078	0.17514	0.0904341
cg25533547	2	73053217	EXOC6B	TSS200	0.795759	0.584777	0.768221	0.0582335	0.0507882	0.0656067	0.399161	0.0640035	0.0447737	0.0518224	0.0566014
cg09169255	2	73114256	SPR	TSS1500	0.636777	0.201425	0.383675	0.0241433	0.017235	0.0445229	0.408201	0.0289491	0.01407	0.0142852	0.0305093
cg24803346	2	73201477	SFXN5	Body	0.245368	0.348649	0.20631	0.757767	0.805049	0.804572	0.341505	0.761137	0.715758	0.76083	0.783476
cg26049726	2	73518702	EGR4	Body	0.355505	0.161751	0.472749	0.0178781	0.0198305	0.0218448	0.340589	0.00897855	0.00227291	0.00644182	0.0118843
cg00551609	2	74214662			0.868181	0.606202	0.502206	0.259649	0.217055	0.168437	0.581833	0.17523	0.186962	0.1612	0.235026
cg20945085	2	74875227	C2orf65	TSS200	0.82647	0.75465	0.874968	0.396652	0.283305	0.288574	0.699668	0.332401	0.258879	0.408007	0.328646
cg17105755	2	74875317	C2orf65	TSS200	0.813297	0.764406	0.603669	0.482961	0.37721	0.344799	0.722672	0.417835	0.398898	0.469933	0.474315
cg09306214	2	75427098	TACR1;TACR1	TSS1500;TSS1500	0.570232	0.358488	0.549624	0.05176	0.065165	0.0521159	0.417719	0.0532437	0.0479025	0.0679601	0.0652909
cg21314480	2	75427945	TACR1;TACR1	TSS1500;TSS1500	0.666092	0.230021	0.452402	0.0238695	0.0189291	0.013389	0.45465	0.00914866	0.00868467	0.0157134	0.0289872
cg07724816	2	75787718	FAM176A;FAM176A	5'UTR;5'UTR	0.500202	0.541698	0.490982	0.0658805	0.0601915	0.0379006	0.458134	0.0630133	0.0292635	0.0586914	0.0681727
cg18913890	2	79738619	CTNNA2;CTNNA2	TSS1500;TSS1500	0.461338	0.242794	0.38732	0.0433085	0.0529346	0.0427645	0.397032	0.0110903	0.0256496	0.00987505	0.0671196
cg18806140	2	79739278	CTNNA2;CTNNA2	TSS1500;TSS1500	0.803919	0.693244	0.840505	0.32078	0.278169	0.278125	0.695879	0.367595	0.347022	0.340967	0.263913
cg02227623	2	79739918	CTNNA2;CTNNA2	TSS200;TSS200	0.516717	0.510827	0.50212	0.0694541	0.0573815	0.0508315	0.409346	0.0402536	0.0283675	0.0552716	0.07557
cg19707040	2	79740185	CTNNA2;CTNNA2;CTNNA2;CTNNA2	1stExon;1stExon;5'UTR;5'UTR	0.613784	0.47752	0.423276	0.0160113	0.0158198	0.01302	0.450285	0.0126969	0.00534417	0.0480392	0.0795667
cg04670857	2	79740208	CTNNA2;CTNNA2;CTNNA2;CTNNA2	1stExon;1stExon;5'UTR;5'UTR	0.687564	0.581768	0.515927	0.0928623	0.104634	0.0768395	0.523599	0.0969917	0.111782	0.135822	0.152654
cg03027227	2	80221468	CTNNA2;CTNNA2	Body;Body	0.468863	0.484549	0.616363	0.0462332	0.0424306	0.0635236	0.577621	0.129273	0.0587202	0.118644	0.0860369
cg07640800	2	80529315	LRRTM1;CTNNA2;CTNNA2	3'UTR;Body;Body	0.432778	0.641079	0.443571	0.201349	0.203492	0.202121	0.582483	0.199046	0.235472	0.243848	0.270526
cg17349389	2	80530770	CTNNA2;LRRTM1;CTNNA2	Body;Body;Body	0.648946	0.48674	0.571497	0.0207293	0.0220616	0.0165465	0.457556	0.0190267	0.0207391	0.038322	0.0550746
cg14558114	2	88469736	THNSL2	TSS200	0.55832	0.461097	0.553566	0.0136084	0.0199663	0.0183011	0.451606	0.0358315	0.00422631	0.0214938	0.0245331
cg15581269	2	88650618			0.765929	0.670124	0.73558	0.117407	0.128003	0.144906	0.505203	0.185409	0.119317	0.167036	0.183835
cg01494896	2	88990555	RPIA	TSS1500	0.586072	0.265667	0.800168	0.231907	0.175446	0.17327	0.524637	0.1787	0.165367	0.136968	0.191399
cg26328180	2	91874214			0.672642	0.669624	0.76549	0.144581	0.224153	0.266592	0.638456	0.259864	0.166382	0.357431	0.388357
cg24524352	2	95522876	ANKRD20B	TSS200	0.499813	0.308099	0.421664	0.0133416	0.0125419	0.0130921	0.443473	0.0205246	0.00661331	0.0325214	0.0203677
cg08455099	2	95663959			0.746976	0.239121	0.30023	0.113584	0.118449	0.105399	0.62131	0.0812131	0.0916879	0.175757	0.194311
cg24871414	2	95663987			0.721743	0.424708	0.674388	0.0772081	0.111495	0.0898375	0.585771	0.0555101	0.068689	0.18191	0.237559
cg03445516	2	95664233			0.483508	0.506731	0.46004	0.146135	0.194166	0.170903	0.516465	0.155838	0.119063	0.287166	0.216581
cg09712683	2	95692352	MAL;MAL;MAL;MAL	Body;Body;Body;Body	0.626274	0.532409	0.536001	0.066138	0.0695959	0.0722984	0.502575	0.0868735	0.0653712	0.0846368	0.0915674
cg15831060	2	98326561			0.499273	0.619212	0.499857	0.0859235	0.0729847	0.0328616	0.511522	0.0716242	0.0192435	0.0355387	0.0265565
cg20820876	2	98365143			0.220772	0.230781	0.128329	0.556618	0.563169	0.677895	0.328324	0.642441	0.651704	0.6575	0.603287
cg19671120	2	98962974	CNGA3;CNGA3;CNGA3;CNGA3	1stExon;1stExon;5'UTR;5'UTR	0.666233	0.383068	0.406889	0.140254	0.144209	0.115723	0.527781	0.15766	0.161759	0.270317	0.252824
cg19043574	2	99439533	C2orf55	Body	0.757588	0.605731	0.575271	0.090377	0.0719274	0.0551879	0.528513	0.128484	0.0648975	0.155128	0.140314
cg21959618	2	100498600	AFF3;AFF3	Body;Body	0.29426	0.822901	0.177744	0.761329	0.818979	0.865973	0.592141	0.943459	0.925099	0.889136	0.87152
cg03559235	2	100937944	LONRF2	1stExon	0.645684	0.337983	0.571748	0.0521966	0.0789427	0.0492809	0.518268	0.036256	0.0208874	0.0686536	0.0691985
cg19754707	2	102758971			0.570911	0.329752	0.658586	0.0378708	0.0508392	0.0350867	0.419587	0.0894231	0.0486135	0.0903231	0.0702268
cg01050423	2	103236078	SLC9A2	TSS200	0.646297	0.45739	0.587778	0.0383097	0.0290859	0.0323687	0.617352	0.019627	0.00999735	0.013627	0.0128427
cg00292986	2	103236105	SLC9A2	TSS200	0.681025	0.36919	0.432078	0.0568461	0.063761	0.0401001	0.474528	0.0512304	0.0447459	0.0383599	0.0526674
cg20203400	2	103378474	TMEM182	TSS200	0.298605	0.404179	0.261235	0.876859	0.864915	0.899068	0.470367	0.938946	0.904546	0.927421	0.932449
cg26514942	2	103378506	TMEM182;TMEM182	1stExon;5'UTR	0.412052	0.682657	0.664639	0.89331	0.924106	0.941573	0.60019	0.927714	0.927517	0.949639	0.908445
cg19753526	2	106015546	FHL2;FHL2;FHL2;FHL2;FHL2;FHL2;FHL2	1stExon;5'UTR;5'UTR;1stExon;5'UTR;5'UTR;1stExon	0.46229	0.170732	0.48248	0.0198148	0.0235112	0.0156827	0.334045	0.000790635	0.00215377	0.00171016	0.0122767
cg02445447	2	106015594	FHL2;FHL2;FHL2;FHL2;FHL2;FHL2	TSS200;5'UTR;1stExon;5'UTR;5'UTR;1stExon	0.611434	0.364376	0.599034	0.108751	0.120905	0.094377	0.412134	0.0433908	0.0521143	0.0380171	0.058686
cg22454769	2	106015767	FHL2;FHL2;FHL2;FHL2	TSS200;TSS200;5'UTR;TSS200	0.777099	0.703391	0.923631	0.165025	0.174018	0.228052	0.644129	0.14507	0.148021	0.404015	0.367769
cg24079702	2	106015771	FHL2;FHL2;FHL2;FHL2	TSS200;TSS200;5'UTR;TSS200	0.598404	0.507881	0.772538	0.108223	0.141936	0.174407	0.47032	0.131252	0.111306	0.24619	0.215041
cg20268893	2	106362547	NCK2;NCK2	5'UTR;5'UTR	0.652966	0.669439	0.232798	0.208696	0.134647	0.255059	0.533747	0.0881739	0.124715	0.120475	0.125422
cg14209299	2	107502793	ST6GAL2;ST6GAL2;ST6GAL2	TSS200;5'UTR;5'UTR	0.553827	0.399486	0.653544	0.016089	0.0116985	0.0285374	0.422226	0.00700609	0.000913977	0.00979208	0.0237497
cg16935065	2	107503233	ST6GAL2;ST6GAL2;ST6GAL2	5'UTR;5'UTR;TSS1500	0.68075	0.439012	0.518434	0.108589	0.10782	0.0898675	0.527844	0.057545	0.0726948	0.121279	0.0863855
cg08528626	2	107503728	ST6GAL2;ST6GAL2;ST6GAL2	TSS200;TSS200;TSS1500	0.735834	0.637522	0.750167	0.101266	0.11179	0.0926512	0.612258	0.167562	0.124022	0.12114	0.131815
cg14507868	2	107503819	ST6GAL2;ST6GAL2;ST6GAL2	TSS1500;TSS1500;TSS1500	0.629997	0.464188	0.575676	0.0462273	0.0566807	0.0624285	0.41118	0.0364304	0.0403994	0.0421502	0.0452873
cg02828023	2	107503834	ST6GAL2;ST6GAL2;ST6GAL2	TSS1500;TSS1500;TSS1500	0.657448	0.596591	0.705181	0.0325783	0.0392788	0.030238	0.435787	0.0445161	0.0327965	0.0421387	0.0425851
cg25725843	2	107504169	ST6GAL2;ST6GAL2	TSS1500;TSS1500	0.773079	0.73159	0.842264	0.278242	0.313113	0.280756	0.758016	0.351893	0.302984	0.259029	0.268303
cg26001902	2	108602979	SLC5A7	TSS200	0.838006	0.745168	0.91529	0.0232588	0.0227237	0.0136717	0.775324	0.0380555	0.0192335	0.0570775	0.0282799
cg16232126	2	108603005	SLC5A7;SLC5A7	1stExon;5'UTR	0.727292	0.696413	0.862091	0.0589916	0.0292115	0.0215405	0.614253	0.0354948	0.0192553	0.0638214	0.104413
cg07186154	2	108603244	SLC5A7	5'UTR	0.508641	0.385645	0.447961	0.0255312	0.029791	0.0362953	0.48009	0.0473725	0.0242996	0.0765628	0.0766373
cg02286506	2	109648931			0.65441	0.539165	0.594159	0.0853661	0.0909372	0.0613967	0.559742	0.0792678	0.0583899	0.0989	0.101936
cg01458510	2	109752622	SH3RF3	Body	0.368198	0.334721	0.19837	0.895385	0.948979	0.882406	0.433092	0.850134	0.911784	0.852577	0.904555
cg19024599	2	109886730	SH3RF3	Body	0.316403	0.377827	0.243094	0.832614	0.880249	0.897138	0.536129	0.839737	0.936328	0.84002	0.877259
cg17837492	2	110092156	SH3RF3	Body	0.25485	0.326383	0.159381	0.717395	0.771263	0.765385	0.439477	0.828663	0.75018	0.77664	0.74396
cg14102128	2	110371632	SEPT10;SEPT10;SEPT10;ANKRD57;SEPT10	5'UTR;1stExon;1stExon;TSS1500;5'UTR	0.61536	0.371524	0.504179	0.0171472	0.0156337	0.118019	0.405174	0.0180549	0.00922599	0.021849	0.0354566
cg01615704	2	110873396	MALL;MALL	5'UTR;1stExon	0.593371	0.438981	0.503278	0.0261343	0.0164864	0.0117593	0.588082	0.0283086	0.00558504	0.0658087	0.0623894
cg07688988	2	111490172	ACOXL;ACOXL;ACOXL;ACOXL;ACOXL;ACOXL	5'UTR;1stExon;1stExon;1stExon;5'UTR;5'UTR	0.514195	0.464444	0.541246	0.0686772	0.0749622	0.0574552	0.431433	0.0429072	0.0625773	0.0510451	0.0685218
cg13448828	2	111826490	ACOXL;ACOXL;ACOXL	Body;Body;Body	0.300491	0.528914	0.434895	0.819875	0.87305	0.910479	0.554751	0.901879	0.915652	0.8969	0.899231
cg16987524	2	112939425	FBLN7;FBLN7	Body;Body	0.730676	0.596982	0.770993	0.112304	0.115914	0.145389	0.636785	0.149239	0.119865	0.272549	0.239606
cg00499539	2	113960266	PSD4;LOC440839	3'UTR;Body	0.284016	0.488085	0.368589	0.683284	0.705469	0.751352	0.377274	0.782465	0.726493	0.730442	0.731303
cg19211931	2	115419537	DPP10	Body	0.82534	0.708936	0.65793	0.314148	0.426037	0.390343	0.753072	0.371207	0.307534	0.297822	0.414588
cg22670147	2	115419740	DPP10	Body	0.708412	0.486661	0.575487	0.197079	0.316627	0.311645	0.644462	0.218563	0.18912	0.200772	0.425426
cg12666279	2	115918745	DPP10;DPP10	TSS1500;Body	0.783355	0.358805	0.473304	0.0638227	0.0422282	0.0823084	0.375058	0.0632223	0.0118735	0.079646	0.096125
cg01718116	2	115919829	DPP10;DPP10	Body;1stExon	0.676977	0.595095	0.753288	0.0465009	0.0432099	0.0344946	0.532117	0.042194	0.0125072	0.0492252	0.0515598
cg11124130	2	119067579			0.767406	0.571609	0.509913	0.122762	0.202004	0.194729	0.489881	0.174766	0.188833	0.216656	0.173648
cg20599967	2	119592754			0.581836	0.522283	0.343832	0.103366	0.120243	0.108074	0.498386	0.113992	0.100027	0.103281	0.131355
cg16419009	2	119600586	EN1	Body	0.600266	0.21915	0.368348	0.0922775	0.0856414	0.0806614	0.399797	0.0914301	0.0628769	0.178184	0.11112
cg26509715	2	119600627	EN1	Body	0.576932	0.253393	0.837113	0.0959338	0.07051	0.0915835	0.489419	0.041918	0.0609021	0.0696025	0.0974869
cg22231902	2	119604901	EN1;EN1	1stExon;5'UTR	0.536637	0.157485	0.415054	0.0458645	0.0715587	0.0511305	0.417968	0.0621906	0.0448816	0.0732653	0.0859861
cg12231969	2	119605253	EN1;EN1	1stExon;5'UTR	0.671541	0.431327	0.436792	0.130696	0.101942	0.0880992	0.438536	0.0955119	0.101493	0.135484	0.174314
cg20804050	2	119605441	EN1;EN1	1stExon;5'UTR	0.603521	0.503095	0.731418	0.0111617	0.013881	0.0107362	0.528168	0.0257611	0.0139568	0.0321269	0.0450992
cg14228146	2	119607395			0.759008	0.655574	0.732912	0.138357	0.129331	0.146283	0.541949	0.200571	0.134011	0.178441	0.185702
cg22548438	2	119607636			0.747857	0.508863	0.440839	0.0360975	0.0405882	0.044479	0.505386	0.0637515	0.0559785	0.072289	0.0919244
cg04227922	2	119615496			0.708716	0.374964	0.696162	0.0696115	0.0798369	0.0554482	0.413716	0.103906	0.0761728	0.11927	0.180402
cg02629106	2	120302419	PCDP1	5'UTR	0.714348	0.527169	0.391016	0.104552	0.0987094	0.071044	0.444833	0.0648611	0.0999402	0.179106	0.14293
cg19702194	2	121051780	RALB	3'UTR	0.250606	0.312135	0.155118	0.872736	0.898824	0.930961	0.354475	0.856174	0.949929	0.91596	0.901868
cg04864807	2	121412139			0.86938	0.616034	0.899491	0.107793	0.0918867	0.0611092	0.73947	0.110756	0.0699637	0.274221	0.24602
cg17080163	2	123418757			0.800321	0.391989	0.430532	0.105474	0.187765	0.120676	0.55186	0.166006	0.157093	0.186986	0.1868
cg04178787	2	123418787			0.744009	0.486099	0.591097	0.0662147	0.081295	0.0576886	0.534399	0.0805351	0.0625507	0.128399	0.151104
cg08523865	2	124782253	CNTNAP5	TSS1500	0.592717	0.429515	0.586264	0.170933	0.135176	0.137028	0.470769	0.144958	0.146137	0.194081	0.190872
cg03696599	2	124782261	CNTNAP5	TSS1500	0.571289	0.411988	0.498216	0.0568045	0.064694	0.0422229	0.416405	0.050049	0.0543571	0.0775646	0.122412
cg13358636	2	124782263	CNTNAP5	TSS1500	0.64285	0.46738	0.573668	0.0286181	0.0199203	0.0132482	0.506566	0.0195539	0.0165808	0.0518109	0.0985105
cg18582824	2	124782586	CNTNAP5	TSS1500	0.798227	0.679237	0.863889	0.0670047	0.0811214	0.0543485	0.575525	0.0662099	0.0566014	0.149981	0.122508
cg12919006	2	124782713	CNTNAP5	TSS200	0.608106	0.352901	0.52859	0.0603617	0.0514139	0.0735038	0.454884	0.0235546	0.0428609	0.0838242	0.0566955
cg04168670	2	124782817	CNTNAP5	TSS200	0.672983	0.512679	0.763631	0.0673336	0.0831394	0.0753244	0.566672	0.0358985	0.0252276	0.0668654	0.0677734
cg11344566	2	124782885	CNTNAP5;CNTNAP5	5'UTR;1stExon	0.706288	0.511735	0.723225	0.0554489	0.0631304	0.0447164	0.53475	0.0440155	0.0255825	0.0934272	0.0934083
cg01444574	2	128617328			0.57397	0.543857	0.548658	0.119477	0.121361	0.142124	0.431194	0.0680616	0.112818	0.100589	0.123279
cg08857994	2	130763641			0.634977	0.506037	0.574746	0.102633	0.0954617	0.0744158	0.519974	0.0799129	0.07631	0.11767	0.12566
cg08566455	2	130971164			0.836178	0.774448	0.878637	0.0511211	0.0672678	0.051089	0.778994	0.0406753	0.0644868	0.159411	0.17398
cg22864077	2	131185333			0.767035	0.661035	0.48357	0.264195	0.153302	0.15451	0.565669	0.0793248	0.0633409	0.413378	0.223642
cg14001664	2	132088801			0.638064	0.483433	0.570368	0.0121921	0.0348771	0.00654692	0.554883	0.0315693	0.0126154	0.0845206	0.0797231
cg08084616	2	132110831			0.718543	0.337415	0.2302	0.0817163	0.0780122	0.0172935	0.37717	0.0280113	0.00323901	0.0534734	0.0552791
cg20519121	2	133014640	NCRNA00164;MIR663B	Body;Body	0.728931	0.562321	0.762858	0.151402	0.206584	0.147182	0.505995	0.120174	0.160835	0.184574	0.184976
cg11552072	2	133014805	NCRNA00164;MIR663B	Body;TSS200	0.788169	0.77592	0.881325	0.182848	0.278458	0.188125	0.662866	0.105758	0.0851539	0.148123	0.25741
cg12792250	2	133106819			0.766983	0.677628	0.87201	0.203224	0.213421	0.183291	0.566175	0.21529	0.230454	0.205634	0.227541
cg15506477	2	133426129	LYPD1;LYPD1	5'UTR;Body	0.687651	0.483135	0.775123	0.0698059	0.0807632	0.0678601	0.528581	0.0723383	0.05038	0.0561687	0.0898245
cg13016408	2	133426298	LYPD1;LYPD1	5'UTR;Body	0.62919	0.464376	0.73663	0.106761	0.0998199	0.103926	0.478591	0.132284	0.0918358	0.15258	0.16406
cg17674725	2	133426418	LYPD1;LYPD1	5'UTR;Body	0.735489	0.69462	0.842331	0.116455	0.126711	0.109759	0.598072	0.159369	0.0930714	0.149244	0.198313
cg23724641	2	133426653	LYPD1;LYPD1	5'UTR;Body	0.701542	0.349806	0.505569	0.0656455	0.0929451	0.0739774	0.390212	0.0885228	0.0769802	0.116798	0.125054
cg17112958	2	133426934	LYPD1;LYPD1	5'UTR;Body	0.727329	0.58045	0.69018	0.085908	0.112418	0.09173	0.570657	0.0901889	0.103881	0.170052	0.179618
cg25571189	2	133427612	LYPD1;LYPD1;LYPD1	1stExon;5'UTR;5'UTR	0.578007	0.499737	0.622421	0.027101	0.032202	0.0205636	0.45562	0.0332687	0.0169799	0.0135544	0.0723991
cg20265661	2	133428502	LYPD1;LYPD1	TSS200;5'UTR	0.676936	0.360175	0.518982	0.0100924	0.00597143	0.0131543	0.453938	0.00160484	0.00130346	0.0233218	0.0118937
cg12915892	2	134024093	NCKAP5;NCKAP5	Body;Body	0.591646	0.523946	0.805913	0.0517383	0.0569423	0.0517846	0.547436	0.0264846	0.00938561	0.0599798	0.0827905
cg03992259	2	134024418	NCKAP5;NCKAP5	Body;Body	0.5476	0.537406	0.740088	0.0741584	0.0809073	0.0853431	0.456892	0.110611	0.0988682	0.117101	0.114176
cg06296331	2	134024459	NCKAP5;NCKAP5	Body;Body	0.38519	0.445667	0.521937	0.0909879	0.104315	0.0811291	0.484429	0.112508	0.0709049	0.0610751	0.153002
cg08343042	2	135476907	TMEM163	TSS1500	0.812511	0.296742	0.671898	0.0273706	0.0193584	0.0225266	0.317168	0.00865535	0.000765042	0.0105867	0.0341035
cg15069295	2	137522461			0.706615	0.36065	0.529733	0.138077	0.176748	0.138338	0.494242	0.163565	0.13828	0.158447	0.156941
cg10989763	2	139537745	NXPH2	Body	0.74511	0.481783	0.429981	0.0756739	0.0710895	0.0711316	0.607504	0.0724955	0.0469569	0.0953157	0.118918
cg23302570	2	139538601	NXPH2	TSS1500	0.516773	0.526641	0.637503	0.215528	0.139697	0.303176	0.354286	0.0316875	0.020862	0.242138	0.26079
cg01100175	2	149645880	KIF5C	Body	0.477409	0.30648	0.288979	0.033514	0.0309305	0.0274301	0.405515	0.0518606	0.0388111	0.0543739	0.05423
cg09500672	2	150186706	LYPD6	TSS1500	0.686362	0.47135	0.617948	0.141476	0.124356	0.127055	0.526228	0.178237	0.115533	0.149828	0.15598
cg14335275	2	150186921	LYPD6	TSS200	0.550872	0.395404	0.495178	0.0339723	0.0335145	0.0300762	0.486087	0.0277124	0.0154739	0.0930203	0.076103
cg04021856	2	150187489	LYPD6	5'UTR	0.852563	0.561181	0.721248	0.0442152	0.0762669	0.0687776	0.809939	0.0582713	0.036304	0.109714	0.118198
cg09062595	2	151343818	RND3	Body	0.543065	0.335716	0.611193	0.115735	0.0900353	0.0579136	0.493905	0.0661857	0.0663099	0.0637456	0.10088
cg05960677	2	152117363	RBM43	Body	0.681476	0.590297	0.764605	0.153913	0.10471	0.135025	0.726171	0.174325	0.108311	0.101113	0.0754947
cg17023034	2	152919487	CACNB4;CACNB4;CACNB4	Body;Body;Body	0.269201	0.316419	0.363801	0.67011	0.744824	0.855112	0.395661	0.798201	0.844212	0.811855	0.774392
cg11419575	2	153057378			0.281025	0.329952	0.156069	0.582854	0.635458	0.707213	0.426478	0.865685	0.79422	0.873804	0.858764
cg00059089	2	153263288	FMNL2	Body	0.21231	0.250435	0.290982	0.603747	0.695359	0.687465	0.240836	0.569103	0.606945	0.632782	0.562044
cg07298347	2	153264085	FMNL2	Body	0.253393	0.277003	0.124619	0.772734	0.814826	0.808153	0.453611	0.824861	0.844881	0.889094	0.727405
cg26207245	2	153347526	FMNL2	Body	0.278302	0.671071	0.196801	0.857072	0.887455	0.924492	0.608371	0.954828	0.944677	0.944579	0.911395
cg14765646	2	154334450	RPRM;RPRM	3'UTR;1stExon	0.731816	0.411982	0.646167	0.0458602	0.048627	0.0426983	0.370343	0.0257008	0.0179799	0.0397097	0.034785
cg00341742	2	154335698	RPRM	TSS1500	0.820378	0.200356	0.489545	0.0587604	0.0960478	0.107794	0.390354	0.0853817	0.0714059	0.0911572	0.129274
cg12398124	2	154727907	GALNT13	TSS1500	0.72812	0.340012	0.410783	0.075015	0.0904102	0.0769577	0.491268	0.129778	0.112606	0.0974536	0.0857579
cg26983710	2	154728202	GALNT13	TSS1500	0.689376	0.542028	0.608234	0.0330177	0.0222301	0.0202337	0.49421	0.00695827	0.00368873	0.031012	0.0443222
cg02593932	2	154728308	GALNT13	TSS200	0.679305	0.485435	0.581594	0.0767793	0.0719166	0.0721746	0.556244	0.135984	0.103831	0.13875	0.170667
cg12079322	2	154728468	GALNT13;GALNT13	5'UTR;1stExon	0.782809	0.638428	0.849557	0.00214207	0.00949586	0.00523683	0.692551	0.00413563	0.00420197	0.020465	0.0270954
cg13101087	2	154729059	GALNT13	5'UTR	0.619016	0.531886	0.801793	0.0135759	0.0115177	0.0036495	0.485957	0.0035936	0.00189123	0.00209929	0.016368
cg18118685	2	154729622	GALNT13	5'UTR	0.834603	0.621368	0.910539	0.0669062	0.10055	0.0639655	0.668469	0.0663987	0.0250321	0.07597	0.105433
cg26660002	2	154729763	GALNT13	5'UTR	0.742328	0.533282	0.681007	0.0919813	0.104404	0.0755221	0.527971	0.0990821	0.0777962	0.117021	0.111623
cg17300051	2	155554130	KCNJ3	TSS1500	0.629861	0.563835	0.583718	0.0627874	0.0537995	0.0618381	0.424779	0.0549653	0.0386837	0.0825328	0.103601
cg09072756	2	159343691	PKP4;PKP4	5'UTR;5'UTR	0.447136	0.457863	0.251992	0.903447	0.90898	0.873966	0.534452	0.919377	0.879013	0.897637	0.897599
cg23966795	2	160068465	TANC1;TANC1	Body;Body	0.314124	0.363314	0.191582	0.834789	0.8517	0.868699	0.478822	0.831389	0.784118	0.870645	0.842996
cg15970666	2	162095662			0.651533	0.288679	0.534054	0.012261	0.0150055	0.0148041	0.494812	0.136691	0.0416559	0.072102	0.0428994
cg09778596	2	162282922			0.860565	0.357633	0.712381	0.318535	0.38316	0.292472	0.853214	0.372225	0.43904	0.429936	0.510644
cg14781189	2	163695111	KCNH7;KCNH7;KCNH7;KCNH7	1stExon;5'UTR;1stExon;5'UTR	0.725448	0.679273	0.843609	0.00968099	0.0239041	0.0132084	0.679806	0.124017	0.0293525	0.095888	0.153718
cg12302070	2	163695776	KCNH7;KCNH7	TSS1500;TSS1500	0.711615	0.573927	0.783961	0.115029	0.128693	0.128767	0.614037	0.204421	0.151414	0.164214	0.186075
cg15259986	2	164592561	FIGN	TSS200	0.798243	0.650828	0.709052	0.125011	0.117325	0.144613	0.687424	0.177411	0.123397	0.16089	0.146854
cg06564900	2	164592568	FIGN	TSS200	0.629024	0.452819	0.517445	0.0943151	0.0682862	0.0838284	0.599061	0.128638	0.0834606	0.135792	0.106637
cg19156483	2	164592571	FIGN	TSS200	0.703596	0.556055	0.764022	0.0368655	0.0381083	0.044839	0.644751	0.0470103	0.0477616	0.0856577	0.0778831
cg11991058	2	168150602			0.708789	0.319572	0.573162	0.107123	0.0916896	0.0973501	0.427641	0.126402	0.0886007	0.133696	0.135683
cg17124829	2	171568791			0.79804	0.59965	0.805476	0.107053	0.0871219	0.131101	0.523278	0.0855056	0.142644	0.0994752	0.159541
cg02235249	2	171570003	LOC440925	Body	0.724463	0.261524	0.52535	0.0993352	0.0928539	0.0893789	0.531459	0.101093	0.110664	0.108057	0.0935272
cg00858840	2	171573839	SP5	Body	0.539234	0.26559	0.375789	0.0524633	0.0714227	0.0624908	0.434727	0.078315	0.062979	0.112173	0.11035
cg21829923	2	171573891	SP5	Body	0.6515	0.31739	0.406081	0.109141	0.150325	0.132952	0.50365	0.139891	0.122612	0.223895	0.190183
cg18183163	2	171574141	SP5	3'UTR	0.653628	0.129775	0.387263	0.056439	0.0668914	0.0361382	0.460765	0.0205026	0.051993	0.0851469	0.0743017
cg14486905	2	171677602	GAD1;GAD1	Body;Body	0.762026	0.543154	0.941409	0.320442	0.325495	0.323374	0.740634	0.360007	0.358859	0.411216	0.320159
cg05874176	2	172019979	TLK1	5'UTR	0.77775	0.34314	0.793199	0.278389	0.180779	0.107153	0.585911	0.141494	0.133391	0.131694	0.116142
cg05204566	2	172887136	MAP1D	Body	0.292901	0.397286	0.160576	0.877693	0.940749	0.956033	0.513079	0.892359	0.974275	0.942119	0.913571
cg26707646	2	175464253	WIPF1;WIPF1	5'UTR;5'UTR	0.270515	0.491664	0.452905	0.797896	0.770495	0.825493	0.419786	0.793681	0.744055	0.775715	0.775
cg07986943	2	176932579			0.444436	0.443363	0.444214	0.101439	0.144258	0.0771247	0.407906	0.0884075	0.0730142	0.213857	0.122304
cg01047586	2	176933407			0.63337	0.628429	0.517399	0.0598597	0.219034	0.0518032	0.52679	0.0461932	0.0560319	0.308796	0.115317
cg15133351	2	176948732	EVX2	TSS200	0.739693	0.393063	0.690911	0.071028	0.07847	0.103947	0.407612	0.0323467	0.067845	0.178985	0.193009
cg11546137	2	176972563	HOXD11	1stExon	0.727338	0.17468	0.504097	0.0112111	0.0194703	0.0182979	0.495584	0.0134267	0.00482094	0.0791134	0.104881
cg18115040	2	176981328	HOXD10	TSS200	0.679032	0.553195	0.78962	0.0211457	0.0258216	0.0283347	0.544083	0.026121	0.00826811	0.134727	0.161889
cg05979020	2	176981336	HOXD10	TSS200	0.665906	0.579598	0.774175	0.0848438	0.0821404	0.0763112	0.581754	0.0801925	0.0841756	0.184732	0.256821
cg14410016	2	176986659	HOXD9	TSS1500	0.790806	0.57276	0.368123	0.20407	0.208883	0.183815	0.620598	0.207905	0.226284	0.327177	0.351844
cg14991487	2	176987404	HOXD9	TSS200	0.599212	0.271627	0.377	0.0301161	0.0541136	0.0412554	0.352772	0.0422123	0.0318445	0.065839	0.102127
cg15520279	2	176995088	HOXD8;HOXD8	5'UTR;1stExon	0.49353	0.141662	0.450315	0.0530187	0.0623976	0.0479062	0.512199	0.041291	0.0371992	0.0665843	0.0877488
cg00014998	2	177014962	HOXD4;MIR10B	TSS1500;TSS200	0.557937	0.807077	0.648674	0.28983	0.369165	0.256824	0.649986	0.29645	0.333318	0.362721	0.452614
cg18750960	2	177016417	HOXD4	1stExon	0.804343	0.587025	0.589449	0.0728221	0.074905	0.0845051	0.469988	0.0650546	0.0648976	0.121345	0.136847
cg05266564	2	177024502			0.587772	0.313223	0.655751	0.107741	0.105216	0.113338	0.468505	0.129575	0.139687	0.176425	0.168528
cg04935434	2	177024947			0.613973	0.361773	0.612853	0.0309274	0.0303819	0.0460489	0.394614	0.0384733	0.0187984	0.0596825	0.0590631
cg02773086	2	177027440	HOXD3	TSS1500	0.694262	0.426771	0.733747	0.111967	0.0836387	0.0868619	0.472186	0.0986901	0.0832416	0.118711	0.132653
cg05099387	2	177053292	HOXD1	TSS200	0.743	0.431011	0.648106	0.0480812	0.0379336	0.0277586	0.573605	0.0306769	0.0174767	0.0530518	0.0876274
cg19542816	2	177053295	HOXD1	TSS200	0.639794	0.244697	0.501452	0.0165975	0.022199	0.0168932	0.437426	0.00246227	0.00133336	0.0369153	0.0612944
cg19180624	2	177053297	HOXD1	TSS200	0.657685	0.18047	0.514843	0.0235535	0.018351	0.00900781	0.331767	0.00250212	0.00973565	0.0237075	0.0688686
cg06697536	2	177053496	HOXD1;HOXD1	1stExon;5'UTR	0.716544	0.381523	0.541844	0.0690903	0.0778913	0.0719008	0.479055	0.0949768	0.0740466	0.117329	0.119854
cg02466815	2	177054573	HOXD1	Body	0.670276	0.305988	0.718471	0.0445905	0.0476178	0.0668074	0.47219	0.0205077	0.0422926	0.0196876	0.103119
cg12011522	2	179192421	OSBPL6;OSBPL6	Body;Body	0.242044	0.511408	0.581688	0.726804	0.773116	0.811538	0.355346	0.735207	0.718026	0.651136	0.607094
cg16640855	2	182543233	NEUROD1	Body	0.589231	0.314893	0.40135	0.0372159	0.0182165	0.0350265	0.498849	0.0436651	0.0202078	0.0470074	0.0661655
cg09484039	2	183731310	FRZB;FRZB	5'UTR;1stExon	0.47119	0.452668	0.338701	0.0433294	0.0381813	0.0296909	0.416113	0.0504292	0.0369534	0.0749965	0.0853992
cg22284034	2	183903389	NCKAP1;NCKAP1	TSS200;TSS200	0.505472	0.13593	0.376814	0.0342073	0.0396189	0.0251369	0.367487	0.0416869	0.0391855	0.0279477	0.0361708
cg00357532	2	183903743	NCKAP1;NCKAP1	TSS1500;TSS1500	0.656005	0.260024	0.442983	0.0505142	0.0464721	0.0644207	0.440832	0.0682171	0.03308	0.0408187	0.0346314
cg11711114	2	183903761	NCKAP1;NCKAP1	TSS1500;TSS1500	0.559398	0.208625	0.407194	0.0775087	0.0706553	0.0953083	0.41885	0.0909347	0.0715088	0.0681005	0.0917048
cg10173774	2	186603441			0.690256	0.595061	0.709217	0.149887	0.138655	0.227993	0.519452	0.203746	0.155581	0.243971	0.271942
cg06187947	2	189157042	GULP1	TSS1500	0.614747	0.455047	0.534211	0.1021	0.102488	0.101956	0.481422	0.103832	0.0928917	0.139756	0.118706
cg15260721	2	189157174	GULP1	TSS1500	0.757476	0.320661	0.638945	0.0526638	0.0587875	0.0519412	0.371516	0.0472763	0.0279199	0.0129236	0.0300817
cg20365074	2	189157191	GULP1	TSS200	0.897971	0.736819	0.904038	0.0315578	0.067029	0.0638957	0.721529	0.034451	0.042561	0.084677	0.0859671
cg18998138	2	189157241	GULP1	TSS200	0.788314	0.376419	0.469496	0.0628584	0.0607167	0.0527491	0.457306	0.0638845	0.0543131	0.0861097	0.0566029
cg24654264	2	189157348	GULP1	TSS200	0.810506	0.49474	0.646639	0.0621409	0.0439037	0.0540053	0.425705	0.0516878	0.0336797	0.095349	0.0873492
cg16256414	2	189157351	GULP1	TSS200	0.532806	0.396611	0.480544	0.075779	0.102721	0.0709995	0.402548	0.0440582	0.0610025	0.114664	0.13591
cg14638272	2	189157361	GULP1	TSS200	0.708504	0.572218	0.671945	0.0801756	0.101904	0.0857897	0.538117	0.112302	0.0830179	0.0975771	0.125887
cg13274254	2	189157566	GULP1;GULP1	5'UTR;1stExon	0.733803	0.516621	0.707557	0.0702104	0.0833621	0.0833779	0.645463	0.0722298	0.101008	0.0922199	0.148603
cg05783139	2	198650985	BOLL;BOLL	TSS200;TSS1500	0.633613	0.338514	0.717303	0.0637938	0.103825	0.182355	0.398812	0.09282	0.0767012	0.019948	0.0171813
cg13356896	2	198650987	BOLL;BOLL	TSS200;TSS1500	0.781492	0.362135	0.845201	0.100381	0.13017	0.282513	0.630821	0.133077	0.123094	0.0564779	0.0763107
cg07495363	2	198651076	BOLL;BOLL	TSS200;TSS1500	0.727421	0.229302	0.687251	0.0456986	0.0631394	0.155363	0.545996	0.013402	0.00914316	0.0003312	0.00858564
cg00926400	2	198651498	BOLL;BOLL	TSS1500;TSS1500	0.651609	0.203373	0.518269	0.0969152	0.13379	0.180143	0.467718	0.0808346	0.0414939	0.0560454	0.0595908
cg16002818	2	198651576	BOLL	TSS1500	0.714988	0.429139	0.695325	0.123466	0.128356	0.20269	0.573636	0.126811	0.0861014	0.142489	0.194444
cg27583307	2	200320750	SATB2	Body	0.761626	0.296488	0.320234	0.0434104	0.0544313	0.0334906	0.536177	0.0230261	0.0165694	0.0262114	0.0385369
cg27456468	2	200334001	FLJ32063	Body	0.633437	0.28026	0.436523	0.0677027	0.0692051	0.0594798	0.481321	0.0872704	0.0362694	0.0636623	0.0969998
cg00768993	2	200335874	FLJ32063	Body	0.623101	0.274038	0.358144	0.0469184	0.067334	0.0463788	0.390492	0.0496029	0.0398681	0.0793366	0.0707681
cg09654247	2	200524002			0.743359	0.360851	0.136054	0.0407443	0.0289298	0.0505474	0.318344	0.0112857	0.0149211	0.0376473	0.0476832
cg27211284	2	200524012			0.822535	0.479994	0.294638	0.177079	0.185941	0.190111	0.425486	0.0825719	0.0913185	0.105359	0.154962
cg20711639	2	200524189			0.767399	0.3006	0.326335	0.0681318	0.0858075	0.0998939	0.45158	0.0672361	0.0729663	0.108292	0.0999284
cg14844194	2	200524259			0.806086	0.292455	0.331607	0.149194	0.135375	0.163588	0.538561	0.229001	0.147133	0.146648	0.138109
cg06280807	2	201831749			0.251038	0.298226	0.0985671	0.816956	0.798859	0.811423	0.506399	0.935393	0.866499	0.850092	0.848555
cg10221596	2	202222273	ALS2CR12;ALS2CR12	TSS200;TSS200	0.47727	0.359101	0.313166	0.876093	0.867397	0.901831	0.576661	0.914224	0.925386	0.910653	0.889548
cg19494818	2	202561266	MPP4	5'UTR	0.581341	0.359864	0.457832	0.837677	0.859074	0.885689	0.494665	0.905656	0.922097	0.881471	0.851837
cg18309752	2	203103763	SUMO1;SUMO1;SUMO1	TSS1500;TSS1500;TSS1500	0.334847	0.283855	0.642469	0.0799001	0.0999039	0.145826	0.581901	0.0886568	0.0379863	0.0379942	0.174241
cg08578136	2	207139443	ZDBF2	TSS200	0.516706	0.194279	0.728771	0.032868	0.0487711	0.0342742	0.352209	0.0460355	0.0202517	0.0533586	0.0302617
cg25146557	2	207507421	LOC200726	5'UTR	0.648059	0.350718	0.415817	0.103848	0.119004	0.0970017	0.442576	0.111839	0.107247	0.155219	0.140518
cg12848065	2	207507528	LOC200726	5'UTR	0.769467	0.62254	0.634977	0.052705	0.0359968	0.051793	0.579213	0.0514273	0.0125993	0.107599	0.127
cg01288372	2	209271383	PTH2R	TSS200	0.508105	0.427709	0.347383	0.0178651	0.0333216	0.0154977	0.339523	0.00898211	0.00292007	0.0409454	0.0460812
cg23524735	2	209271497	PTH2R	TSS200	0.48138	0.247493	0.270874	0.0199806	0.0342706	0.024566	0.323229	0.0206929	0.0105204	0.0234284	0.0216688
cg06951245	2	209271875	PTH2R	Body	0.703002	0.516132	0.462974	0.098878	0.121365	0.115858	0.488951	0.10417	0.087441	0.178163	0.266996
cg09438147	2	210636533	UNC80;UNC80	TSS200;TSS200	0.78861	0.558646	0.80148	0.0728937	0.0884584	0.0824898	0.522799	0.0640612	0.0707463	0.114514	0.111415
cg24938830	2	210636539	UNC80;UNC80	TSS200;TSS200	0.81033	0.675254	0.914012	0.0389048	0.0434165	0.0255543	0.6659	0.0420206	0.00813373	0.0332464	0.0944689
cg04100532	2	210636560	UNC80;UNC80	TSS200;TSS200	0.776111	0.629223	0.91759	0.0364802	0.0308186	0.0342356	0.668445	0.00561295	0.00939921	0.0458301	0.0577449
cg19427188	2	211090281	ACADL	TSS200	0.688271	0.243873	0.443678	0.113551	0.0670774	0.103148	0.609215	0.105382	0.0347625	0.12948	0.098466
cg19079194	2	213403321	ERBB4;ERBB4;ERBB4;ERBB4	5'UTR;5'UTR;1stExon;1stExon	0.695828	0.472445	0.729075	0.0353208	0.0219891	0.0273555	0.501267	0.0281192	0.0115921	0.041535	0.0417426
cg00011346	2	213403859	ERBB4;ERBB4	TSS1500;TSS1500	0.553982	0.23645	0.306807	0.0568345	0.0586666	0.0711849	0.398361	0.0328766	0.0519929	0.0495404	0.0667631
cg26843807	2	215887370	ABCA12;ABCA12	Body;Body	0.257175	0.289587	0.178468	0.691178	0.829396	0.71696	0.375128	0.742912	0.731832	0.657607	0.798916
cg15128555	2	217528830	IGFBP2	3'UTR	0.557592	0.408975	0.4292	0.875514	0.878098	0.914629	0.494736	0.92047	0.929026	0.923385	0.912185
cg23154059	2	219736250	WNT6	Body	0.530955	0.121065	0.535074	0.0243756	0.0426809	0.0322055	0.363262	0.00963087	0.0107203	0.0228524	0.0105677
cg16973520	2	219763176			0.665037	0.239483	0.427944	0.118252	0.128672	0.121128	0.462615	0.0793538	0.0923498	0.110731	0.0941017
cg26667720	2	219773728			0.418451	0.515526	0.281309	0.0319898	0.036765	0.0232153	0.354834	0.0238249	0.0223876	0.00988562	0.0104116
cg05715532	2	219923682	IHH	Body	0.761462	0.726465	0.509122	0.210289	0.197573	0.198038	0.726172	0.335437	0.314017	0.277449	0.299008
cg03970036	2	220174232	PTPRN	TSS200	0.832014	0.265737	0.184358	0.0423107	0.039189	0.0464235	0.663469	0.0847533	0.0522674	0.0800853	0.0917418
cg13321077	2	220196755	RESP18	Body	0.697489	0.634072	0.813762	0.104106	0.145835	0.11642	0.654584	0.178619	0.129168	0.212646	0.176816
cg26512226	2	220282165	DES	TSS1500	0.324608	0.467474	0.466989	0.777993	0.813656	0.859402	0.480601	0.819601	0.828343	0.83557	0.820135
cg19286687	2	220282243	DES	TSS1500	0.260413	0.418503	0.339888	0.747665	0.797513	0.836725	0.40048	0.778393	0.765076	0.747538	0.725729
cg26259363	2	220282281	DES	TSS1500	0.318436	0.337671	0.540399	0.796427	0.903611	0.897085	0.553316	0.932733	0.950754	0.902534	0.910339
cg22212691	2	220417868	OBSL1	Body	0.829795	0.39148	0.717642	0.0421284	0.0421732	0.0536718	0.452138	0.00797503	0.0104118	0.0501215	0.144482
cg09556138	2	222285320	EPHA4	3'UTR	0.583971	0.842098	0.249767	0.0708269	0.116813	0.0812513	0.972176	0.111192	0.147909	0.0477277	0.181509
cg04688351	2	223154140	PAX3;PAX3;PAX3;PAX3;PAX3;PAX3	Body;Body;Body;Body;Body;Body	0.4166	0.243156	0.509671	0.0166479	0.0415936	0.0506677	0.456898	0.0171223	0.0197161	0.0443236	0.107156
cg23077820	2	223154176	PAX3;PAX3;PAX3;PAX3;PAX3;PAX3	Body;Body;Body;Body;Body;Body	0.858482	0.811448	0.883244	0.289976	0.297009	0.271594	0.789592	0.374649	0.34367	0.425396	0.482189
cg02347074	2	223155925	PAX3;PAX3;PAX3;PAX3;PAX3;PAX3	Body;Body;Body;Body;Body;Body	0.702023	0.356753	0.582246	0.0993998	0.0887726	0.0857976	0.482652	0.115564	0.0844302	0.168461	0.157175
cg16563171	2	223156106	PAX3;PAX3;PAX3;PAX3;PAX3;PAX3	Body;Body;Body;Body;Body;Body	0.623516	0.402783	0.653648	0.126933	0.125919	0.120611	0.551047	0.113632	0.134506	0.202293	0.217841
cg23546474	2	223163033	PAX3;PAX3;PAX3;CCDC140;CCDC140;PAX3;PAX3;PAX3;PAX3;PAX3	Body;Body;Body;5'UTR;1stExon;Body;Body;Body;Body;Body	0.793294	0.389489	0.560397	0.0625715	0.0395068	0.0604804	0.52227	0.0518199	0.0467184	0.174345	0.170167
cg14265823	2	223163326	PAX3;PAX3;CCDC140;PAX3;PAX3;PAX3;PAX3;PAX3;PAX3	1stExon;1stExon;5'UTR;1stExon;1stExon;1stExon;1stExon;1stExon;1stExon	0.578509	0.393851	0.502102	0.0641672	0.0732631	0.0494771	0.437188	0.0614849	0.0551534	0.136209	0.11386
cg15703632	2	223163725	PAX3;PAX3;PAX3;CCDC140;PAX3;PAX3;PAX3;PAX3;PAX3	TSS200;TSS200;TSS200;5'UTR;TSS200;TSS200;TSS200;TSS200;TSS200	0.528132	0.48589	0.575261	0.110758	0.113091	0.0959945	0.399204	0.0908058	0.0947427	0.117554	0.128124
cg20584905	2	223163784	PAX3;PAX3;PAX3;CCDC140;PAX3;PAX3;PAX3;PAX3;PAX3	TSS200;TSS200;TSS200;5'UTR;TSS200;TSS200;TSS200;TSS200;TSS200	0.563764	0.308442	0.407269	0.0719635	0.0807148	0.0645091	0.439689	0.108426	0.0820259	0.131457	0.119419
cg15133719	2	223163804	PAX3;PAX3;PAX3;CCDC140;PAX3;PAX3;PAX3;PAX3;PAX3	TSS200;TSS200;TSS200;5'UTR;TSS200;TSS200;TSS200;TSS200;TSS200	0.863876	0.609969	0.739767	0.073753	0.0994586	0.0642488	0.653774	0.170007	0.110611	0.204456	0.211474
cg09424526	2	223163809	PAX3;PAX3;PAX3;CCDC140;PAX3;PAX3;PAX3;PAX3;PAX3	TSS200;TSS200;TSS200;5'UTR;TSS200;TSS200;TSS200;TSS200;TSS200	0.759808	0.28108	0.516865	0.0212977	0.022238	0.0152755	0.320546	0.008287	0.00451064	0.013598	0.0212447
cg16529477	2	223164854	PAX3;PAX3;PAX3;PAX3;PAX3;CCDC140;PAX3;PAX3;PAX3	TSS1500;TSS1500;TSS1500;TSS1500;TSS1500;5'UTR;TSS1500;TSS1500;TSS1500	0.812867	0.534868	0.775427	0.0643685	0.0927619	0.113058	0.53366	0.0317394	0.0875904	0.0341814	0.111657
cg18077971	2	223164867	PAX3;PAX3;PAX3;PAX3;PAX3;CCDC140;PAX3;PAX3;PAX3	TSS1500;TSS1500;TSS1500;TSS1500;TSS1500;5'UTR;TSS1500;TSS1500;TSS1500	0.870375	0.430898	0.81703	0.0233749	0.0259227	0.0299647	0.464312	0.0335728	0.0164272	0.0956798	0.0469993
cg19102771	2	223166909	CCDC140	5'UTR	0.526172	0.244284	0.559171	0.11586	0.102493	0.102492	0.427565	0.101859	0.120974	0.194504	0.144789
cg10269365	2	223166989	CCDC140	5'UTR	0.646027	0.387194	0.547825	0.106319	0.103636	0.112169	0.451772	0.116153	0.094242	0.184521	0.192203
cg14435109	2	223288714	SGPP2	TSS1500	0.536666	0.33521	0.430279	0.0458347	0.0553545	0.0527385	0.327192	0.024713	0.0209179	0.0524056	0.0291815
cg23604012	2	223289173	SGPP2	TSS200	0.623606	0.247101	0.433696	0.0341515	0.0285665	0.0339052	0.476941	0.0124935	0.0254325	0.0105312	0.0160005
cg00043095	2	223289277	SGPP2	TSS200	0.83493	0.646595	0.89617	0.0228991	0.0377364	0.0375955	0.78374	0.0172315	0.00785358	0.00445493	0.0197781
cg07357987	2	223289306	SGPP2	TSS200	0.647073	0.392378	0.660771	0.128288	0.0933605	0.0785691	0.439906	0.107367	0.078939	0.0865069	0.0796585
cg19519964	2	223290012	SGPP2	Body	0.755291	0.529214	0.738891	0.0734111	0.0645093	0.0540678	0.547416	0.12653	0.0717699	0.0716492	0.108246
cg16764274	2	223290168	SGPP2	Body	0.769105	0.579737	0.783943	0.115494	0.148056	0.104883	0.640636	0.19662	0.14113	0.1777	0.163543
cg02879423	2	224806760	WDFY1	Body	0.857073	0.913677	0.794065	0.539281	0.537572	0.490666	0.888503	0.582125	0.527442	0.236266	0.384159
cg26703456	2	226264821	KIAA1486	TSS1500	0.684915	0.83584	0.752768	0.32139	0.369651	0.443649	0.672379	0.291403	0.275311	0.394231	0.349403
cg13951042	2	228029433	COL4A3;COL4A3;COL4A3;COL4A3;COL4A3;COL4A3;COL4A3;COL4A3;COL4A4	1stExon;1stExon;5'UTR;5'UTR;1stExon;5'UTR;5'UTR;1stExon;TSS200	0.599276	0.540199	0.504344	0.0131228	0.0216317	0.0231633	0.37452	0.0142632	0.00855277	0.00737943	0.0153632
cg06002370	2	228029452	COL4A3;COL4A3;COL4A3;COL4A3;COL4A4	1stExon;1stExon;1stExon;1stExon;TSS200	0.664138	0.503531	0.44271	0.0508708	0.0482192	0.030754	0.421483	0.0215373	0.0290456	0.0360534	0.0549541
cg14329157	2	228736135	WDR69	TSS200	0.344872	0.464039	0.791261	0.127536	0.106767	0.14916	0.572172	0.175931	0.132937	0.187155	0.209179
cg23807890	2	228736357	WDR69;WDR69	1stExon;5'UTR	0.481481	0.340282	0.773657	0.0225866	0.0177108	0.0269144	0.348825	0.000813293	0.00216521	0.00392753	0.0244874
cg12001304	2	229045020	SPHKAP;SPHKAP	Body;Body	0.861765	0.66657	0.781971	0.0961788	0.0927378	0.108694	0.702798	0.0799827	0.0999455	0.173888	0.148609
cg22190437	2	229045417	SPHKAP;SPHKAP	Body;Body	0.667626	0.51404	0.758118	0.151248	0.185463	0.148529	0.538544	0.157053	0.160256	0.178872	0.215205
cg04072323	2	229046325	SPHKAP;SPHKAP;SPHKAP;SPHKAP	1stExon;5'UTR;5'UTR;1stExon	0.535792	0.36787	0.378598	0.066566	0.0705005	0.0683357	0.623935	0.0528946	0.0376381	0.0748719	0.0762414
cg06092815	2	229046406	SPHKAP;SPHKAP	TSS200;TSS200	0.722815	0.549675	0.809916	0.123331	0.130301	0.133816	0.516307	0.200782	0.160143	0.225472	0.233487
cg10959353	2	229046515	SPHKAP;SPHKAP	TSS200;TSS200	0.68142	0.518291	0.69507	0.0798612	0.0950323	0.065518	0.490468	0.0816179	0.0962003	0.128581	0.0885152
cg21949333	2	230136146	PID1;PID1	TSS200;TSS200	0.746276	0.220351	0.474642	0.028024	0.0330617	0.0119488	0.379266	0.0203646	0.00487129	0.0288075	0.0237081
cg24996179	2	233285607			0.572585	0.486297	0.714504	0.0300007	0.0279537	0.0188822	0.554015	0.0224813	0.0162418	0.016043	0.0255023
cg24744172	2	236402993	AGAP1;AGAP1;AGAP1;AGAP1	1stExon;1stExon;5'UTR;5'UTR	0.72999	0.514588	0.677455	0.0366082	0.0352022	0.0352498	0.478547	0.0191338	0.0175803	0.0186575	0.0267829
cg10112407	2	236578808	AGAP1;AGAP1	Body;Body	0.566133	0.452571	0.505571	0.0666454	0.070628	0.0683421	0.392064	0.0693778	0.0606727	0.0850551	0.0858186
cg27076454	2	236579007	AGAP1;AGAP1	Body;Body	0.448769	0.372971	0.701089	0.0292269	0.0211606	0.0134127	0.531223	0.0154758	0.00776452	0.0354758	0.0451094
cg03451670	2	236579469	AGAP1;AGAP1	Body;Body	0.680941	0.519116	0.807664	0.0252544	0.0328136	0.0224825	0.672718	0.0413481	0.020991	0.0482633	0.108279
cg20139706	2	237068750			0.779866	0.572663	0.760588	0.112463	0.149056	0.111004	0.60073	0.193598	0.184989	0.23971	0.252991
cg07636117	2	237072957			0.634146	0.311946	0.513345	0.161338	0.139631	0.121083	0.476461	0.0888751	0.0920618	0.114436	0.121814
cg13895867	2	237076164	GBX2	1stExon	0.648969	0.267915	0.452002	0.0432479	0.0479255	0.0428515	0.425339	0.0387939	0.0227488	0.0717564	0.0715377
cg20804191	2	237076171	GBX2	1stExon	0.627249	0.35247	0.535756	0.0825668	0.0680013	0.0707288	0.453662	0.112144	0.0721393	0.133048	0.135487
cg19052355	2	237076306	GBX2	1stExon	0.718489	0.306843	0.82072	0.0128919	0.0152423	0.0139443	0.540155	0.00226353	0.0185937	0.0349265	0.0259869
cg06954481	2	237076497	GBX2	1stExon	0.743045	0.277098	0.593794	0.0485989	0.0630266	0.0535124	0.501834	0.0821155	0.0473239	0.0719534	0.0807248
cg08767286	2	237077265	GBX2	TSS1500	0.782287	0.510093	0.75759	0.243049	0.219651	0.20123	0.663788	0.237781	0.223983	0.261751	0.298048
cg09302895	2	237077311	GBX2	TSS1500	0.671222	0.374784	0.58903	0.137727	0.146749	0.129676	0.550997	0.178503	0.140249	0.177301	0.192379
cg23095584	2	237077704	GBX2	TSS1500	0.700119	0.610903	0.770058	0.155096	0.200349	0.152594	0.541849	0.218655	0.203632	0.236309	0.233356
cg19714279	2	237077920	GBX2	TSS1500	0.674507	0.399038	0.521547	0.0227085	0.0331581	0.0323163	0.367114	0.0243144	0.0107757	0.0174641	0.0862432
cg07014673	2	237078733			0.87396	0.329445	0.666522	0.048978	0.0670357	0.070551	0.654643	0.0500229	0.0412036	0.0777596	0.158088
cg25537434	2	237086492			0.606419	0.299882	0.504776	0.100711	0.120169	0.0922709	0.48646	0.0985798	0.104391	0.129354	0.180534
cg12727398	2	237087235			0.826481	0.510559	0.829861	0.0712127	0.142983	0.084051	0.735504	0.156516	0.0905359	0.125302	0.177785
cg19771465	2	237145587	ASB18	Body	0.568019	0.27397	0.328717	0.08215	0.0738144	0.07016	0.407056	0.0858331	0.0828442	0.101357	0.085238
cg24603464	2	238395852	MLPH;MLPH	TSS200;TSS200	0.624975	0.436672	0.510932	0.0288292	0.0261428	0.0188754	0.582533	0.0463181	0.0132605	0.0602155	0.134589
cg22734058	2	238578491	LRRFIP1	Body	0.273172	0.38145	0.163857	0.900634	0.946543	0.928502	0.496111	0.892819	0.983499	0.954527	0.949417
cg00239117	2	238928702	UBE2F	Body	0.239917	0.838181	0.142327	0.898207	0.925652	0.953038	0.555968	0.953347	0.934886	0.952932	0.922494
cg21395812	2	239008679	ESPNL	TSS1500	0.26027	0.326497	0.183476	0.634166	0.662578	0.683131	0.420366	0.746901	0.737302	0.691818	0.663722
cg25746499	2	240153778	HDAC4	Body	0.841873	0.814663	0.887458	0.606415	0.386968	0.416914	0.718774	0.283744	0.323929	0.319841	0.213185
cg11231069	2	240225142	HDAC4	Body	0.19392	0.270288	0.078181	0.856113	0.834	0.798367	0.366047	0.668118	0.733769	0.859899	0.850422
cg18476766	2	240529742			0.246575	0.366612	0.123092	0.856322	0.926211	0.949447	0.575482	0.981755	0.896069	0.853744	0.879345
cg07592361	2	241496830	ANKMY1;ANKMY1	5'UTR;5'UTR	0.766902	0.238302	0.706233	0.233396	0.323098	0.22028	0.63545	0.309006	0.329784	0.469886	0.446111
cg25810938	2	241497060	ANKMY1;ANKMY1	5'UTR;5'UTR	0.833239	0.427284	0.752553	0.152952	0.270839	0.0662893	0.759634	0.230405	0.261837	0.447616	0.376297
cg05515866	2	242298062	FARP2	5'UTR	0.256422	0.28787	0.100928	0.660918	0.689373	0.786213	0.337785	0.786893	0.757273	0.730736	0.72576
cg24436906	2	242498081	BOK	TSS200	0.662407	0.249259	0.553378	0.0805846	0.0694478	0.0683905	0.543882	0.084862	0.0506641	0.155178	0.166194
cg00318320	2	242498098	BOK	TSS200	0.565051	0.106568	0.437132	0.0228906	0.00521418	0.0100137	0.539708	0.0166607	0.00515707	0.0473129	0.0384444
cg03600687	2	242499012	BOK	Body	0.503815	0.303807	0.415295	0.0858384	0.0917001	0.0896737	0.479046	0.0963025	0.0868059	0.107916	0.110406
cg14453145	2	242801896	PDCD1	TSS1500	0.236318	0.312432	0.165227	0.733259	0.792613	0.80984	0.364788	0.668053	0.747664	0.700186	0.699348
cg04001014	3	238318	CHL1	TSS1500	0.663569	0.802096	0.276951	0.0530505	0.0664328	0.0322107	0.357799	0.0383315	0.0235611	0.041884	0.0522337
cg25482786	3	238496	CHL1	TSS200	0.615429	0.511449	0.503096	0.0178022	0.0226379	0.0302328	0.352209	0.0176006	0.00787097	0.0277697	0.0394885
cg08421685	3	238611	CHL1	TSS200	0.566537	0.428265	0.500225	0.0221642	0.0177335	0.0158156	0.481017	0.0234624	0.00668639	0.0236738	0.0235327
cg07746943	3	238615	CHL1	TSS200	0.611795	0.524187	0.580202	0.015363	0.00884481	0.0115936	0.546008	0.0204111	0.00440566	0.0244731	0.032211
cg12065366	3	238618	CHL1	TSS200	0.521604	0.404077	0.462376	0.021015	0.0251502	0.0214949	0.425337	0.0224586	0.00841555	0.0310846	0.0352588
cg21145524	3	239207	CHL1	5'UTR	0.802878	0.704201	0.816488	0.0565731	0.0621341	0.0614357	0.717007	0.093347	0.0495984	0.066946	0.104235
cg04748834	3	239229	CHL1	5'UTR	0.741702	0.622024	0.675205	0.0925843	0.0860081	0.0723729	0.584659	0.135783	0.13091	0.113945	0.125107
cg19505136	3	239506	CHL1	5'UTR	0.877663	0.83759	0.912202	0.197328	0.17674	0.182746	0.789732	0.210735	0.160619	0.172042	0.266695
cg10603275	3	239665	CHL1	5'UTR	0.79913	0.754789	0.892208	0.0378145	0.0236583	0.0238349	0.783346	0.0772717	0.0493499	0.130919	0.0809179
cg03940684	3	239733	CHL1	5'UTR	0.793641	0.64745	0.811694	0.111299	0.106886	0.0993534	0.660342	0.150419	0.118367	0.13118	0.143274
cg04222358	3	2140256			0.61625	0.487545	0.660651	0.012848	0.00988898	0.0138412	0.516123	0.0576351	0.00956102	0.100495	0.057455
cg06598836	3	2140699			0.767081	0.686474	0.853862	0.0182419	0.0109366	0.0068682	0.765571	0.0145146	0.00998152	0.0491167	0.0314162
cg00912625	3	2140977	CNTN4	TSS1500	0.63636	0.360626	0.537874	0.0717034	0.0763179	0.0623707	0.471664	0.0696396	0.0523615	0.0819877	0.0775284
cg10967350	3	2141304	CNTN4	TSS1500	0.652091	0.472493	0.75808	0.140695	0.138531	0.121413	0.479117	0.1652	0.146328	0.216715	0.196536
cg27264249	3	2141686	CNTN4	TSS1500	0.659508	0.306537	0.607408	0.0854712	0.0528339	0.0811896	0.41323	0.0852292	0.0660163	0.0907512	0.118356
cg04426311	3	3841061	LRRN1	TSS200	0.519995	0.342612	0.412175	0.0108776	0.00662332	0.0116567	0.396198	0.00382442	0.0117705	0.00210539	0.00267206
cg10507275	3	3841130	LRRN1;LRRN1	5'UTR;1stExon	0.619408	0.354993	0.450094	0.0313161	0.0204846	0.0111869	0.391045	0.000591905	0.00554311	0.0116262	0.00767603
cg14784497	3	3841457	LRRN1;LRRN1	5'UTR;1stExon	0.683016	0.497024	0.502165	0.0844694	0.0641113	0.0836512	0.59099	0.0751775	0.0512422	0.0616548	0.0729838
cg22595235	3	3842694	LRRN1	5'UTR	0.584085	0.753641	0.453589	0.125884	0.111474	0.0959157	0.48545	0.184027	0.135119	0.132626	0.121636
cg26163699	3	3842703	LRRN1	5'UTR	0.576934	0.467426	0.345479	0.0453646	0.043889	0.0501592	0.370023	0.0653429	0.0461109	0.0490653	0.0315309
cg07351192	3	5137773			0.580078	0.274489	0.379747	0.0579842	0.052634	0.0488135	0.449445	0.0424566	0.0309931	0.0728654	0.0999397
cg17892178	3	6902824	GRM7;GRM7;GRM7;GRM7	1stExon;5'UTR;5'UTR;1stExon	0.74084	0.540733	0.701472	0.0744523	0.0622498	0.0684954	0.442693	0.122848	0.0395895	0.104827	0.132507
cg18863595	3	6902845	GRM7;GRM7;GRM7;GRM7	1stExon;5'UTR;5'UTR;1stExon	0.787588	0.728887	0.874827	0.0167376	0.0296338	0.0273156	0.649911	0.0464745	0.021294	0.0906459	0.11791
cg02332525	3	6903153	GRM7;GRM7	1stExon;1stExon	0.618924	0.586721	0.726603	0.109811	0.112711	0.107173	0.508213	0.126523	0.0939981	0.165817	0.177769
cg21187352	3	6903327	GRM7;GRM7	1stExon;1stExon	0.674759	0.526005	0.690576	0.0824321	0.0984762	0.0889556	0.489945	0.109134	0.0787672	0.10739	0.129503
cg16415870	3	6904261	GRM7;GRM7	Body;Body	0.350693	0.299586	0.546357	0.0884128	0.0966123	0.10339	0.482201	0.0892329	0.0659973	0.122165	0.111575
cg19385628	3	6904640	GRM7;GRM7	Body;Body	0.53839	0.528981	0.368954	0.0965035	0.11862	0.10926	0.517397	0.0827161	0.0819099	0.102501	0.150418
cg13347257	3	9594151	LHFPL4	Body	0.380919	0.284006	0.387478	0.0155299	0.0247254	0.0259995	0.479965	0.0194711	0.00659247	0.0245668	0.0371583
cg11084334	3	9594264	LHFPL4	Body	0.857513	0.829694	0.930241	0.391491	0.402207	0.367654	0.834148	0.53174	0.449856	0.606628	0.630957
cg19099050	3	9594382	LHFPL4	5'UTR	0.651761	0.474185	0.626736	0.0342358	0.0644837	0.029546	0.423743	0.0112716	0.0195453	0.0388641	0.0810873
cg04061117	3	9594385	LHFPL4	5'UTR	0.78081	0.739388	0.841625	0.111784	0.148188	0.0977708	0.672024	0.0872608	0.0949175	0.163686	0.192475
cg16158843	3	9595646	LHFPL4	TSS200	0.793829	0.437871	0.69353	0.158477	0.228516	0.242537	0.530945	0.190932	0.159803	0.13606	0.201809
cg07744841	3	10857703	SLC6A11	TSS1500	0.629271	0.353935	0.468792	0.064647	0.0808018	0.0569916	0.379328	0.0732766	0.0527501	0.0946129	0.108638
cg22331862	3	10857717	SLC6A11	TSS200	0.739709	0.623106	0.739746	0.263939	0.253701	0.207881	0.580745	0.24029	0.214009	0.294515	0.277357
cg21123160	3	10857719	SLC6A11	TSS200	0.737222	0.641366	0.753413	0.199297	0.150394	0.162758	0.581194	0.166208	0.152613	0.234093	0.24835
cg23405575	3	11034281	SLC6A1	TSS200	0.736245	0.398521	0.774168	0.0414767	0.0364699	0.0407846	0.503935	0.011952	0.0235872	0.0667039	0.07507
cg15445554	3	11034311	SLC6A1	TSS200	0.785204	0.612199	0.775718	0.290361	0.293199	0.253508	0.695524	0.259052	0.291629	0.321167	0.349704
cg25214561	3	11494984	ATG7;ATG7;ATG7	Body;Body;Body	0.258822	0.329661	0.13822	0.8273	0.778232	0.817578	0.462793	0.922631	0.826821	0.877868	0.872698
cg02700894	3	12045449	SYN2;SYN2	TSS1500;TSS1500	0.695605	0.298978	0.707456	0.134322	0.0572451	0.0998105	0.575948	0.126554	0.129433	0.152541	0.116042
cg15873301	3	12045459	SYN2;SYN2	TSS1500;TSS1500	0.733004	0.468506	0.766904	0.191557	0.0524908	0.140982	0.605229	0.115466	0.129762	0.225242	0.193581
cg22839075	3	12045461	SYN2;SYN2	TSS1500;TSS1500	0.626761	0.203592	0.802242	0.0436875	0.0480091	0.061988	0.556058	0.00886229	0.0115293	0.0375075	0.0490583
cg20888142	3	12045662	SYN2;SYN2	TSS200;TSS200	0.729558	0.512597	0.823207	0.0886236	0.0672846	0.0519811	0.514184	0.0523792	0.0463947	0.0636863	0.0801578
cg10245988	3	12046420	SYN2;SYN2	Body;Body	0.667845	0.432023	0.717058	0.0712957	0.0754679	0.0467467	0.592774	0.0540231	0.0593495	0.0616544	0.0764923
cg13526469	3	13245693			0.82952	0.823951	0.811091	0.135669	0.370118	0.238315	0.709767	0.274368	0.216569	0.351567	0.440832
cg18790741	3	13388921	NUP210	Body	0.385029	0.541668	0.745056	0.951719	0.964781	0.959928	0.651765	0.994381	0.980357	0.974776	0.974625
cg01562813	3	13420826	NUP210	Body	0.276103	0.322411	0.124947	0.842943	0.82435	0.740034	0.436507	0.861304	0.836522	0.942118	0.928508
cg18313416	3	13420961	NUP210	Body	0.319205	0.353017	0.113659	0.878691	0.83583	0.666122	0.515228	0.831536	0.862428	0.918542	0.928212
cg25150878	3	13520921	HDAC11;HDAC11	TSS1500;TSS1500	0.493815	0.468029	0.443403	0.0417172	0.0798938	0.0794545	0.551942	0.106624	0.0473221	0.0018926	0.0146153
cg05987698	3	13520959	HDAC11;HDAC11	TSS1500;TSS1500	0.338935	0.365092	0.4155	0.0181314	0.0432161	0.0330349	0.454099	0.0751446	0.0718155	0.0140992	0.0244277
cg03553786	3	13692202	LOC285375	TSS200	0.867441	0.589105	0.904927	0.0270644	0.0271565	0.0259437	0.609762	0.0215474	0.0156798	0.00990853	0.0609662
cg15060599	3	13974467			0.704671	0.585227	0.726025	0.0293018	0.0317158	0.0186898	0.626017	0.0625405	0.0549498	0.0775409	0.188123
cg23653058	3	18004012			0.263242	0.315321	0.157473	0.820945	0.870527	0.91307	0.418571	0.902698	0.923525	0.911911	0.92087
cg23011597	3	19190158	KCNH8;KCNH8	1stExon;5'UTR	0.760894	0.403473	0.614534	0.030734	0.062873	0.0875478	0.566463	0.0495881	0.0521427	0.0798081	0.0803854
cg18267381	3	21792434	ZNF385D;ZNF385D	1stExon;5'UTR	0.729765	0.640628	0.733029	0.229483	0.155465	0.147552	0.653269	0.194899	0.179728	0.219725	0.20463
cg06062984	3	22413960			0.711694	0.525206	0.522547	0.0755913	0.0842823	0.0701168	0.501337	0.0583288	0.0488443	0.0795664	0.147892
cg27526665	3	24537050	THRB;THRB;THRB	TSS1500;TSS1500;TSS1500	0.801815	0.610777	0.619854	0.126533	0.083682	0.110708	0.695636	0.0937241	0.0682771	0.16407	0.134397
cg02044223	3	24871017			0.657654	0.309196	0.363392	0.0508646	0.0570763	0.0574734	0.502592	0.0579429	0.0336104	0.0493604	0.0946451
cg00214791	3	24871948			0.591545	0.466696	0.488536	0.0994971	0.0980268	0.093465	0.467159	0.115575	0.0915209	0.179772	0.217729
cg18404374	3	26663551	LRRC3B	TSS1500	0.79703	0.762536	0.851846	0.127609	0.148463	0.13948	0.693424	0.22933	0.19702	0.241291	0.268352
cg15270892	3	27762352	EOMES	Body	0.7942	0.253023	0.573636	0.108218	0.122038	0.127808	0.486348	0.135543	0.14198	0.176626	0.210965
cg19426522	3	27766009			0.7048	0.627758	0.674589	0.197257	0.239867	0.26024	0.819514	0.269344	0.31176	0.501142	0.450133
cg08276289	3	28617854			0.548587	0.473122	0.640751	0.0132904	0.0077778	0.00692702	0.389042	0.0106258	0.00567964	0.00994958	0.0220906
cg25865542	3	32495794	CMTM7;CMTM7	3'UTR;3'UTR	0.275525	0.446311	0.370196	0.701403	0.710436	0.751794	0.444768	0.777983	0.754974	0.741819	0.749078
cg27416337	3	32748004	CNOT10	Body	0.91342	0.83823	0.919134	0.239642	0.184355	0.363911	0.863591	0.218128	0.186401	0.281924	0.275368
cg12338417	3	32860178	TRIM71	1stExon	0.699721	0.234036	0.36748	0.0294483	0.0336408	0.0318782	0.46942	0.00495411	0.00518094	0.0329326	0.045787
cg02819231	3	33318859	FBXL2	TSS200	0.653208	0.261839	0.544784	0.0666101	0.0563836	0.061205	0.397892	0.0700679	0.0651491	0.0644615	0.0773532
cg05048199	3	33319000	FBXL2;FBXL2	5'UTR;1stExon	0.745157	0.318464	0.576148	0.0618668	0.0739822	0.0616635	0.471076	0.0492118	0.0492466	0.0596919	0.0762887
cg04273811	3	36422059	STAC	TSS200	0.494145	0.390809	0.350173	0.071155	0.0696796	0.0630313	0.399982	0.0705216	0.0628271	0.101881	0.115969
cg09398924	3	39093212	WDR48	TSS1500	0.661274	0.320557	0.506672	0.03784	0.0478596	0.0619175	0.382267	0.0550124	0.0325401	0.052308	0.0527991
cg06631317	3	42305516	CCK	5'UTR	0.780774	0.417168	0.753703	0.112598	0.164998	0.114221	0.457581	0.13433	0.142242	0.155938	0.199225
cg13732201	3	42305815	CCK	5'UTR	0.882605	0.832916	0.7739	0.50384	0.578425	0.496997	0.342228	0.681139	0.689068	0.610281	0.5467
cg06580551	3	42947481	ZNF662;ZNF662;ZNF662	TSS200;5'UTR;1stExon	0.608879	0.366379	0.4799	0.0251742	0.0284849	0.0261953	0.363763	0.005547	0.0177543	0.0351272	0.0272311
cg14121103	3	43731973	ABHD5	TSS1500	0.496639	0.491555	0.744452	0.0643427	0.0665034	0.071291	0.392596	0.0667915	0.0742626	0.0839842	0.0749876
cg13061469	3	43927675			0.366533	0.389382	0.379507	0.708149	0.790396	0.847052	0.536156	0.904991	0.869266	0.815194	0.807446
cg26365925	3	44063315			0.599443	0.3847	0.556695	0.134033	0.12269	0.0840147	0.471925	0.119613	0.121503	0.203118	0.162901
cg03646916	3	44596538	ZNF167;ZNF167	TSS200;TSS200	0.851459	0.318149	0.7325	0.0410856	0.05842	0.06701	0.442725	0.0594401	0.0621173	0.105711	0.185991
cg01657207	3	44690019	ZNF35	TSS1500	0.620072	0.333527	0.761326	0.0750237	0.0929339	0.169315	0.656868	0.129321	0.092792	0.215813	0.199513
cg08999915	3	44727106			0.469468	0.58211	0.318396	0.0551873	0.0532526	0.0333933	0.549908	0.0489309	0.0543349	0.0728894	0.0718504
cg24158187	3	44727195			0.765095	0.768872	0.420375	0.0348005	0.0377113	0.0468055	0.694535	0.0445361	0.0358765	0.0277998	0.0604418
cg17279458	3	44753948	ZNF502;ZNF502;ZNF502;ZNF502	TSS200;TSS200;TSS200;TSS200	0.90404	0.660118	0.93371	0.16676	0.221931	0.309689	0.841385	0.366006	0.315649	0.545548	0.47566
cg10263370	3	44754102	ZNF502;ZNF502;ZNF502;ZNF502	TSS200;TSS200;TSS200;TSS200	0.648421	0.470265	0.581418	0.00953353	0.00802261	0.0226389	0.575938	0.0615952	0.0176186	0.128055	0.12282
cg11003573	3	44754125	ZNF502;ZNF502;ZNF502;ZNF502	TSS200;TSS200;TSS200;TSS200	0.741668	0.330269	0.43422	0.0226089	0.0203241	0.0185134	0.43116	0.0285529	0.0363617	0.0993474	0.0870058
cg18722847	3	44754129	ZNF502;ZNF502;ZNF502;ZNF502	TSS200;TSS200;TSS200;TSS200	0.718352	0.3049	0.398996	0.0194374	0.00497116	0.00915142	0.400039	0.0361833	0.01959	0.0857778	0.073552
cg24919972	3	46037608	FYCO1	TSS1500	0.576811	0.669279	0.564028	0.146407	0.194044	0.20667	0.520659	0.20718	0.129185	0.147024	0.168639
cg10135708	3	48601117	UCN2	5'UTR	0.261229	0.332084	0.128293	0.718445	0.790123	0.818045	0.5564	0.941748	0.862358	0.954989	0.875882
cg11929643	3	48700391	CELSR3	TSS200	0.786045	0.362022	0.703041	0.00915635	0.0113456	0.0103092	0.527403	0.0218109	0.000482997	0.00958767	0.0197114
cg13482209	3	48700475	CELSR3	TSS200	0.76082	0.705938	0.576282	0.0371914	0.0489019	0.0513057	0.642126	0.0767043	0.0426256	0.0793114	0.0677568
cg11294835	3	48701061	CELSR3	TSS1500	0.489373	0.507539	0.4245	0.0856051	0.0754839	0.0693195	0.479188	0.115376	0.0713402	0.0781567	0.0955912
cg02938205	3	49236810	CCDC36;CCDC36	TSS200;5'UTR	0.705357	0.702873	0.801344	0.119255	0.219268	0.161466	0.682641	0.146489	0.138667	0.346353	0.27115
cg12468774	3	49236860	CCDC36;CCDC36	TSS200;5'UTR	0.909928	0.877932	0.96559	0.147262	0.265107	0.328794	0.821259	0.16491	0.148157	0.502669	0.495346
cg03540175	3	49236946	CCDC36;CCDC36;CCDC36	1stExon;5'UTR;5'UTR	0.835582	0.722262	0.909305	0.117248	0.227294	0.268682	0.660988	0.140232	0.0879121	0.294516	0.265799
cg05126514	3	49697458	BSN	Body	0.239068	0.177654	0.142486	0.366574	0.420197	0.774399	0.297381	0.65674	0.754255	0.718315	0.682199
cg10779423	3	50604763	C3orf18	5'UTR	0.576116	0.359158	0.208062	0.0501333	0.0663966	0.0882057	0.613614	0.1525	0.0895424	0.0952895	0.0606517
cg11941428	3	52005731	ABHD14B;ABHD14B;ABHD14B	Body;5'UTR;5'UTR	0.234099	0.451582	0.211052	0.586904	0.64186	0.619441	0.330833	0.647665	0.658291	0.569702	0.58899
cg03929796	3	52231840	ALAS1;ALAS1	TSS1500;TSS1500	0.82706	0.578097	0.884397	0.409019	0.46776	0.438224	0.714147	0.327362	0.35535	0.165197	0.20186
cg11159295	3	52280139	PPM1M;PPM1M	TSS200;TSS200	0.215394	0.488185	0.842449	0.2466	0.195628	0.201926	0.613363	0.312464	0.26641	0.153036	0.212531
cg27125504	3	52865637	ITIH4;ITIH4	TSS1500;TSS1500	0.369444	0.423152	0.196517	0.719143	0.74988	0.69793	0.615485	0.985981	0.916905	0.870665	0.893119
cg21832546	3	52934426			0.211431	0.32602	0.083554	0.626884	0.529078	0.510994	0.369668	0.76404	0.69609	0.57534	0.547975
cg27335600	3	53528857	CACNA1D;CACNA1D;CACNA1D	TSS200;TSS200;TSS200	0.772059	0.576455	0.837592	0.0632756	0.0739354	0.0903751	0.413032	0.087978	0.0937561	0.078588	0.115186
cg19744587	3	53880376	IL17RB;CHDH;CHDH	TSS200;5'UTR;1stExon	0.633474	0.366301	0.483749	0.0857872	0.085778	0.0814721	0.368189	0.0606984	0.0616502	0.0572112	0.0599157
cg05331498	3	53880775	CHDH;IL17RB	TSS1500;Body	0.636625	0.77129	0.659483	0.2898	0.310769	0.316827	0.645203	0.344997	0.291728	0.371686	0.401772
cg01296889	3	54122032			0.499413	0.305012	0.347232	0.0873996	0.0330145	0.111015	0.420831	0.0935747	0.0976049	0.156567	0.210633
cg18143243	3	54155663	CACNA2D3	TSS1500	0.760218	0.129659	0.414572	0.0677019	0.0321587	0.0347588	0.339757	0.0228751	0.0229929	0.0245206	0.0242716
cg07449069	3	54155978	CACNA2D3	TSS1500	0.724083	0.271481	0.587522	0.164496	0.139322	0.0942472	0.495733	0.087165	0.092227	0.0834324	0.0888592
cg10137084	3	54156330	CACNA2D3	TSS1500	0.562453	0.189024	0.310841	0.028672	0.0381204	0.0358877	0.494572	0.0280847	0.0182994	0.0394363	0.0262224
cg15070848	3	55522716	WNT5A	TSS1500	0.606475	0.186468	0.268199	0.0304319	0.0338619	0.0347901	0.323445	0.0153627	0.0167366	0.0138741	0.0266513
cg25005894	3	56501352	ERC2	5'UTR	0.629242	0.299732	0.484135	0.0728185	0.0969522	0.0898584	0.424283	0.117939	0.0938544	0.0919238	0.128313
cg02699336	3	56502021	ERC2	5'UTR	0.624244	0.406046	0.564987	0.0756095	0.0731085	0.0673534	0.446922	0.076053	0.0494566	0.0663829	0.0762645
cg19574488	3	61236547	FHIT;FHIT	5'UTR;5'UTR	0.648375	0.53395	0.595244	0.0455968	0.0455629	0.0710649	0.493143	0.0816201	0.0482605	0.0583497	0.0674064
cg15931943	3	61236909	FHIT;FHIT	5'UTR;5'UTR	0.6729	0.514733	0.61117	0.094543	0.0878571	0.0808278	0.4426	0.0893954	0.0583807	0.0927002	0.0724407
cg02854288	3	61236911	FHIT;FHIT	5'UTR;5'UTR	0.645012	0.528035	0.63857	0.0890787	0.0877603	0.0890095	0.395154	0.0916147	0.0738231	0.0837719	0.0698545
cg16986494	3	61237206	FHIT;FHIT	TSS200;TSS200	0.744822	0.465225	0.559999	0.0675186	0.0680012	0.0497334	0.538326	0.0465399	0.0354303	0.0421995	0.0739368
cg26896572	3	62304515	C3orf14	TSS1500	0.795956	0.546758	0.49145	0.0989296	0.101968	0.0796376	0.51634	0.164708	0.0992574	0.111114	0.109139
cg01384143	3	62304554	C3orf14	TSS1500	0.635901	0.48276	0.640935	0.0384874	0.0474193	0.0394768	0.513985	0.0587576	0.0380904	0.0424898	0.0526442
cg01832005	3	62304779	C3orf14	TSS1500	0.596308	0.360373	0.505303	0.0698943	0.0915578	0.0699169	0.422435	0.113243	0.0904328	0.119067	0.110089
cg00503302	3	62355319			0.330739	0.63005	0.540969	0.0659705	0.0667184	0.0499053	0.470682	0.0828466	0.0501963	0.147936	0.153353
cg24945701	3	62362783			0.395062	0.364913	0.629717	0.0887167	0.0962835	0.0748388	0.471676	0.0709351	0.0995361	0.118886	0.135157
cg15997484	3	62859461	CADPS;CADPS;CADPS	Body;Body;Body	0.703429	0.483645	0.435306	0.109976	0.102055	0.1073	0.513749	0.105168	0.108696	0.119919	0.0837614
cg13514230	3	62860224	CADPS;CADPS;CADPS	Body;Body;Body	0.702076	0.579936	0.524672	0.0616652	0.0640439	0.049372	0.510935	0.0447237	0.0610317	0.0556436	0.10697
cg21458907	3	62860802	CADPS;CADPS;CADPS;CADPS;CADPS;CADPS	5'UTR;5'UTR;1stExon;5'UTR;1stExon;1stExon	0.565864	0.34945	0.410165	0.0878542	0.112736	0.0735818	0.435277	0.0915653	0.0970607	0.105348	0.117372
cg15957055	3	62861055	CADPS;CADPS;CADPS;CADPS;CADPS;CADPS	5'UTR;5'UTR;1stExon;5'UTR;1stExon;1stExon	0.780837	0.644454	0.739797	0.0904297	0.0733357	0.0957342	0.676079	0.184907	0.132203	0.177131	0.189833
cg11905007	3	62861071	CADPS;CADPS;CADPS	TSS200;TSS200;TSS200	0.74713	0.56525	0.644125	0.0702414	0.0627699	0.0597382	0.682208	0.101624	0.0602789	0.102187	0.133743
cg03207054	3	62861184	CADPS;CADPS;CADPS	TSS200;TSS200;TSS200	0.732975	0.676774	0.666994	0.169288	0.163501	0.127163	0.557431	0.210571	0.193913	0.224924	0.208839
cg23825335	3	62861311	CADPS;CADPS;CADPS	TSS1500;TSS1500;TSS1500	0.680611	0.412022	0.650881	0.0449449	0.0429546	0.05512	0.472475	0.0504752	0.0275715	0.0340885	0.0700537
cg24505341	3	62861544	CADPS;CADPS;CADPS	TSS1500;TSS1500;TSS1500	0.74369	0.59223	0.670454	0.235377	0.297986	0.245878	0.655525	0.336456	0.309643	0.366846	0.261745
cg10748355	3	62861796	CADPS;CADPS;CADPS	TSS1500;TSS1500;TSS1500	0.819486	0.68627	0.86735	0.0732334	0.0869955	0.0759515	0.640503	0.158744	0.146069	0.180359	0.139215
cg06314761	3	63263832	SYNPR	TSS200	0.316141	0.369782	0.584761	0.098927	0.137381	0.131982	0.482137	0.128961	0.106025	0.16551	0.182384
cg18411108	3	63955727	ATXN7;ATXN7	Body;Body	0.910201	0.686589	0.763514	0.351174	0.363106	0.412436	0.596108	0.237331	0.220059	0.0775657	0.100103
cg05063999	3	64253605			0.548806	0.37202	0.580087	0.0269243	0.0439032	0.0326963	0.346923	0.0201609	0.0154065	0.0363136	0.0600305
cg11610350	3	64253705			0.436092	0.464635	0.524055	0.0473706	0.0686046	0.0531456	0.402342	0.0322033	0.0520848	0.0941853	0.0913562
cg26625518	3	64430790			0.636742	0.467029	0.585479	0.0736801	0.0714939	0.0631721	0.44525	0.096141	0.0523337	0.0803642	0.101705
cg11236526	3	64430940			0.572089	0.510888	0.60461	0.0225991	0.0191396	0.0179304	0.488412	0.0474908	0.0127816	0.0677011	0.0809831
cg10447977	3	64598405	ADAMTS9	Body	0.224769	0.266643	0.14153	0.614283	0.705461	0.782544	0.401656	0.708302	0.723484	0.733326	0.788132
cg22081832	3	64670459	ADAMTS9	Body	0.759323	0.628205	0.78503	0.34342	0.305575	0.375943	0.699403	0.262332	0.299603	0.482643	0.510646
cg21938436	3	64670985	ADAMTS9	Body	0.701787	0.473929	0.792262	0.130251	0.121301	0.0945264	0.577072	0.162582	0.131566	0.174994	0.161837
cg03427905	3	64671378	ADAMTS9	Body	0.611115	0.314179	0.697881	0.0850394	0.0708702	0.0823057	0.552779	0.112185	0.0786243	0.123085	0.113395
cg04366011	3	64671477	ADAMTS9	Body	0.471926	0.275441	0.397878	0.0478113	0.0578562	0.0675256	0.425972	0.0836901	0.0559844	0.0630367	0.0903175
cg14412322	3	65534685	MAGI1;MAGI1;MAGI1	Body;Body;Body	0.734483	0.650231	0.80668	0.101809	0.11489	0.104938	0.694935	0.165498	0.165708	0.223523	0.214519
cg17580935	3	65583240	MAGI1;MAGI1;MAGI1	Body;Body;Body	0.345822	0.344376	0.38792	0.0281952	0.030996	0.0338535	0.369409	0.0449901	0.0277172	0.0722573	0.078547
cg11198596	3	66548117	LRIG1	Body	0.859417	0.819982	0.882826	0.278403	0.304886	0.383316	0.786282	0.457172	0.432589	0.330602	0.304863
cg11197418	3	67705285	SUCLG2	TSS1500	0.795973	0.420667	0.819127	0.201486	0.251984	0.309937	0.617898	0.315868	0.280563	0.276769	0.114504
cg15166900	3	69132709	ARL6IP5	TSS1500	0.247019	0.527922	0.128291	0.732225	0.813071	0.788315	0.304927	0.663368	0.726657	0.718478	0.672858
cg03663984	3	69171495	LMOD3	1stExon	0.252832	0.460633	0.143688	0.745033	0.726587	0.834573	0.45637	0.818171	0.828386	0.781985	0.77118
cg14457610	3	69171735	LMOD3;LMOD3	5'UTR;1stExon	0.322051	0.705854	0.16081	0.878727	0.924553	0.927968	0.510097	0.952039	0.978047	0.949629	0.972788
cg09611620	3	71545533	FOXP1;FOXP1	5'UTR;5'UTR	0.175827	0.199416	0.100178	0.659131	0.788234	0.870894	0.346231	0.6908	0.666403	0.639985	0.597051
cg22823146	3	71802594	EIF4E3;EIF4E3;GPR27	5'UTR;5'UTR;TSS1500	0.753512	0.18026	0.464762	0.0560218	0.0449732	0.0281039	0.44249	0.0214225	0.0349128	0.0177517	0.0358159
cg10598503	3	72235389			0.421774	0.278634	0.241004	0.590693	0.608921	0.654615	0.298895	0.661379	0.700317	0.68829	0.733328
cg07127883	3	72701850			0.300636	0.363834	0.149172	0.846707	0.897014	0.93821	0.445631	0.916597	0.908104	0.927995	0.903757
cg11148130	3	73674068	PDZRN3;PDZRN3	5'UTR;1stExon	0.67291	0.537942	0.624608	0.0814507	0.0802517	0.0685703	0.452673	0.0636978	0.0579577	0.117825	0.125535
cg25486757	3	73674074	PDZRN3	TSS200	0.553769	0.451735	0.475465	0.0944664	0.0756621	0.0671873	0.420591	0.104771	0.0832557	0.140117	0.139349
cg08141424	3	73674087	PDZRN3	TSS200	0.550101	0.536271	0.604947	0.0765813	0.0798859	0.0728158	0.397388	0.0827747	0.0946367	0.145953	0.133154
cg24353443	3	73674166	PDZRN3	TSS200	0.666028	0.582806	0.743499	0.0172562	0.0297243	0.0170656	0.519209	0.0366039	0.0203027	0.0270616	0.0842
cg14473924	3	73674170	PDZRN3	TSS200	0.766786	0.669292	0.783593	0.100773	0.141978	0.128107	0.673832	0.164963	0.185683	0.29621	0.286394
cg11361636	3	74662850			0.737406	0.548426	0.659266	0.0574768	0.0472775	0.109654	0.655251	0.0913827	0.0711593	0.0389845	0.0533272
cg00191178	3	74663024			0.795062	0.480279	0.50572	0.0755807	0.104008	0.13835	0.636062	0.209146	0.1506	0.156607	0.119283
cg24346629	3	74663689			0.630156	0.422495	0.639448	0.0299605	0.0216364	0.021951	0.458592	0.0198312	0.0210357	0.070306	0.0672092
cg00735667	3	74663796			0.62862	0.562806	0.752658	0.00958843	0.0132002	0.00557995	0.593487	0.0434418	0.00303964	0.109365	0.0690923
cg27328797	3	75668035			0.741459	0.66575	0.764889	0.0188196	0.0190144	0.0375385	0.727042	0.0294027	0.00763037	0.031159	0.0604967
cg05596328	3	75668627			0.60518	0.465859	0.555877	0.160575	0.25757	0.164852	0.55988	0.129873	0.2032	0.274413	0.294811
cg08349497	3	76610928			0.626438	0.831047	0.444903	0.23183	0.228371	0.205473	0.703659	0.317821	0.265535	0.0995371	0.108428
cg17470327	3	77088206	ROBO2	TSS1500	0.758166	0.694698	0.861926	0.103291	0.0947912	0.134571	0.645217	0.0952258	0.118951	0.14766	0.136925
cg23016734	3	77088563	ROBO2	TSS1500	0.709226	0.535495	0.660849	0.072645	0.0881429	0.097651	0.507481	0.0961943	0.0939229	0.18286	0.157146
cg14473568	3	77088570	ROBO2	TSS1500	0.74987	0.545831	0.661153	0.158838	0.184802	0.150957	0.564041	0.172699	0.174316	0.219697	0.222048
cg16718624	3	77089518	ROBO2;ROBO2	1stExon;5'UTR	0.598663	0.512925	0.767017	0.0247307	0.00713045	0.0320672	0.524218	0.0337225	0.0175799	0.05351	0.0585855
cg01793593	3	79067437	ROBO1;ROBO1;ROBO1;ROBO1	Body;Body;Body;Body	0.544882	0.238912	0.398637	0.0501341	0.0267576	0.03679	0.379006	0.0232113	0.037695	0.0428302	0.0376162
cg19258784	3	79067596	ROBO1;ROBO1;ROBO1;ROBO1	1stExon;1stExon;1stExon;Body	0.536438	0.397074	0.511022	0.0661054	0.0600974	0.0558226	0.465074	0.0634992	0.0139706	0.0596681	0.0460407
cg24784794	3	79068831	ROBO1;ROBO1;ROBO1;ROBO1	TSS1500;TSS1500;Body;TSS1500	0.314944	0.258278	0.454992	0.0503015	0.0315748	0.0410143	0.421868	0.0257134	0.0337713	0.0535897	0.053182
cg04562217	3	79815718	ROBO1	5'UTR	0.557014	0.540395	0.646218	0.057198	0.0283162	0.0465718	0.463925	0.0317027	0.00719035	0.0744242	0.108129
cg03147002	3	85007732	CADM2;CADM2	TSS1500;TSS1500	0.558005	0.241863	0.337844	0.0765529	0.060471	0.099235	0.408196	0.0924287	0.0631642	0.0966096	0.0681899
cg13331200	3	85008587	CADM2;CADM2;CADM2;CADM2	5'UTR;1stExon;5'UTR;1stExon	0.635144	0.408503	0.582209	0.0226272	0.0181692	0.023242	0.475385	0.0274845	0.00825151	0.0626295	0.0593324
cg05152589	3	85008678	CADM2;CADM2;CADM2;CADM2	5'UTR;1stExon;5'UTR;1stExon	0.646614	0.289917	0.430283	0.0613262	0.055066	0.0720834	0.390806	0.0809356	0.0558172	0.0433469	0.0492594
cg22380921	3	85008786	CADM2;CADM2	1stExon;1stExon	0.825913	0.701284	0.884217	0.14612	0.166288	0.172002	0.773206	0.228116	0.253879	0.181736	0.238835
cg14312063	3	85010606	CADM2;CADM2	Body;Body	0.860681	0.788073	0.858923	0.262576	0.297296	0.314927	0.772267	0.462984	0.37013	0.478317	0.41318
cg11410023	3	96533511	EPHA6	1stExon	0.781816	0.558422	0.752787	0.0445987	0.0363357	0.0407203	0.497095	0.0315945	0.030145	0.07188	0.0640252
cg15405439	3	96533530	EPHA6	1stExon	0.610565	0.493099	0.558945	0.0872055	0.0802692	0.0617552	0.454037	0.111829	0.0792874	0.107874	0.123433
cg26364205	3	96533824	EPHA6	1stExon	0.48577	0.336183	0.380672	0.0681996	0.0704759	0.0503887	0.380725	0.0632123	0.0550922	0.0908958	0.102772
cg02696971	3	105377640	CBLB	3'UTR	0.346216	0.491027	0.756109	0.92365	0.938169	0.914715	0.548779	0.921203	0.990696	0.956943	0.942408
cg02858625	3	112935090	BOC	5'UTR	0.57713	0.67831	0.570792	0.919205	0.949358	0.969921	0.657368	0.98224	0.988894	0.961183	0.968235
cg24199400	3	113160430	WDR52;WDR52	TSS200;TSS200	0.77005	0.608751	0.624706	0.329981	0.350537	0.333335	0.580565	0.267546	0.229638	0.422027	0.373633
cg18722086	3	113380072	KIAA2018	Body	0.312076	0.571473	0.272527	0.814547	0.876771	0.903576	0.454609	0.848242	0.890634	0.932304	0.883786
cg03556653	3	115231501			0.608358	0.356042	0.580824	0.0367171	0.0380217	0.0379074	0.361731	0.00947538	0.0363468	0.0321775	0.0433003
cg14294758	3	116163694	LSAMP	Body	0.787444	0.777077	0.656926	0.129169	0.180471	0.116305	0.535389	0.171258	0.188902	0.136794	0.133922
cg15688396	3	116163925	LSAMP;LSAMP	5'UTR;1stExon	0.488633	0.513771	0.603202	0.0467761	0.0507666	0.0487111	0.398704	0.0220404	0.0252589	0.0319453	0.0637604
cg09465834	3	118753093	IGSF11;IGSF11	Body;Body	0.649022	0.235314	0.516552	0.0887561	0.141027	0.162752	0.483322	0.101552	0.124512	0.127567	0.186704
cg01168235	3	120003884			0.530995	0.355557	0.514511	0.0886824	0.0998402	0.0826628	0.461466	0.103892	0.0905274	0.109313	0.122495
cg19108881	3	121902510	CASR	TSS200	0.829255	0.359415	0.501297	0.0762055	0.0604569	0.0583056	0.411048	0.101875	0.0633751	0.103672	0.0890855
cg17453778	3	121902561	CASR;CASR	5'UTR;1stExon	0.818807	0.727256	0.749815	0.212417	0.225832	0.244673	0.646781	0.323272	0.280885	0.290678	0.313424
cg18159840	3	121902573	CASR;CASR	5'UTR;1stExon	0.757655	0.624205	0.845934	0.149395	0.10102	0.113823	0.624106	0.279654	0.192982	0.225407	0.251062
cg18634175	3	124505038	ITGB5	Body	0.215421	0.355557	0.143328	0.605916	0.728217	0.718303	0.510036	0.931503	0.838773	0.745271	0.804355
cg25789277	3	125677281			0.709265	0.456677	0.676095	0.0175186	0.0399157	0.0279442	0.581376	0.0859467	0.059807	0.0530727	0.0539657
cg18717423	3	125986716			0.609393	0.360212	0.432586	0.194342	0.17986	0.107108	0.6131	0.312837	0.216054	0.275333	0.243773
cg01815671	3	126113663	CCDC37	TSS200	0.631882	0.359059	0.460009	0.0236821	0.0272364	0.0305115	0.393841	0.032106	0.0156057	0.0390137	0.0383478
cg19628148	3	126113918	CCDC37	5'UTR	0.596398	0.169327	0.284112	0.0238432	0.0334423	0.0372843	0.400308	0.0142792	0.0157406	0.0443549	0.0650485
cg00717022	3	126199162			0.322509	0.641138	0.488044	0.828123	0.891418	0.8973	0.470715	0.858262	0.892047	0.860189	0.870391
cg06861560	3	126419473			0.25747	0.3338	0.14166	0.793872	0.848781	0.831213	0.403663	0.746232	0.819388	0.803775	0.813236
cg21620246	3	126854423			0.871233	0.467341	0.266249	0.0965858	0.115746	0.0948702	0.55112	0.0516035	0.0786976	0.0788825	0.0714146
cg25436886	3	127056972			0.632947	0.57232	0.538835	0.33003	0.286666	0.128934	0.500385	0.0801834	0.0074914	0.190632	0.5482
cg26312807	3	127057048			0.768474	0.71361	0.661079	0.393254	0.316876	0.160295	0.733743	0.120922	0.0675676	0.313615	0.659357
cg20920097	3	127057149			0.716768	0.699029	0.642635	0.401169	0.362534	0.24861	0.713469	0.257077	0.211133	0.364637	0.695082
cg13050716	3	127416580	MGLL;MGLL	Body;Body	0.217724	0.245399	0.223977	0.529415	0.605512	0.641002	0.319524	0.693485	0.71103	0.682251	0.674402
cg05768427	3	127634188			0.670986	0.475266	0.772166	0.0529921	0.0554175	0.0476935	0.43352	0.0279512	0.0236982	0.120486	0.12314
cg23083277	3	130064935	COL29A1;COL29A1	5'UTR;Body	0.589972	0.283783	0.589828	0.11896	0.141486	0.177711	0.526377	0.208894	0.168195	0.194989	0.252749
cg09685182	3	130236037			0.50078	0.214176	0.298642	0.0225355	0.0165123	0.0108003	0.352236	0.00712923	0.00368708	0.0556633	0.046375
cg14654533	3	131080755	NUDT16P;NUDT16P	Body;Body	0.75093	0.680004	0.814698	0.111201	0.126485	0.0900753	0.636594	0.195823	0.126224	0.176115	0.388957
cg19962116	3	131080927	NUDT16P;NUDT16P	Body;Body	0.720383	0.700942	0.757129	0.0512835	0.0292669	0.0420361	0.615287	0.136257	0.0811657	0.0968739	0.347182
cg06288251	3	132757087	TMEM108;TMEM108	TSS200;TSS200	0.421533	0.199965	0.471941	0.0411107	0.0374053	0.0361152	0.331933	0.0310841	0.0310874	0.0494398	0.0491244
cg19430967	3	132757741	TMEM108;TMEM108	5'UTR;5'UTR	0.539336	0.328086	0.430829	0.0207833	0.0234407	0.0170724	0.378551	0.0421913	0.0111646	0.0529011	0.0510375
cg16262614	3	133464971	TF	TSS200	0.578281	0.579433	0.536171	0.087646	0.187744	0.186788	0.600406	0.105283	0.0809465	0.182393	0.097412
cg12118082	3	133748785	SLCO2A1;SLCO2A1	1stExon;5'UTR	0.611523	0.286568	0.200599	0.00884738	0.0117672	0.0116229	0.307649	0.000470015	0.00242767	0.00156917	0.0104304
cg07437373	3	134125814			0.540892	0.383519	0.659295	0.121123	0.177123	0.135332	0.50852	0.165688	0.15414	0.242101	0.255133
cg24675998	3	134369661	KY	Body	0.605852	0.553014	0.671184	0.0216272	0.0107006	0.0121805	0.551036	0.0291939	0.0121514	0.0785452	0.089781
cg00329270	3	134369919	KY	TSS200	0.424205	0.236377	0.332294	0.0315444	0.0323004	0.0279885	0.466601	0.031565	0.022071	0.0384753	0.0312651
cg22889573	3	134369939	KY	TSS200	0.539479	0.381236	0.617388	0.032795	0.0220779	0.0335083	0.516985	0.0122968	0.00831893	0.031509	0.0331651
cg12307306	3	134369987	KY	TSS200	0.672912	0.443538	0.498327	0.0469635	0.043907	0.0440716	0.516139	0.0658923	0.0473393	0.0617055	0.0678319
cg03290530	3	137361526			0.603096	0.629784	0.668398	0.1151	0.1482	0.127201	0.635623	0.200012	0.223177	0.306721	0.186118
cg15965134	3	137480671			0.480732	0.299559	0.509646	0.0726557	0.0767034	0.0672834	0.380116	0.0701486	0.0607015	0.107309	0.15597
cg04945331	3	137483992	SOX14	1stExon	0.53066	0.170176	0.415138	0.0619874	0.0511945	0.0580395	0.470531	0.0438404	0.0551285	0.0705956	0.0806247
cg22885558	3	137484220	SOX14	1stExon	0.568391	0.228912	0.567505	0.0924163	0.0903274	0.0709088	0.439211	0.128177	0.130916	0.11506	0.141907
cg11630154	3	137484364	SOX14;SOX14	1stExon;3'UTR	0.540999	0.170924	0.363642	0.055748	0.0600419	0.0483886	0.359256	0.033047	0.054628	0.0502239	0.0592871
cg10028929	3	137486091			0.450506	0.217171	0.559936	0.0452944	0.0663055	0.0704979	0.391478	0.0417031	0.00805689	0.0228696	0.0248302
cg15921949	3	137486213			0.779337	0.736921	0.840643	0.180033	0.26305	0.200597	0.57926	0.134998	0.163269	0.3363	0.34253
cg23330451	3	138739922	PRR23B	TSS200	0.890936	0.478432	0.873162	0.357523	0.426815	0.525591	0.857834	0.383037	0.407002	0.371146	0.461449
cg12497564	3	139258295	RBP1;RBP1;RBP1	Body;Body;Body	0.469468	0.440798	0.275124	0.0117	0.0127196	0.0212709	0.405981	0.0116627	0.000607029	0.0201564	0.0509818
cg15593298	3	142681996	PAQR9	1stExon	0.663308	0.472277	0.521873	0.0073402	0.0147623	0.0112085	0.428685	0.00426478	0.00315585	0.0148854	0.0604357
cg02853524	3	145768808			0.306931	0.353308	0.129493	0.862034	0.887151	0.951898	0.477842	0.927893	0.922744	0.913471	0.928032
cg22793735	3	145878431	PLOD2;PLOD2	Body;Body	0.404716	0.256738	0.508658	0.0234804	0.0329923	0.0238949	0.474706	0.0361757	0.01444	0.0297998	0.0384263
cg24378692	3	145878963	PLOD2;PLOD2;PLOD2;PLOD2	5'UTR;1stExon;1stExon;5'UTR	0.699986	0.478685	0.834217	0.0507969	0.0467812	0.0606427	0.554561	0.0328223	0.0192948	0.0265598	0.0440911
cg25250358	3	145879084	PLOD2;PLOD2;PLOD2;PLOD2	5'UTR;1stExon;1stExon;5'UTR	0.665795	0.468314	0.62848	0.0944211	0.0812996	0.0775077	0.526175	0.117522	0.0956401	0.119606	0.138835
cg13140770	3	145968726	PLSCR4;PLSCR4;PLSCR4;PLSCR4	TSS200;5'UTR;5'UTR;5'UTR	0.539995	0.313187	0.550118	0.0663072	0.0858812	0.0768808	0.378948	0.0433771	0.0644065	0.0489238	0.0891815
cg13453374	3	147072597			0.559593	0.356507	0.470299	0.0490122	0.0350862	0.0573267	0.584304	0.0221851	0.0376196	0.0657649	0.00352
cg18252903	3	147072643			0.771754	0.393847	0.631489	0.0485794	0.0486483	0.0594874	0.476574	0.0423139	0.049162	0.0697374	0.0901584
cg08462988	3	147087225			0.540149	0.541495	0.784261	0.1262	0.108976	0.101274	0.369827	0.0442603	0.0512802	0.12479	0.110662
cg24847685	3	147087653			0.664518	0.559708	0.695489	0.0621829	0.0564099	0.0537718	0.538057	0.0603805	0.0511591	0.0720997	0.0853256
cg09834794	3	147087702			0.564306	0.609463	0.602612	0.0582939	0.0547975	0.0579352	0.429767	0.103386	0.0690492	0.0908349	0.109789
cg00109302	3	147096098			0.689262	0.491771	0.797056	0.159234	0.18368	0.176084	0.517711	0.215279	0.189577	0.200685	0.260542
cg25645064	3	147096130			0.785794	0.726349	0.875048	0.0847538	0.133431	0.115975	0.674248	0.159204	0.0969925	0.193783	0.20042
cg02630214	3	147098585			0.796824	0.524611	0.74673	0.119593	0.142717	0.0992433	0.489707	0.131624	0.128797	0.151119	0.146276
cg00334063	3	147106010	ZIC4;ZIC4;ZIC4;ZIC4;ZIC4	3'UTR;Body;3'UTR;Body;3'UTR	0.501842	0.294266	0.639151	0.0553475	0.0864621	0.0786013	0.409027	0.042681	0.036045	0.0692808	0.101526
cg04556126	3	147106561	ZIC4;ZIC4;ZIC4;ZIC4;ZIC4	3'UTR;Body;3'UTR;Body;3'UTR	0.578487	0.48312	0.69512	0.0983293	0.134312	0.118419	0.488593	0.157861	0.130027	0.17348	0.186806
cg16768018	3	147108843	ZIC4;ZIC4;ZIC4;ZIC4;ZIC4	Body;Body;Body;Body;Body	0.679247	0.503702	0.773709	0.0193529	0.0370516	0.03141	0.577116	0.0377746	0.0149483	0.123265	0.0922342
cg15105326	3	147108916	ZIC4;ZIC4;ZIC4;ZIC4;ZIC4	Body;Body;Body;Body;Body	0.672182	0.58665	0.695797	0.178288	0.195185	0.124271	0.600729	0.194426	0.134931	0.265007	0.255437
cg18930354	3	147109629	ZIC4;ZIC4;ZIC4;ZIC4;ZIC4	Body;Body;Body;Body;Body	0.440155	0.343768	0.438558	0.0465172	0.0798792	0.0560644	0.468129	0.101404	0.071704	0.0887759	0.0843974
cg20939084	3	147109784	ZIC4;ZIC4;ZIC4;ZIC4;ZIC4	Body;Body;Body;Body;Body	0.768912	0.592033	0.812339	0.193346	0.21527	0.17001	0.649527	0.280506	0.201006	0.349793	0.301113
cg08812189	3	147110367	ZIC4;ZIC4;ZIC4;ZIC4;ZIC4	Body;TSS200;TSS200;Body;Body	0.781231	0.619784	0.629177	0.0651079	0.0647553	0.0652206	0.493248	0.0775391	0.0710393	0.112202	0.122474
cg01581018	3	147110595	ZIC4;ZIC4;ZIC4;ZIC4;ZIC4	Body;TSS1500;Body;Body;TSS1500	0.360363	0.308487	0.552945	0.0813009	0.0688382	0.0975504	0.441824	0.0909381	0.0522593	0.129529	0.13743
cg27606499	3	147111120	ZIC4;ZIC4;ZIC4;ZIC4;ZIC4	Body;TSS1500;Body;Body;TSS1500	0.803804	0.457517	0.565626	0.0868712	0.0693365	0.0579327	0.475869	0.0696142	0.0436615	0.105596	0.118634
cg03881775	3	147111135	ZIC4;ZIC4;ZIC4;ZIC4;ZIC4	Body;TSS1500;Body;Body;TSS1500	0.6336	0.440352	0.525221	0.040093	0.04809	0.076943	0.449545	0.0589953	0.0380573	0.123168	0.131595
cg00154357	3	147111280	ZIC4;ZIC4;ZIC4;ZIC4;ZIC4	Body;TSS1500;Body;Body;TSS1500	0.729512	0.627308	0.574774	0.181059	0.212305	0.167412	0.567588	0.181116	0.164632	0.290348	0.27995
cg03900143	3	147111660	ZIC4;ZIC4;ZIC4;ZIC4;ZIC4	Body;TSS1500;Body;Body;TSS1500	0.673938	0.579583	0.530952	0.0269759	0.0424524	0.0395868	0.381286	0.0285813	0.0174867	0.0924658	0.0892873
cg26014036	3	147112096	ZIC4;ZIC4;ZIC4	Body;Body;Body	0.835444	0.837183	0.833159	0.127861	0.149927	0.115862	0.722126	0.125298	0.140997	0.20772	0.161765
cg25007283	3	147112143	ZIC4;ZIC4;ZIC4	Body;Body;Body	0.711109	0.498606	0.578269	0.226282	0.21713	0.219587	0.602522	0.247749	0.266896	0.300103	0.263531
cg18082337	3	147113726	ZIC4;ZIC4;ZIC4	Body;Body;Body	0.670413	0.411247	0.644699	0.0359694	0.0411054	0.0351856	0.547317	0.026311	0.0151386	0.0756764	0.0749123
cg12892506	3	147113918	ZIC4;ZIC4;ZIC4	Body;Body;Body	0.756924	0.477495	0.895036	0.0195094	0.048324	0.031989	0.504863	0.00917412	0.00519375	0.0517494	0.049301
cg03631131	3	147115506	ZIC4;ZIC4;ZIC4	Body;Body;Body	0.613438	0.493187	0.695858	0.13524	0.0978338	0.0867555	0.401464	0.0942742	0.0917813	0.130137	0.15829
cg17546247	3	147125714	ZIC4;ZIC1	TSS1500;TSS1500	0.883717	0.714954	0.867721	0.247954	0.253596	0.227027	0.618596	0.287935	0.278507	0.319249	0.361551
cg11142389	3	147125765	ZIC4;ZIC1	TSS1500;TSS1500	0.790424	0.503539	0.750918	0.134543	0.182989	0.165483	0.585358	0.125993	0.133108	0.262881	0.23715
cg12965599	3	147125924	ZIC1	TSS1500	0.634997	0.46926	0.763578	0.130931	0.132005	0.0918528	0.43773	0.0774452	0.109989	0.214575	0.239699
cg16181396	3	147126206	ZIC1	TSS1500	0.634248	0.294399	0.446531	0.0714413	0.0928828	0.0712124	0.412479	0.0922558	0.0893514	0.160566	0.148833
cg17280346	3	147126703	ZIC1	TSS1500	0.81246	0.62003	0.871295	0.100105	0.101038	0.106312	0.761445	0.208161	0.1501	0.324007	0.323586
cg02519751	3	147126753	ZIC1	TSS1500	0.891992	0.63205	0.804925	0.0608828	0.0637259	0.0790538	0.731048	0.068141	0.120581	0.102157	0.240329
cg26014538	3	147126763	ZIC1	TSS1500	0.891595	0.492483	0.873881	0.0822479	0.0299451	0.0919393	0.782708	0.061479	0.0719212	0.131008	0.158445
cg14456683	3	147127010	ZIC1	TSS200	0.768377	0.711733	0.85992	0.135743	0.141798	0.130936	0.612022	0.210998	0.183275	0.25819	0.264544
cg01227537	3	147127012	ZIC1	TSS200	0.681068	0.704679	0.864226	0.0138214	0.0462622	0.0373208	0.567587	0.0678287	0.0110197	0.0910414	0.176134
cg01610632	3	147127579	ZIC1;ZIC1	1stExon;5'UTR	0.732561	0.512226	0.764454	0.0974856	0.083638	0.12981	0.590185	0.119731	0.0934613	0.17023	0.160054
cg04738965	3	147127662	ZIC1;ZIC1	1stExon;5'UTR	0.702597	0.345429	0.752342	0.0277218	0.0218138	0.0187679	0.414205	0.0163877	0.0126279	0.0761208	0.0560393
cg12595013	3	147128123	ZIC1	1stExon	0.648132	0.454849	0.768644	0.0251005	0.0284411	0.0300413	0.509135	0.0370777	0.0030778	0.0447659	0.0570284
cg05371578	3	147128157	ZIC1	1stExon	0.631864	0.459383	0.710293	0.100718	0.0736689	0.0855082	0.508403	0.116421	0.0799121	0.163579	0.181813
cg01376826	3	147129826	ZIC1	Body	0.605205	0.309616	0.636189	0.12038	0.170854	0.188074	0.55212	0.0979606	0.111199	0.210018	0.190483
cg02232208	3	147137147			0.433081	0.384903	0.497723	0.0819663	0.0772345	0.0868663	0.576374	0.106793	0.0909856	0.147976	0.125763
cg15873149	3	147137180			0.718887	0.594463	0.567046	0.101788	0.0913067	0.10076	0.438448	0.102065	0.10346	0.167305	0.131941
cg02081052	3	147137327			0.437829	0.19423	0.384966	0.0287536	0.033381	0.0308605	0.399369	0.0319638	0.0334032	0.0477738	0.0346423
cg03363161	3	147139184			0.514108	0.651622	0.840001	0.187523	0.183994	0.244015	0.595161	0.188999	0.12911	0.238866	0.252347
cg21657087	3	147139485			0.681628	0.466083	0.772291	0.130403	0.136078	0.144931	0.505618	0.165206	0.122203	0.196667	0.190875
cg11687036	3	147139563			0.685206	0.422036	0.508724	0.206956	0.224121	0.201468	0.519458	0.218105	0.217366	0.266155	0.32181
cg15504461	3	147140880			0.846179	0.731334	0.933263	0.14078	0.143375	0.142612	0.693158	0.173943	0.151736	0.283745	0.297502
cg01689438	3	147140930			0.762639	0.320082	0.572249	0.0600239	0.070786	0.0796227	0.392229	0.0763957	0.0450698	0.106217	0.0931507
cg07152216	3	147141219			0.673662	0.481247	0.739215	0.0360874	0.0310857	0.0444187	0.543155	0.044355	0.0293265	0.0764642	0.0859199
cg14563954	3	147141286			0.727511	0.654976	0.753578	0.21985	0.197287	0.178151	0.572096	0.216946	0.170495	0.25981	0.285215
cg17448336	3	147141588			0.841336	0.741867	0.887313	0.189547	0.162854	0.246929	0.654114	0.284483	0.25346	0.348326	0.318333
cg26123605	3	147141614			0.512861	0.228114	0.843032	0.0675898	0.07144	0.0423353	0.510923	0.0617616	0.0940257	0.0999892	0.126813
cg04807594	3	148415747	AGTR1;AGTR1;AGTR1;AGTR1;AGTR1;AGTR1;AGTR1;AGTR1	1stExon;5'UTR;5'UTR;5'UTR;1stExon;1stExon;5'UTR;1stExon	0.743599	0.64907	0.810408	0.0793281	0.0760162	0.0758253	0.564594	0.0895196	0.076305	0.16065	0.16272
cg05094216	3	151101921	MED12L;P2RY12	Body;5'UTR	0.176643	0.148201	0.0777321	0.41948	0.564449	0.576504	0.135333	0.517087	0.51405	0.423559	0.512725
cg17185710	3	151984822	MBNL1;MBNL1;LOC401093;LOC401093	TSS1500;TSS1500;Body;Body	0.193305	0.304508	0.148941	0.881061	0.881472	0.889076	0.330059	0.867781	0.909114	0.857922	0.896311
cg25342059	3	152121157	MBNL1;MBNL1;MBNL1;MBNL1;MBNL1;MBNL1;MBNL1	Body;Body;Body;Body;Body;Body;Body	0.732535	0.781706	0.725384	0.457044	0.409257	0.459462	0.768284	0.407602	0.397085	0.316084	0.233521
cg02090656	3	153839842	SGEF	Body	0.728466	0.450975	0.550616	0.108015	0.0939076	0.0748938	0.45964	0.0921007	0.092352	0.0914354	0.113067
cg17338501	3	153839954	SGEF	Body	0.745505	0.2466	0.275673	0.0391111	0.0588938	0.0488048	0.399637	0.033457	0.0184933	0.0327818	0.0373078
cg27020216	3	153840347	SGEF	Body	0.721085	0.641866	0.702986	0.115465	0.110708	0.104217	0.560786	0.149244	0.133757	0.205154	0.198488
cg26777729	3	153840536	SGEF	Body	0.754015	0.457453	0.807273	0.132121	0.1548	0.155691	0.437	0.129405	0.133574	0.160769	0.176603
cg08447525	3	154146536	GPR149	1stExon	0.511137	0.564472	0.494883	0.0497655	0.0476653	0.0485792	0.41692	0.0579861	0.0311418	0.074018	0.0987725
cg02589901	3	154146816	GPR149	1stExon	0.368831	0.331377	0.42782	0.0702883	0.0789385	0.0765939	0.43958	0.105215	0.0899643	0.116388	0.131154
cg07862554	3	154797083	MME;MME;MME;MME	TSS1500;TSS1500;TSS1500;TSS1500	0.646002	0.534313	0.646646	0.105511	0.116474	0.0949922	0.461065	0.104339	0.0908354	0.13064	0.122731
cg08085954	3	154797399	MME;MME;MME;MME	TSS200;TSS1500;TSS1500;TSS1500	0.484468	0.349388	0.439009	0.059314	0.0773197	0.0596074	0.373688	0.0628593	0.0569556	0.0699399	0.0629425
cg21496658	3	154797677	MME;MME;MME;MME	TSS1500;TSS200;TSS1500;5'UTR	0.582918	0.469716	0.559931	0.0539171	0.0484976	0.0394968	0.395524	0.0264962	0.0263218	0.050395	0.0644122
cg21506439	3	155088879			0.347563	0.58255	0.71365	0.875745	0.85734	0.91848	0.496453	0.866647	0.877823	0.829039	0.851761
cg03358769	3	157261021	C3orf55;C3orf55;C3orf55;C3orf55	TSS200;TSS200;TSS200;TSS200	0.536914	0.184256	0.398195	0.0280637	0.0439627	0.0279318	0.323483	0.009366	0.0183456	0.0448195	0.0453998
cg22987447	3	157261104	C3orf55;C3orf55;C3orf55;C3orf55	TSS200;TSS200;TSS200;TSS200	0.484493	0.292383	0.419793	0.0387958	0.0532637	0.0612971	0.456535	0.0448829	0.0313519	0.0805115	0.0761083
cg21074827	3	158288837	MLF1;MLF1;MLF1	TSS200;TSS200;TSS200	0.501662	0.366652	0.319662	0.0368873	0.0317294	0.0182345	0.328218	0.0163725	0.0242397	0.0368782	0.0255917
cg07693931	3	158449734	RARRES1;RARRES1	Body;Body	0.638392	0.554422	0.348698	0.132733	0.131067	0.117392	0.583109	0.0922376	0.140231	0.123592	0.167499
cg11188318	3	158449803	RARRES1;RARRES1	Body;Body	0.534273	0.470629	0.410061	0.017369	0.0167538	0.0165497	0.379676	0.0211825	0.0198244	0.0190118	0.0427169
cg14226182	3	158450251	RARRES1;RARRES1;RARRES1;RARRES1	5'UTR;1stExon;1stExon;5'UTR	0.601381	0.338183	0.220115	0.0182997	0.0195828	0.0163851	0.326018	0.0103706	0.00298274	0.000608239	0.0120921
cg04855961	3	159719849			0.431668	0.598668	0.294891	0.788295	0.809771	0.859778	0.539101	0.916247	0.854094	0.822432	0.784255
cg15998779	3	159756690			0.795736	0.498912	0.750232	0.275779	0.266037	0.247638	0.587839	0.245269	0.250766	0.218956	0.228615
cg04228468	3	164913627	SLITRK3	5'UTR	0.757089	0.60871	0.716689	0.0859704	0.0892004	0.076575	0.520035	0.129866	0.0947302	0.184184	0.198912
cg18447727	3	164914150	SLITRK3	5'UTR	0.55334	0.384395	0.552498	0.0775855	0.0919907	0.0700667	0.444663	0.0753017	0.0696189	0.0890626	0.0854431
cg23626122	3	164914290	SLITRK3	5'UTR	0.632235	0.647257	0.730045	0.0894907	0.0809991	0.104439	0.45805	0.139631	0.0756859	0.161295	0.226908
cg14717170	3	164914471	SLITRK3	TSS200	0.705239	0.479019	0.600855	0.0861476	0.0794643	0.070288	0.533178	0.0791386	0.0569459	0.0892268	0.111803
cg22126211	3	164914600	SLITRK3	TSS200	0.87635	0.846335	0.92981	0.169336	0.229866	0.252928	0.811422	0.17543	0.240338	0.288774	0.259495
cg27363829	3	164914614	SLITRK3	TSS200	0.879304	0.843872	0.957532	0.0538656	0.0260136	0.0455058	0.747845	0.0295686	0.0301086	0.060829	0.0876707
cg00466268	3	164914621	SLITRK3	TSS200	0.801375	0.759054	0.891079	0.101126	0.0749691	0.0884906	0.667251	0.12067	0.0933958	0.165016	0.171688
cg04481181	3	164914996	SLITRK3	TSS1500	0.579751	0.47107	0.844447	0.0847521	0.0874244	0.0909931	0.442364	0.0836776	0.0787355	0.0785826	0.101845
cg18989709	3	164915009	SLITRK3	TSS1500	0.672778	0.551888	0.844423	0.0727687	0.0747114	0.0907846	0.544784	0.0737678	0.0562278	0.128292	0.103087
cg24333189	3	169483132	TERC	TSS1500	0.897421	0.826719	0.625394	0.434379	0.442897	0.468433	0.769904	0.345583	0.344579	0.324489	0.393791
cg07766263	3	170303045	SLC7A14	5'UTR	0.780983	0.724334	0.849325	0.228686	0.284601	0.225064	0.677232	0.358028	0.286596	0.358273	0.347856
cg14051544	3	170303286	SLC7A14	5'UTR	0.585587	0.54262	0.627422	0.0254155	0.0140137	0.00642323	0.350441	0.0121871	0.00432493	0.0226472	0.0684246
cg05937737	3	170303540	SLC7A14	5'UTR	0.776414	0.730348	0.875161	0.0884485	0.102359	0.0693114	0.689917	0.124622	0.0904613	0.194384	0.236415
cg18278638	3	170303927	SLC7A14	TSS200	0.812058	0.466858	0.549694	0.260784	0.308076	0.270727	0.642338	0.303017	0.301757	0.329544	0.414597
cg14777768	3	170746265	SLC2A2	TSS1500	0.756431	0.52211	0.47463	0.0687262	0.064616	0.0440714	0.520398	0.0609614	0.0325335	0.0541733	0.118062
cg17152757	3	172166258	GHSR;GHSR	TSS200;TSS200	0.532629	0.533273	0.493149	0.0868041	0.0887459	0.0860907	0.500826	0.0917641	0.0857833	0.127668	0.14041
cg04851268	3	172167445	GHSR;GHSR	TSS1500;TSS1500	0.775385	0.678192	0.859972	0.159388	0.199249	0.21572	0.580661	0.279323	0.188824	0.269579	0.249441
cg06737494	3	172167644	GHSR;GHSR	TSS1500;TSS1500	0.635308	0.442445	0.520143	0.0665343	0.0939041	0.107879	0.554056	0.157193	0.127193	0.22906	0.233281
cg11733675	3	173115689	NLGN1	TSS1500	0.613517	0.410002	0.416897	0.0603065	0.0684524	0.0671421	0.390416	0.0254136	0.0465346	0.0447154	0.0502423
cg05543049	3	173115741	NLGN1	TSS1500	0.519398	0.364363	0.391946	0.0576845	0.0557494	0.0560148	0.47864	0.0718367	0.0562435	0.106167	0.0948836
cg27315556	3	173115771	NLGN1	TSS1500	0.639175	0.422503	0.455919	0.0577173	0.0532684	0.0533869	0.480361	0.0636245	0.0509721	0.106148	0.106458
cg24600895	3	173303347	NLGN1	5'UTR	0.387333	0.349735	0.441621	0.0938148	0.0747349	0.0741108	0.455185	0.088611	0.0787511	0.11278	0.105362
cg03930153	3	176868896	TBL1XR1	5'UTR	0.710556	0.824421	0.816782	0.243041	0.412693	0.295074	0.688956	0.265492	0.300935	0.0990392	0.118119
cg19268498	3	180397857	CCDC39	TSS1500	0.591538	0.263102	0.668547	0.0180214	0.0356203	0.0261569	0.424896	0.0141665	0.0223661	0.0325281	0.0432669
cg08196553	3	181413133	SOX2OT	Body	0.660834	0.396732	0.469045	0.133756	0.131793	0.129902	0.514984	0.169198	0.154602	0.17017	0.154074
cg08085357	3	181444368	SOX2OT	Body	0.567279	0.406966	0.636696	0.122705	0.0970355	0.105477	0.483776	0.116874	0.118044	0.175581	0.18529
cg04859466	3	181444563	SOX2OT	Body	0.564893	0.477667	0.6064	0.0636826	0.0425631	0.0391186	0.408573	0.0369598	0.0303854	0.0814111	0.099228
cg27022956	3	181445025	SOX2OT	Body	0.570864	0.241332	0.449119	0.0253817	0.0187904	0.01429	0.390867	0.0111916	0.00484991	0.0591035	0.0600546
cg25382400	3	181445514	SOX2OT	Body	0.724975	0.553928	0.7989	0.064718	0.0779118	0.0695202	0.440193	0.0914133	0.0831587	0.168005	0.127457
cg04446653	3	181500537			0.739721	0.528791	0.273109	0.157067	0.195866	0.157578	0.592884	0.226801	0.173151	0.151726	0.149141
cg18464903	3	185464082	IGF2BP2;IGF2BP2	Body;Body	0.201759	0.336268	0.132951	0.666507	0.76411	0.686668	0.42764	0.86917	0.859445	0.700456	0.718138
cg16706546	3	185482401	IGF2BP2;IGF2BP2	Body;Body	0.28252	0.345857	0.15685	0.887846	0.867151	0.903466	0.460528	0.893324	0.898465	0.795306	0.844875
cg15487251	3	185544216	IGF2BP2;IGF2BP2	TSS1500;TSS1500	0.346411	0.425931	0.482851	0.76021	0.821798	0.814084	0.494143	0.890828	0.82577	0.765749	0.742162
cg16376000	3	192127330	FGF12;FGF12	TSS1500;Body	0.70603	0.354067	0.456087	0.0307127	0.0265645	0.0259924	0.441252	0.0283394	0.0138024	0.0342427	0.0402294
cg01255414	3	192127991	FGF12;FGF12	TSS1500;Body	0.645928	0.349763	0.455274	0.0781084	0.0731203	0.0635237	0.431938	0.0834152	0.0657431	0.0887651	0.0907791
cg24637426	3	192233231	FGF12	Body	0.684316	0.743417	0.811782	0.101289	0.133991	0.129484	0.59635	0.1953	0.216076	0.123639	0.179193
cg15104158	3	192445388	FGF12	TSS200	0.750521	0.631664	0.841329	0.133306	0.131856	0.143125	0.555331	0.213408	0.154596	0.170071	0.152804
cg02403395	3	192445500	FGF12	TSS200	0.512007	0.413757	0.648235	0.0213809	0.0193237	0.0140341	0.352412	0.00996151	0.0115183	0.0148204	0.0374067
cg00902847	3	192445514	FGF12	TSS200	0.512443	0.523128	0.408736	0.0892115	0.0876286	0.0686444	0.476696	0.10188	0.0839328	0.0879425	0.0908859
cg07908870	3	192634364	C3orf59	Body	0.565386	0.294029	0.474636	0.0331617	0.0454243	0.0373981	0.483584	0.0579695	0.0594151	0.0822027	0.0905341
cg24828455	3	192636153	C3orf59	TSS1500	0.653348	0.399818	0.528449	0.0439636	0.0418897	0.03761	0.42326	0.0652116	0.051035	0.0320847	0.0392245
cg24710320	3	192958832	MGC2889;HRASLS	TSS1500;TSS200	0.680057	0.671678	0.821384	0.0147816	0.0116223	0.0226585	0.590132	0.00664046	0.0127485	0.0136713	0.0248995
cg16419066	3	192958838	MGC2889;HRASLS	TSS1500;TSS200	0.509211	0.441004	0.691031	0.0505855	0.0712189	0.0574913	0.488085	0.0552689	0.0522796	0.0577573	0.0907852
cg02158038	3	194319931	TMEM44;TMEM44;TMEM44;TMEM44	Body;Body;Body;Body	0.28947	0.608503	0.504852	0.850015	0.868179	0.858535	0.513178	0.976303	0.908724	0.875109	0.915009
cg14461291	3	194320017	TMEM44;TMEM44;TMEM44;TMEM44	Body;Body;Body;Body	0.313949	0.695291	0.52347	0.853033	0.923816	0.941152	0.537242	0.926417	0.94506	0.934258	0.946232
cg21937377	3	194868750	C3orf21	Body	0.512592	0.843647	0.258115	0.292641	0.122454	0.189114	0.384284	0.025995	0.0427028	0.138137	0.116592
cg08120226	3	195531633	MUC4;MUC4;MUC4	Body;Body;Body	0.730386	0.71614	0.759758	0.0844063	0.102783	0.142685	0.603926	0.300581	0.234741	0.228269	0.246327
cg12930392	3	196481615	PAK2	5'UTR	0.81117	0.781527	0.662792	0.230983	0.242486	0.200898	0.761716	0.415328	0.410331	0.321454	0.319225
cg02782566	3	197385002			0.338995	0.369326	0.238384	0.733972	0.726929	0.714048	0.375242	0.696376	0.746537	0.703938	0.699238
cg17222645	3	197808017	LOC348840	TSS1500	0.687558	0.42458	0.623836	0.0332455	0.0521116	0.0396919	0.56063	0.0817707	0.0469966	0.115808	0.0900836
cg03790804	3	197808169	LOC348840	TSS1500	0.655309	0.575911	0.684032	0.0357226	0.0489663	0.0809616	0.499067	0.0955077	0.0522318	0.0609765	0.146586
cg26894523	4	107725	ZNF718	Body	0.491369	0.382149	0.412708	0.00810702	0.0125954	0.0158605	0.470653	0.0195906	0.0146001	0.0556813	0.0746607
cg05388281	4	125504	ZNF718	Body	0.821904	0.711054	0.875922	0.203811	0.124333	0.124222	0.703348	0.227726	0.232159	0.0500057	0.23109
cg20296343	4	206442	ZNF876P	Body	0.655166	0.570271	0.68979	0.222879	0.235274	0.253102	0.729096	0.337781	0.339888	0.382462	0.384257
cg12547166	4	206877	ZNF876P	Body	0.663876	0.622495	0.772677	0.202809	0.181545	0.189535	0.700776	0.333866	0.290836	0.381941	0.348894
cg13208922	4	299022			0.722327	0.624161	0.815243	0.112349	0.138348	0.118458	0.639484	0.180049	0.168351	0.277394	0.21633
cg14626309	4	299051			0.786752	0.594493	0.812849	0.140174	0.148299	0.128019	0.68214	0.206117	0.204756	0.278809	0.232199
cg17891759	4	299121			0.697716	0.578779	0.790291	0.139875	0.08938	0.125082	0.542178	0.16489	0.089807	0.139675	0.131244
cg11510060	4	330694	ZNF141	TSS1500	0.757084	0.209676	0.447987	0.0293768	0.0317375	0.0232267	0.329021	0.00349847	0.00118812	0.00286917	0.019501
cg16142855	4	379900			0.725142	0.485482	0.725593	0.204858	0.219949	0.21581	0.591603	0.239039	0.177475	0.312852	0.339402
cg06594404	4	380396			0.739791	0.718733	0.875411	0.0677392	0.108268	0.0821389	0.708463	0.177426	0.12108	0.195494	0.205031
cg12170048	4	492375	ZNF721;PIGG;PIGG	5'UTR;TSS1500;TSS1500	0.860978	0.69963	0.923016	0.416769	0.569647	0.537279	0.8286	0.491782	0.518966	0.413628	0.318948
cg05350411	4	569174			0.586904	0.395579	0.511476	0.0826358	0.0756652	0.0714961	0.388723	0.0680061	0.0652377	0.0783997	0.0925015
cg10112017	4	571489			0.649309	0.43953	0.599195	0.0607446	0.0651574	0.0500225	0.424278	0.0604187	0.0530733	0.0835771	0.0784746
cg24693053	4	682834	MFSD7	1stExon	0.563762	0.527689	0.507055	0.0300641	0.0425271	0.0262564	0.55471	0.0693315	0.0330007	0.123611	0.108781
cg17121747	4	683060	MFSD7	TSS200	0.653216	0.387445	0.221277	0.0303885	0.0350418	0.0480559	0.440271	0.026099	0.0296947	0.0704625	0.0743697
cg17128947	4	779480	CPLX1	3'UTR	0.617393	0.25795	0.656167	0.0626877	0.048325	0.0656665	0.390804	0.0462372	0.0413842	0.0437221	0.0490952
cg23173307	4	786244	CPLX1	Body	0.524803	0.277446	0.410355	0.0442747	0.0519255	0.0296347	0.362712	0.0307208	0.0501018	0.0952064	0.056074
cg12598635	4	819227	CPLX1	5'UTR	0.60635	0.324044	0.625017	0.0363414	0.034742	0.0134096	0.502129	0.0439105	0.0111206	0.088731	0.0626353
cg27655158	4	1396593			0.676814	0.440865	0.826824	0.0259644	0.00702943	0.00744743	0.610755	0.018448	0.0125809	0.00688626	0.0216307
cg20641748	4	1397857			0.546912	0.544078	0.475824	0.159271	0.177519	0.167449	0.540881	0.183771	0.216988	0.199051	0.21503
cg24980653	4	1399235			0.833057	0.715817	0.913613	0.0606524	0.0133488	0.0484501	0.818793	0.131253	0.0952815	0.0839884	0.174042
cg24496475	4	1400189			0.6317	0.64401	0.716533	0.0450438	0.0508434	0.0722916	0.687935	0.156712	0.087837	0.218715	0.245183
cg20332645	4	1400869			0.529633	0.33856	0.427178	0.0939048	0.0921756	0.122348	0.548814	0.199898	0.188824	0.207029	0.170692
cg00711088	4	1401409			0.604235	0.571049	0.526331	0.0536956	0.0712734	0.0515089	0.481346	0.0386748	0.0648942	0.106177	0.101951
cg26860935	4	1407989			0.819563	0.369092	0.547187	0.0760204	0.061206	0.0876502	0.597412	0.107054	0.0700329	0.151112	0.151628
cg10135260	4	1523074			0.499867	0.420125	0.56349	0.222474	0.0677437	0.0549235	0.427331	0.0673093	0.0411152	0.0471053	0.0482797
cg14964336	4	1523275			0.723133	0.470098	0.696923	0.289722	0.0864287	0.0559822	0.592435	0.066357	0.0127158	0.0318286	0.0814302
cg17565299	4	1717835	TMEM129;TMEM129	3'UTR;3'UTR	0.406201	0.417618	0.354034	0.708455	0.704676	0.780271	0.42972	0.781964	0.857489	0.734479	0.786288
cg21722242	4	2464050			0.679555	0.444453	0.7255	0.229195	0.279396	0.270064	0.616415	0.166178	0.25337	0.267261	0.296088
cg15860235	4	2794188	SH3BP2	TSS1500	0.317034	0.802294	0.602384	0.860597	0.889354	0.90111	0.554308	0.882289	0.956131	0.922409	0.907658
cg03889700	4	2869818	ADD1;ADD1;ADD1;ADD1	5'UTR;5'UTR;5'UTR;5'UTR	0.280007	0.255902	0.147747	0.608876	0.703786	0.761521	0.391396	0.724358	0.820568	0.825688	0.788432
cg03844506	4	4109441			0.626956	0.574897	0.583554	0.0564929	0.0498606	0.0492834	0.527547	0.0995789	0.0267506	0.0698965	0.0611456
cg16558177	4	4109446			0.69112	0.582857	0.621349	0.215144	0.219354	0.229036	0.548608	0.233861	0.234652	0.251087	0.232207
cg14882700	4	4228571	OTOP1	1stExon	0.69952	0.336748	0.744295	0.124621	0.105437	0.17355	0.698273	0.13648	0.109775	0.126174	0.146137
cg21538208	4	4864488	MSX1	Body	0.484213	0.109236	0.868028	0.18141	0.121684	0.139842	0.648197	0.136588	0.112626	0.168315	0.383549
cg10695647	4	5020292	CYTL1	Body	0.664522	0.333487	0.632264	0.194621	0.225128	0.257322	0.690497	0.31764	0.251909	0.361403	0.135503
cg23830540	4	5845864	CRMP1;CRMP1	Body;Body	0.305862	0.642098	0.159605	0.718551	0.758849	0.826166	0.442685	0.800463	0.821666	0.765162	0.686387
cg06256858	4	5890289	CRMP1;CRMP1;CRMP1	Body;1stExon;5'UTR	0.584302	0.415944	0.631599	0.0397283	0.0414478	0.0335063	0.329111	0.012953	0.0267532	0.0144989	0.0464616
cg07963234	4	5894923	CRMP1	TSS200	0.701699	0.547621	0.745216	0.0613067	0.0613233	0.0486438	0.631634	0.0563808	0.0559208	0.0628097	0.139017
cg15448975	4	5894930	CRMP1	TSS200	0.688533	0.562926	0.761938	0.0940242	0.0908471	0.0906477	0.621655	0.0985054	0.0776674	0.127514	0.179379
cg22680204	4	5895098	CRMP1	TSS1500	0.83085	0.627472	0.728882	0.108558	0.148668	0.0878406	0.451338	0.129785	0.106989	0.215602	0.212259
cg17470837	4	6201430	JAKMIP1;JAKMIP1	5'UTR;5'UTR	0.732877	0.619656	0.872368	0.0139887	0.0273465	0.0199723	0.488538	0.0085501	0.00664506	0.0165199	0.0107593
cg10966580	4	6223973			0.635576	0.548789	0.76978	0.0778376	0.0848027	0.0848929	0.533344	0.093553	0.105421	0.21284	0.151204
cg01142635	4	6224117			0.742084	0.633384	0.809326	0.104282	0.178709	0.145168	0.606314	0.214746	0.174313	0.205683	0.203527
cg14339068	4	6311034			0.691516	0.643419	0.789459	0.21517	0.120904	0.0688439	0.51149	0.0518174	0.0232113	0.094802	0.177476
cg03863591	4	6565035			0.737363	0.63245	0.500949	0.134119	0.111468	0.131129	0.507166	0.179316	0.133637	0.190913	0.184858
cg10996816	4	6903963			0.292603	0.412105	0.499994	0.706886	0.787805	0.783838	0.500998	0.896252	0.850502	0.818209	0.794227
cg27304332	4	7508044	SORCS2	Body	0.24953	0.283735	0.189176	0.658451	0.770997	0.799826	0.414571	0.830472	0.806958	0.809504	0.783568
cg22079161	4	7940579	AFAP1;AFAP1	5'UTR;5'UTR	0.774148	0.67479	0.885031	0.0432616	0.0387815	0.0633452	0.646335	0.0674638	0.0486826	0.0856287	0.0856521
cg25730237	4	8279150	HTRA3	Body	0.256039	0.326105	0.156515	0.694835	0.716097	0.694842	0.429174	0.749198	0.826286	0.768682	0.712423
cg19317600	4	8395941	ACOX3;ACOX3	Body;Body	0.323898	0.319807	0.194928	0.889438	0.903273	0.975764	0.482751	0.980891	0.955278	0.96773	0.993773
cg25599924	4	8396056	ACOX3;ACOX3	Body;Body	0.238932	0.314917	0.132291	0.90348	0.903027	0.92459	0.420899	0.908294	0.959192	0.929838	0.918772
cg01829241	4	8582249	GPR78	TSS200	0.819947	0.632447	0.952662	0.0700253	0.0611804	0.0823774	0.954027	0.155982	0.240353	0.216945	0.211613
cg10189695	4	8582300	GPR78;GPR78	1stExon;5'UTR	0.260571	0.455133	0.546905	0.0979082	0.107084	0.0992985	0.401524	0.0945953	0.0829502	0.144639	0.170936
cg22372194	4	8642369			0.228873	0.508327	0.0859974	0.734543	0.717125	0.819081	0.49197	0.808254	0.800239	0.828575	0.808596
cg21868699	4	9534366			0.547718	0.370171	0.516236	0.125853	0.128299	0.115053	0.497457	0.147986	0.104636	0.123181	0.126485
cg26296488	4	9783192	DRD5	TSS200	0.803962	0.576107	0.728773	0.0421508	0.0190612	0.0151771	0.709317	0.0573667	0.0323596	0.125096	0.117545
cg23847712	4	9783196	DRD5	TSS200	0.672986	0.559525	0.615503	0.0714508	0.0507207	0.054467	0.564624	0.0456325	0.0270966	0.19134	0.150688
cg03045635	4	9783198	DRD5	TSS200	0.790486	0.643451	0.686389	0.0816387	0.077495	0.0541206	0.596532	0.0506351	0.0418467	0.138588	0.182379
cg04597433	4	9783206	DRD5	TSS200	0.740603	0.450956	0.537415	0.0523061	0.0480624	0.0339718	0.52603	0.0387342	0.0352789	0.102284	0.131111
cg09191036	4	9783363	DRD5;DRD5	1stExon;5'UTR	0.71449	0.632809	0.541686	0.116051	0.122926	0.102483	0.612277	0.203825	0.169503	0.227815	0.231623
cg00939495	4	9783398	DRD5;DRD5	1stExon;5'UTR	0.624596	0.31365	0.598552	0.0350012	0.0245817	0.0253078	0.398049	0.0312356	0.0177362	0.0710119	0.11151
cg14348967	4	10160060			0.881272	0.531467	0.918575	0.246696	0.366688	0.467829	0.778693	0.437045	0.432915	0.312883	0.255608
cg18609078	4	13538807			0.636389	0.528227	0.88421	0.189295	0.177843	0.20382	0.630167	0.231154	0.249501	0.37805	0.313096
cg00675229	4	18320910			0.784296	0.669104	0.656055	0.306697	0.202413	0.278392	0.637509	0.25316	0.278003	0.192139	0.208767
cg20989855	4	20985927	KCNIP4;KCNIP4;KCNIP4;KCNIP4	Body;Body;5'UTR;5'UTR	0.738649	0.41539	0.428207	0.120423	0.113617	0.112837	0.408808	0.10285	0.0971612	0.14154	0.174367
cg07695835	4	20985984	KCNIP4;KCNIP4;KCNIP4;KCNIP4	Body;Body;5'UTR;5'UTR	0.744031	0.556513	0.810061	0.16817	0.100088	0.144259	0.574882	0.134817	0.0877811	0.197409	0.129237
cg02215641	4	21305941	KCNIP4;KCNIP4;KCNIP4;KCNIP4	Body;TSS1500;5'UTR;5'UTR	0.664276	0.629322	0.767978	0.0939487	0.0901649	0.117012	0.534195	0.163869	0.130447	0.132758	0.132407
cg23713724	4	21306051	KCNIP4;KCNIP4;KCNIP4;KCNIP4	Body;TSS1500;5'UTR;5'UTR	0.697636	0.501967	0.862537	0.0493841	0.0592643	0.0412453	0.563696	0.0746603	0.0621891	0.07354	0.0912817
cg18308184	4	21699435	KCNIP4;KCNIP4	5'UTR;TSS200	0.808495	0.633493	0.883397	0.202336	0.210052	0.228507	0.670021	0.242268	0.221128	0.247038	0.2791
cg06482428	4	21950173	KCNIP4	5'UTR	0.651916	0.564285	0.731736	0.096762	0.0980043	0.074891	0.60756	0.107686	0.0801612	0.184714	0.161668
cg00688962	4	21950567	KCNIP4	TSS200	0.616061	0.526679	0.665576	0.0375546	0.0327301	0.0370605	0.526875	0.0769477	0.0320045	0.140585	0.0940676
cg22434409	4	21950722	KCNIP4	TSS1500	0.698602	0.402622	0.644363	0.15068	0.159638	0.147009	0.480121	0.0454236	0.0626566	0.106414	0.11272
cg18347642	4	21950766	KCNIP4	TSS1500	0.57909	0.585116	0.749288	0.045772	0.050701	0.053604	0.524469	0.117275	0.0445138	0.147017	0.130569
cg02891686	4	24801425	SOD3	Body	0.754308	0.492429	0.674818	0.329771	0.364961	0.321631	0.650677	0.340661	0.320414	0.448618	0.439889
cg14002301	4	24914941	CCDC149;CCDC149	TSS1500;5'UTR	0.791498	0.467638	0.292341	0.166692	0.189308	0.195158	0.580879	0.182389	0.124655	0.151977	0.11763
cg12066624	4	25032060	LGI2	Body	0.60616	0.439714	0.439513	0.0604591	0.0698257	0.0454315	0.473109	0.0840925	0.0798736	0.0850802	0.12784
cg19274680	4	26143392			0.299426	0.524738	0.656532	0.756516	0.814149	0.812997	0.426795	0.867326	0.800611	0.903769	0.853893
cg24291087	4	30722781	PCDH7;PCDH7;PCDH7;PCDH7;PCDH7;PCDH7	1stExon;1stExon;1stExon;5'UTR;5'UTR;5'UTR	0.561051	0.327058	0.54148	0.0936891	0.0610559	0.0659556	0.511567	0.0993186	0.135997	0.125004	0.0978856
cg01938650	4	30723290	PCDH7;PCDH7;PCDH7	1stExon;1stExon;1stExon	0.531708	0.352105	0.524234	0.0656158	0.0663277	0.0477533	0.384512	0.0594999	0.056155	0.0867354	0.0951562
cg26133769	4	30723855	PCDH7;PCDH7;PCDH7	1stExon;Body;1stExon	0.646514	0.5362	0.672425	0.0247008	0.0070948	0.0093194	0.609927	0.0422468	0.0057127	0.0727643	0.1276
cg10329173	4	30723983	PCDH7;PCDH7;PCDH7	1stExon;Body;1stExon	0.49463	0.388955	0.554602	0.113236	0.0908311	0.0833671	0.425253	0.0694181	0.0838286	0.145639	0.141325
cg08671647	4	30724564	PCDH7;PCDH7;PCDH7	1stExon;Body;1stExon	0.732932	0.507484	0.733537	0.187479	0.189848	0.168176	0.511718	0.180428	0.184691	0.221176	0.245067
cg21220731	4	37455492	C4orf19	TSS200	0.758196	0.306986	0.462351	0.11593	0.128682	0.114423	0.50945	0.0469767	0.06845	0.0749677	0.0934745
cg24826020	4	38070998	TBC1D1	Body	0.571942	0.530178	0.400436	0.256089	0.128033	0.108516	0.51643	0.171555	0.20089	0.194824	0.214668
cg16747164	4	38754508			0.326814	0.559842	0.493452	0.899909	0.934691	0.939633	0.487718	0.948009	0.956828	0.941906	0.954555
cg13732582	4	39448975	KLB	Body	0.796071	0.57361	0.439302	0.0435961	0.109246	0.0394057	0.487826	0.0896909	0.0731726	0.285413	0.245601
cg19786920	4	40751770	NSUN7	TSS200	0.586449	0.470064	0.471887	0.0931275	0.0823975	0.0793455	0.458924	0.0707271	0.0671718	0.0818126	0.114524
cg24715245	4	41258794	UCHL1	TSS200	0.707905	0.636697	0.816341	0.0830563	0.096865	0.0896102	0.56989	0.166965	0.121698	0.17063	0.207414
cg07068756	4	41258910	UCHL1;UCHL1	1stExon;5'UTR	0.557994	0.201864	0.351614	0.0218239	0.0171939	0.0358478	0.446767	0.0119762	0.0138069	0.0176303	0.0176952
cg16026922	4	41259044	UCHL1	Body	0.672548	0.511606	0.670861	0.0631258	0.0483827	0.0678919	0.45936	0.0800949	0.0540276	0.122321	0.156164
cg09921610	4	41259866	UCHL1	Body	0.760677	0.421991	0.666925	0.102536	0.107511	0.0988384	0.63976	0.114195	0.0894536	0.108532	0.135777
cg18587806	4	41362843	LIMCH1;LIMCH1;LIMCH1;LIMCH1;LIMCH1;LIMCH1	1stExon;5'UTR;1stExon;5'UTR;5'UTR;1stExon	0.507504	0.0907956	0.351455	0.00560538	0.00528122	0.00461967	0.329951	0.00637796	0.000685807	0.00842747	0.0131665
cg26248284	4	41362853	LIMCH1;LIMCH1;LIMCH1;LIMCH1;LIMCH1;LIMCH1	1stExon;5'UTR;1stExon;5'UTR;5'UTR;1stExon	0.622435	0.334441	0.533806	0.0801263	0.0944295	0.0753194	0.451227	0.0901265	0.0791516	0.128996	0.141427
cg04609245	4	41646293	LIMCH1;LIMCH1;LIMCH1;LIMCH1;LIMCH1	Body;Body;Body;Body;Body	0.785741	0.41393	0.72064	0.0554533	0.0725439	0.0621194	0.406476	0.0813159	0.0620759	0.149677	0.170305
cg10192893	4	41747895	PHOX2B	Body	0.677643	0.572247	0.829869	0.0383842	0.0558811	0.0308959	0.527091	0.0279395	0.0218847	0.0593048	0.0749927
cg07907386	4	41749443	PHOX2B	Body	0.603299	0.595489	0.610709	0.0224297	0.0439858	0.0256871	0.40917	0.0276998	0.0218554	0.0380595	0.106132
cg13646020	4	41750390	PHOX2B	1stExon	0.437696	0.32987	0.793208	0.0355436	0.0262677	0.0250996	0.413989	0.0357689	0.0138557	0.0636455	0.057452
cg12594001	4	41753227			0.497874	0.432655	0.823651	0.0560313	0.0872076	0.0827145	0.448129	0.100048	0.0609944	0.104675	0.0992814
cg00516513	4	41753803			0.576407	0.562194	0.445462	0.0173609	0.00625104	0.0110245	0.375994	0.0128913	0.0155481	0.014403	0.0122815
cg11028201	4	41867562			0.5564	0.280499	0.366334	0.0787828	0.0683699	0.0766237	0.575869	0.136699	0.0752952	0.181127	0.192227
cg25585712	4	41869213			0.609524	0.480297	0.623634	0.0377936	0.052707	0.0331918	0.465693	0.0473037	0.0260513	0.0461967	0.072041
cg08049853	4	41875784			0.705617	0.606218	0.801581	0.074712	0.0938429	0.0967846	0.71035	0.13881	0.113219	0.159898	0.161805
cg01166925	4	41880280			0.612811	0.661193	0.635612	0.196774	0.213801	0.171981	0.575235	0.242879	0.235991	0.371584	0.396516
cg24683222	4	41880440			0.69859	0.312668	0.460224	0.128468	0.148381	0.111432	0.462637	0.109031	0.125098	0.279545	0.283469
cg04102163	4	41881185			0.878266	0.727035	0.842157	0.176423	0.192729	0.221119	0.754496	0.285716	0.19532	0.317122	0.35343
cg24947764	4	41881359			0.649079	0.562852	0.736459	0.158483	0.149649	0.124083	0.565845	0.168355	0.108438	0.205156	0.199395
cg10059660	4	44450234	KCTD8	1stExon	0.607896	0.331443	0.56442	0.0392643	0.0397518	0.0382325	0.372199	0.0235397	0.0305207	0.0279133	0.0466527
cg08206959	4	46391524	GABRA2;GABRA2	TSS200;5'UTR	0.45602	0.421729	0.481236	0.0629108	0.0598122	0.0513766	0.430824	0.0772899	0.0548221	0.0636208	0.0817681
cg09679234	4	46392417	GABRA2;GABRA2	TSS1500;TSS1500	0.758862	0.647553	0.788612	0.0881531	0.0777413	0.0851118	0.5102	0.0767816	0.0732594	0.0674376	0.111061
cg23676588	4	46392526	GABRA2;GABRA2	TSS1500;TSS1500	0.704267	0.541579	0.531026	0.0758669	0.0828732	0.0925326	0.490145	0.0553466	0.0573952	0.078171	0.0961332
cg21820677	4	46392528	GABRA2;GABRA2	TSS1500;TSS1500	0.776346	0.496098	0.538131	0.115014	0.105883	0.106652	0.640612	0.109589	0.0877824	0.158283	0.148969
cg24154839	4	46995741	GABRA4	TSS200	0.584063	0.555008	0.659431	0.00901397	0.0217935	0.0155986	0.518396	0.0205556	0.00704033	0.0411242	0.0569993
cg25951981	4	46995743	GABRA4	TSS200	0.531636	0.493322	0.565807	0.0125046	0.0164642	0.0144388	0.417731	0.015702	0.00658154	0.0120433	0.0296821
cg12294121	4	47033575	GABRB1;GABRB1	1stExon;5'UTR	0.545554	0.42588	0.234	0.0656622	0.0624845	0.0704391	0.499116	0.0699973	0.0520701	0.0913257	0.0890593
cg18016365	4	47033634	GABRB1;GABRB1	1stExon;5'UTR	0.557622	0.598313	0.236255	0.0747592	0.0709372	0.0608327	0.522558	0.0695484	0.0589445	0.114074	0.0860039
cg17953764	4	48492845	ZAR1	1stExon	0.768363	0.491991	0.540319	0.262823	0.168338	0.186904	0.626987	0.155994	0.0998043	0.314052	0.328288
cg02662828	4	48492848	ZAR1	1stExon	0.720645	0.464332	0.497393	0.181923	0.156488	0.121574	0.667138	0.131055	0.0649952	0.267714	0.299973
cg22826333	4	48987791	CWH43	TSS1500	0.674941	0.667329	0.73242	0.220011	0.261801	0.252343	0.563122	0.255599	0.248743	0.331021	0.273124
cg25484904	4	48988015	CWH43	TSS1500	0.686533	0.544855	0.573776	0.231915	0.239939	0.229303	0.57602	0.23819	0.198681	0.288181	0.274156
cg24534566	4	48988124	CWH43	TSS200	0.591645	0.464004	0.422069	0.10946	0.0878156	0.0928904	0.425731	0.119412	0.117995	0.146067	0.17077
cg06341054	4	52917543	SPATA18	TSS200	0.645271	0.275512	0.471013	0.0611441	0.0629101	0.0515196	0.398837	0.0538646	0.0524963	0.0404012	0.0549576
cg18533282	4	52917660	SPATA18;SPATA18	1stExon;5'UTR	0.613998	0.351098	0.588333	0.0690685	0.0734138	0.0530485	0.460945	0.0525143	0.0477581	0.0679831	0.0704602
cg09022993	4	52917875	SPATA18	1stExon	0.686543	0.439709	0.602253	0.0690802	0.106532	0.09776	0.511751	0.0959989	0.0905144	0.0857566	0.127961
cg01429039	4	52918065	SPATA18	Body	0.759236	0.407576	0.544987	0.0717098	0.0918734	0.0657562	0.651824	0.106668	0.0746229	0.075242	0.104091
cg08718490	4	52943099	SPATA18	Body	0.28634	0.402789	0.540253	0.0634408	0.130307	0.0540986	0.535963	0.0575718	0.0366397	0.0837715	0.0799317
cg24395452	4	52943197	SPATA18	Body	0.401427	0.317646	0.530312	0.0771923	0.204826	0.0607618	0.497002	0.0707738	0.0635706	0.13578	0.123348
cg22435791	4	53617265			0.559181	0.335837	0.387082	0.11189	0.106617	0.123251	0.430336	0.108262	0.0933679	0.113012	0.121418
cg13321967	4	53617679			0.660387	0.45955	0.488589	0.0662688	0.049127	0.0415114	0.454123	0.0614256	0.0442959	0.0862477	0.12569
cg25355316	4	53617784			0.625147	0.598541	0.624191	0.138885	0.124319	0.126198	0.608398	0.179381	0.146081	0.176473	0.18485
cg01290136	4	53792016	SCFD2	Body	0.37053	0.670729	0.340138	0.784708	0.799532	0.886058	0.517862	0.93744	0.924326	0.908077	0.901452
cg07493516	4	54957554			0.408553	0.193908	0.543019	0.0735735	0.0506635	0.0754783	0.52456	0.0616365	0.0620049	0.0907256	0.0939021
cg24783211	4	55093038			0.743294	0.329782	0.407413	0.00701837	0.00372982	0.0113378	0.509808	0.00516331	0.0019057	0.0494326	0.046956
cg25444386	4	55990944	KDR	Body	0.799411	0.60026	0.68422	0.0692035	0.0678119	0.0522213	0.434387	0.0433417	0.0477303	0.0792947	0.129913
cg25722465	4	55991701	KDR;KDR	1stExon;5'UTR	0.569304	0.481308	0.552731	0.0206091	0.0397921	0.0377448	0.510293	0.0282636	0.0337213	0.0412991	0.110251
cg21161891	4	55991818	KDR	TSS200	0.710334	0.566537	0.767539	0.0862774	0.0796281	0.073109	0.630502	0.0411865	0.060644	0.0523425	0.064534
cg18177533	4	55991824	KDR	TSS200	0.654134	0.537951	0.395512	0.0329602	0.030985	0.0272226	0.367809	0.0164481	0.0185299	0.0347415	0.030128
cg11505338	4	55991850	KDR	TSS200	0.440391	0.371336	0.287318	0.0317391	0.0383936	0.0311998	0.626945	0.02158	0.0290229	0.0278545	0.0504199
cg14647451	4	66534040	EPHA5;EPHA5	Body;Body	0.588456	0.498835	0.638843	0.188553	0.212144	0.159388	0.593987	0.222923	0.169914	0.192853	0.1653
cg23842170	4	66534538	EPHA5;EPHA5	Body;Body	0.761394	0.676872	0.786312	0.120171	0.139842	0.112632	0.578712	0.200905	0.182371	0.19631	0.179689
cg18420965	4	66535145	EPHA5;EPHA5	Body;Body	0.815192	0.609437	0.716287	0.0627365	0.0635809	0.0491759	0.63278	0.0699459	0.0556633	0.0995224	0.0729173
cg10334354	4	66535203	EPHA5;EPHA5	Body;Body	0.646185	0.4889	0.559246	0.0789302	0.0758818	0.0602961	0.578506	0.120883	0.084992	0.132059	0.152037
cg25798792	4	66535351	EPHA5;EPHA5	1stExon;1stExon	0.566755	0.34891	0.3756	0.050877	0.0337816	0.0374228	0.496499	0.0275456	0.0250844	0.0557378	0.0430129
cg09009536	4	66535383	EPHA5;EPHA5	1stExon;1stExon	0.550244	0.348576	0.473239	0.0202737	0.0164878	0.0246673	0.420873	0.0134514	0.00588553	0.0285365	0.0362021
cg14810013	4	66535412	EPHA5;EPHA5	1stExon;1stExon	0.490826	0.416124	0.573922	0.062637	0.0886809	0.0541636	0.449144	0.0825458	0.0722733	0.0810382	0.120428
cg02463418	4	66535575	EPHA5;EPHA5;EPHA5;EPHA5	1stExon;5'UTR;1stExon;5'UTR	0.830975	0.717273	0.852736	0.052586	0.0573577	0.0631457	0.657014	0.0353782	0.0356722	0.0633964	0.0940971
cg00130165	4	66536603	EPHA5;EPHA5	TSS1500;TSS1500	0.659029	0.58444	0.783645	0.0969658	0.104192	0.118061	0.489274	0.132516	0.133493	0.152277	0.169951
cg22670329	4	74702075	CXCL6	TSS200	0.838719	0.58719	0.851771	0.259168	0.262269	0.253828	0.712377	0.392414	0.30412	0.244558	0.307739
cg24774306	4	74702713	CXCL6	Body	0.485187	0.431254	0.640067	0.0156259	0.0207541	0.0195525	0.515717	0.0145175	0.0162252	0.0309107	0.0113168
cg25432696	4	74702728	CXCL6	Body	0.646933	0.650416	0.720904	0.123634	0.100714	0.0953314	0.522325	0.181463	0.134886	0.162176	0.153611
cg19170015	4	74734714	CXCL1	TSS1500	0.624038	0.562811	0.446095	0.0437887	0.0863203	0.102579	0.504148	0.156646	0.0896461	0.136753	0.0940037
cg08161323	4	74734762	CXCL1	TSS1500	0.704041	0.588895	0.306577	0.10634	0.114489	0.154099	0.669038	0.232652	0.152287	0.147103	0.138306
cg25806808	4	74734924	CXCL1	TSS200	0.648707	0.572372	0.49472	0.0630599	0.07714	0.0716527	0.499027	0.132934	0.0880192	0.139165	0.139476
cg00419314	4	74735092	CXCL1	TSS200	0.502708	0.39894	0.401192	0.0731613	0.0635273	0.0686229	0.397733	0.0801354	0.075357	0.0779696	0.112211
cg09054949	4	74735101	CXCL1	TSS200	0.546532	0.458178	0.450363	0.0192763	0.0180563	0.0252379	0.467863	0.0193019	0.00291141	0.0185342	0.0298269
cg27109129	4	74864165	CXCL5	Body	0.678476	0.663026	0.559479	0.101144	0.0441892	0.03834	0.496111	0.0413427	0.0425247	0.0620513	0.0510376
cg07318073	4	74904359	CXCL3;CXCL3	1stExon;5'UTR	0.660067	0.334804	0.374756	0.100006	0.0933291	0.0919521	0.411183	0.0423998	0.0520086	0.0493226	0.0779656
cg21336235	4	74904397	CXCL3;CXCL3	1stExon;5'UTR	0.52478	0.408852	0.508712	0.172845	0.144598	0.135151	0.442668	0.131813	0.124764	0.150009	0.149969
cg05641882	4	74904583	CXCL3	TSS200	0.593598	0.461013	0.39568	0.0492225	0.0566089	0.039777	0.472331	0.0586224	0.0517923	0.0604731	0.0816008
cg23244559	4	74965262	CXCL2	TSS1500	0.795239	0.567059	0.405398	0.131367	0.10166	0.107282	0.628122	0.137533	0.0977294	0.139396	0.133047
cg02741554	4	74965278	CXCL2	TSS1500	0.725029	0.343664	0.242029	0.0724634	0.0592987	0.0448442	0.499411	0.077713	0.066268	0.0723194	0.0879721
cg03191889	4	75858262	PARM1	TSS200	0.646329	0.442201	0.244219	0.0325635	0.0387372	0.0360256	0.476844	0.017242	0.0201951	0.00832559	0.0128477
cg05982271	4	76555948	CDKL2	TSS1500	0.603153	0.539224	0.514262	0.124473	0.0875061	0.071379	0.495834	0.0865096	0.0666792	0.0985951	0.0620193
cg25060172	4	76555980	CDKL2	TSS1500	0.66407	0.528815	0.567667	0.0401178	0.0202138	0.0251852	0.488586	0.0231573	0.0163069	0.03552	0.0120455
cg14724265	4	76823661	PPEF2;PPEF2	1stExon;5'UTR	0.266606	0.476475	0.415326	0.7184	0.728588	0.768446	0.48258	0.8833	0.854497	0.766376	0.766346
cg22074950	4	77173119	FAM47E	Body	0.573853	0.453303	0.472605	0.0608449	0.0372552	0.0498058	0.415689	0.0626278	0.0593536	0.0735	0.062551
cg20432211	4	77342104			0.85887	0.577204	0.942797	0.378579	0.332783	0.534924	0.921618	0.577041	0.550254	0.593187	0.61485
cg11615509	4	77528588	SHROOM3	Body	0.235408	0.830315	0.136227	0.796766	0.862373	0.9219	0.484788	0.830879	0.86416	0.87106	0.875556
cg12337525	4	81185228			0.545123	0.283993	0.331938	0.0859797	0.0786021	0.0859006	0.420637	0.097801	0.0898308	0.195103	0.244621
cg00230700	4	84457956	AGPAT9	Body	0.733512	0.525199	0.752984	0.0485663	0.0523292	0.0659306	0.470853	0.0287362	0.0849517	0.0669192	0.0679199
cg25174438	4	85403915			0.70462	0.339895	0.646906	0.132433	0.0794129	0.0791833	0.490011	0.0643234	0.0613002	0.0973745	0.160279
cg03988540	4	85405618			0.774343	0.732317	0.848659	0.236368	0.292749	0.272165	0.664094	0.344023	0.312334	0.351498	0.331132
cg10539507	4	85420782	NKX6-1	TSS1500	0.63311	0.385811	0.638882	0.0920169	0.0736264	0.0710827	0.48444	0.123111	0.0810185	0.0779004	0.116573
cg20603106	4	86699705	ARHGAP24;ARHGAP24	TSS200;Body	0.290699	0.420391	0.33948	0.841191	0.788533	0.816679	0.380195	0.828008	0.822578	0.883706	0.896319
cg05292310	4	88529584	DSPP	TSS200	0.557915	0.357347	0.24064	0.823263	0.907553	0.912628	0.476375	0.937606	0.942488	0.914334	0.931451
cg14346243	4	90757452	SNCA;SNCA;SNCA;SNCA	5'UTR;5'UTR;5'UTR;5'UTR	0.414677	0.250333	0.568831	0.0624469	0.031796	0.0680702	0.461126	0.0965916	0.0848997	0.11616	0.083637
cg07649491	4	91048416	FAM190A	TSS1500	0.52457	0.262406	0.39326	0.0361667	0.0386071	0.0412379	0.365488	0.0646453	0.0351507	0.0401613	0.0422377
cg17275700	4	91049007	FAM190A	5'UTR	0.531556	0.366525	0.4915	0.0166366	0.0208782	0.0276578	0.372345	0.017002	0.0064315	0.0192312	0.0156332
cg02901723	4	91049728	FAM190A	5'UTR	0.642836	0.367936	0.390116	0.0452634	0.0394769	0.0401171	0.374831	6.2631e-05	0.021008	0.0368995	0.0181284
cg11486133	4	93224895	GRID2	TSS1500	0.638177	0.324735	0.401237	0.0444708	0.0601951	0.0547762	0.521229	0.0932092	0.0354477	0.0532523	0.0809236
cg13549845	4	93225960	GRID2	Body	0.664367	0.367641	0.394294	0.116508	0.175264	0.196191	0.612746	0.172784	0.140876	0.207957	0.224592
cg07733446	4	93226540	GRID2	Body	0.635454	0.42195	0.581614	0.0343485	0.0253411	0.0252175	0.449566	0.0110749	0.00981858	0.0414195	0.0415755
cg07961994	4	93227195	GRID2	Body	0.528309	0.267578	0.585551	0.032163	0.0420181	0.0424201	0.492764	0.0360909	0.0182733	0.0475712	0.0566681
cg20388823	4	93227270	GRID2	Body	0.790083	0.619176	0.827647	0.066202	0.0675	0.0707884	0.676963	0.0485057	0.0421938	0.079674	0.113293
cg15076145	4	94748686	ATOH1	TSS1500	0.810836	0.394805	0.487146	0.0728096	0.0968549	0.0670028	0.455637	0.0229211	0.0439986	0.0572793	0.0603812
cg02640260	4	94749609	ATOH1	TSS1500	0.701509	0.436325	0.468595	0.0578781	0.0535557	0.0669646	0.573612	0.0335278	0.0323338	0.073225	0.0761916
cg26745332	4	94749942	ATOH1	TSS200	0.681577	0.289406	0.516359	0.0531196	0.0688235	0.0519487	0.499842	0.0114477	0.0736264	0.0249854	0.0405478
cg26311734	4	94755520			0.407878	0.496977	0.699476	0.167936	0.207681	0.199962	0.687012	0.214022	0.224077	0.331786	0.319827
cg02853616	4	94755787			0.725776	0.463629	0.554563	0.037428	0.0555442	0.0375817	0.389987	0.0450231	0.0447881	0.10877	0.117021
cg15148933	4	94756031			0.506961	0.401939	0.583021	0.0787348	0.0894352	0.0768522	0.423705	0.0842581	0.0698176	0.122572	0.0916732
cg25553665	4	95678939	BMPR1B	TSS200	0.502617	0.334086	0.388742	0.0251264	0.05645	0.0458636	0.382736	0.0550915	0.0363356	0.0454263	0.0575435
cg12412390	4	96469286	UNC5C	Body	0.722564	0.592482	0.746235	0.0582842	0.0695813	0.0668455	0.555669	0.0758747	0.0794497	0.0921628	0.0976389
cg00329039	4	96470053	UNC5C;UNC5C	5'UTR;1stExon	0.419874	0.322779	0.403763	0.0815277	0.0701789	0.0762013	0.385573	0.0664919	0.0522883	0.0633163	0.0627568
cg15984718	4	96470349	UNC5C	TSS200	0.662274	0.60924	0.707892	0.073272	0.077708	0.0776794	0.484394	0.0863353	0.0735524	0.106121	0.118276
cg13265789	4	96470584	UNC5C	TSS1500	0.727949	0.488296	0.573102	0.0195499	0.0504444	0.0314866	0.620002	0.0331565	0.0229887	0.0488021	0.0607714
cg01194057	4	96470626	UNC5C	TSS1500	0.634265	0.345923	0.641066	0.0147599	0.0150593	0.0164537	0.446025	0.00272305	0.00510707	0.00155194	0.00914498
cg12584684	4	96471105	UNC5C	TSS1500	0.690436	0.416932	0.642765	0.0854248	0.0733306	0.0594714	0.711728	0.0410226	0.0265406	0.03144	0.0625451
cg04535008	4	104641033	TACR3	TSS200	0.725509	0.488443	0.451772	0.0593789	0.066496	0.139598	0.412636	0.0807931	0.0555582	0.0689577	0.102758
cg00875511	4	104641146	TACR3	TSS200	0.666507	0.599265	0.54701	0.0807919	0.0846682	0.206349	0.531365	0.162987	0.114958	0.160277	0.191182
cg17160751	4	104641250	TACR3	TSS1500	0.517711	0.440757	0.489906	0.0294597	0.0732997	0.15568	0.503888	0.0412997	0.0193346	0.0481439	0.0367755
cg22183243	4	112709328			0.720625	0.40742	0.747753	0.21517	0.188828	0.175813	0.490551	0.162699	0.146416	0.270147	0.210282
cg02397768	4	113430989			0.504143	0.337175	0.448474	0.096173	0.094618	0.0667193	0.511384	0.108257	0.0801765	0.167498	0.21185
cg12217987	4	115519436	UGT8	TSS200	0.604521	0.394055	0.64467	0.0642911	0.0720522	0.0759044	0.43522	0.0714794	0.058466	0.0909014	0.0971507
cg09915835	4	115519567	UGT8	TSS200	0.605679	0.417993	0.626866	0.0407202	0.0279817	0.0198795	0.371269	0.0190882	0.0156483	0.0128655	0.0222449
cg19908577	4	115519574	UGT8	TSS200	0.635207	0.553897	0.598143	0.0255209	0.0289283	0.026296	0.438052	0.00867056	0.00744774	0.0191184	0.026372
cg00856157	4	115519920	UGT8;UGT8	5'UTR;1stExon	0.682748	0.320877	0.457733	0.0739962	0.0581755	0.0614525	0.411214	0.0742039	0.0504423	0.069497	0.0599931
cg11372422	4	115519985	UGT8;UGT8	5'UTR;1stExon	0.497137	0.368	0.480648	0.0598587	0.0650538	0.0688845	0.426272	0.0677009	0.0549374	0.0643987	0.0706306
cg05068452	4	115521241	UGT8	5'UTR	0.654133	0.599928	0.694822	0.109801	0.090761	0.09494	0.473686	0.153247	0.0947738	0.125187	0.160771
cg05733181	4	117847088			0.499747	0.389141	0.496867	0.0934446	0.094544	0.0750402	0.523337	0.0867991	0.066032	0.139832	0.122134
cg21399832	4	117847410			0.729495	0.721635	0.809971	0.166785	0.180161	0.153715	0.533532	0.127574	0.117384	0.226886	0.213473
cg21599230	4	118006619	TRAM1L1;TRAM1L1	1stExon;5'UTR	0.755967	0.450189	0.565064	0.223408	0.0276256	0.0133803	0.482341	0.0138802	0.000662393	0.216818	0.0679233
cg24183909	4	118006747	TRAM1L1	TSS200	0.628816	0.392774	0.573598	0.222584	0.0185537	0.0124321	0.465312	0.0246068	0.0117148	0.19537	0.0764078
cg07837556	4	118006750	TRAM1L1	TSS200	0.78494	0.446111	0.647362	0.246926	0.0430464	0.0552831	0.571976	0.0331639	0.0506896	0.230556	0.111533
cg07070341	4	121844174	PRDM5	TSS200	0.505443	0.382003	0.473345	0.0632367	0.046829	0.0652906	0.387136	0.0572905	0.0558379	0.0531936	0.0483288
cg18181323	4	121844176	PRDM5	TSS200	0.514116	0.438451	0.631241	0.0176053	0.0183242	0.0208771	0.4271	0.0108754	0.00908736	0.00818942	0.0143778
cg22135105	4	121844192	PRDM5	TSS200	0.723194	0.51515	0.639264	0.0459833	0.0535325	0.0317949	0.548786	0.0616404	0.0454402	0.0537791	0.0751756
cg24531494	4	121993049	C4orf31	5'UTR	0.804993	0.374875	0.450404	0.073232	0.0837805	0.0770081	0.536951	0.0403969	0.0455373	0.0689863	0.111275
cg19039464	4	121993378	C4orf31;C4orf31	1stExon;5'UTR	0.788422	0.454912	0.591332	0.136279	0.12072	0.13369	0.6551	0.0567088	0.0902417	0.107493	0.119378
cg06991300	4	122301724	QRFPR	1stExon	0.634134	0.601594	0.604084	0.0601916	0.0692982	0.0597396	0.508713	0.0512147	0.0282775	0.0642838	0.130259
cg16326674	4	122301816	QRFPR;QRFPR	1stExon;5'UTR	0.625905	0.164087	0.389076	0.0601787	0.0733552	0.0534032	0.440694	0.0546053	0.0506855	0.0655084	0.048889
cg13643914	4	122302226	QRFPR	TSS200	0.654558	0.359702	0.505326	0.00963958	0.0143558	0.0230005	0.417453	0.00628718	0.00979834	0.0169952	0.00927396
cg16999370	4	122302232	QRFPR	TSS200	0.52532	0.398005	0.507718	0.0114759	0.0150343	0.0169178	0.349589	0.0077263	0.0153161	0.0134564	0.0177659
cg24727399	4	122302265	QRFPR	TSS200	0.752972	0.259508	0.494207	0.0276034	0.035208	0.0376984	0.391015	0.0288375	0.0255236	0.0414049	0.0662108
cg05604079	4	122302268	QRFPR	TSS200	0.831853	0.416167	0.588184	0.082863	0.119913	0.0884855	0.452471	0.127939	0.0740567	0.162079	0.158675
cg04332818	4	123747750	FGF2	TSS200	0.701868	0.445541	0.746961	0.124926	0.11752	0.119195	0.560915	0.14338	0.115809	0.135043	0.165112
cg22911422	4	126237986	FAT4	1stExon	0.637148	0.525481	0.648244	0.0631516	0.0618225	0.0681918	0.545469	0.0906763	0.06832	0.12643	0.0951979
cg08575049	4	126238838	FAT4	1stExon	0.542481	0.447974	0.618867	0.0835078	0.0905757	0.0708861	0.522856	0.0903505	0.0953164	0.115817	0.120939
cg04373334	4	126238929	FAT4	1stExon	0.575616	0.463506	0.631268	0.0804531	0.119855	0.0754161	0.443348	0.138457	0.116456	0.119093	0.143774
cg16654911	4	128544255			0.55929	0.379063	0.447088	0.0513576	0.0429017	0.0422423	0.38988	0.0377104	0.0271542	0.0608817	0.113643
cg26114043	4	128544375			0.659125	0.516316	0.653342	0.0970844	0.0903416	0.0632621	0.584962	0.101646	0.0818769	0.106797	0.220455
cg19854376	4	128553669	INTU	TSS1500	0.835688	0.473032	0.645911	0.092294	0.0801259	0.0999418	0.371621	0.0637063	0.047687	0.0871026	0.0344326
cg13084458	4	128553917	INTU	TSS1500	0.737555	0.540806	0.743531	0.0416136	0.0486509	0.0668642	0.492038	0.055051	0.0424026	0.0794939	0.0724741
cg10196720	4	134069593	PCDH10;PCDH10	TSS1500;TSS1500	0.654251	0.312069	0.333427	0.0371654	0.0450473	0.0408953	0.414778	0.0135614	0.020798	0.0513297	0.0669632
cg05401965	4	134070039	PCDH10;PCDH10	TSS1500;TSS1500	0.736276	0.377488	0.304163	0.0781255	0.0745054	0.0872128	0.451649	0.0698101	0.0920715	0.123219	0.106063
cg06667761	4	134073627	PCDH10;PCDH10	1stExon;1stExon	0.681272	0.544816	0.489288	0.132477	0.107099	0.112195	0.583733	0.125681	0.116418	0.208599	0.18418
cg00321234	4	141217605	SCOC	5'UTR	0.371211	0.503649	0.211229	0.823545	0.854274	0.920198	0.540297	0.893865	0.908194	0.857721	0.830975
cg02268229	4	141490037	UCP1	TSS200	0.716826	0.330789	0.457285	0.0361206	0.0453246	0.0268526	0.621429	0.0304394	0.0159542	0.0783959	0.0661041
cg22274395	4	141490067	UCP1	TSS200	0.713778	0.148698	0.249244	0.0146084	0.0107079	0.0187861	0.493504	0.0198016	0.00775475	0.0123347	0.0135822
cg19346645	4	141490153	UCP1	TSS200	0.520534	0.23163	0.409942	0.0233677	0.0284428	0.0337626	0.45829	0.0205087	0.0100034	0.0567622	0.0359129
cg25546588	4	142557391	IL15;IL15	TSS1500;TSS1500	0.73922	0.361078	0.546482	0.0800018	0.0811593	0.0768062	0.377939	0.0686637	0.0704153	0.0861071	0.0535933
cg00816770	4	144621089	FREM3	1stExon	0.580731	0.203036	0.471234	0.109064	0.110233	0.131873	0.458518	0.130093	0.127604	0.134724	0.159845
cg07615497	4	147554144			0.737583	0.769294	0.418973	0.142374	0.130136	0.208585	0.545828	0.0407828	0.140318	0.0727035	0.112905
cg17062829	4	147558089			0.595308	0.438895	0.609777	0.0957727	0.121653	0.0831384	0.679305	0.0843481	0.107081	0.143808	0.126662
cg02650266	4	147558239			0.63394	0.458484	0.638188	0.0182666	0.015247	0.0145266	0.472609	0.00929093	0.00635508	0.0355438	0.0597876
cg19597382	4	147559423	POU4F2	TSS1500	0.675609	0.457324	0.490474	0.026946	0.0240663	0.00891707	0.481064	0.011107	0.00187454	0.00909693	0.0302986
cg24199834	4	147560126	POU4F2;POU4F2	1stExon;5'UTR	0.602272	0.458727	0.658813	0.0235373	0.0262787	0.0216911	0.504101	0.00292033	0.0162676	0.0412001	0.0399044
cg06083330	4	147561203	POU4F2	Body	0.77216	0.395356	0.857951	0.0321191	0.0620266	0.0296521	0.543581	0.0585382	0.0585635	0.0329899	0.109976
cg25316663	4	147569938			0.574359	0.634269	0.33398	0.00862179	0.00342471	0.0124761	0.509812	0.0286006	0.00803069	0.0404628	0.0237246
cg20557687	4	148402399	EDNRA;EDNRA;EDNRA;EDNRA;EDNRA	Body;1stExon;5'UTR;1stExon;5'UTR	0.698306	0.530001	0.655747	0.106327	0.133899	0.11505	0.608622	0.166981	0.107021	0.176012	0.179278
cg04045079	4	148402408	EDNRA;EDNRA;EDNRA;EDNRA;EDNRA	Body;1stExon;5'UTR;1stExon;5'UTR	0.677013	0.486312	0.742988	0.108793	0.137267	0.112029	0.638988	0.154411	0.106156	0.152318	0.208214
cg11255265	4	152246909			0.483203	0.500953	0.3234	0.0372227	0.0405579	0.055101	0.356833	0.0454643	0.0394749	0.0580925	0.0242851
cg07994661	4	153856847			0.827491	0.612632	0.680985	0.0812501	0.0906725	0.142483	0.570683	0.108233	0.0930925	0.222818	0.147562
cg02243630	4	154386540	KIAA0922;KIAA0922	TSS1500;TSS1500	0.854791	0.844701	0.307196	0.386835	0.264956	0.202854	0.762152	0.349874	0.289127	0.324376	0.252942
cg22178613	4	154710499	SFRP2	TSS1500	0.62414	0.351867	0.360872	0.0655446	0.043231	0.0386776	0.523589	0.0350222	0.051414	0.0801469	0.11584
cg00760935	4	155411351	DCHS2;DCHS2	1stExon;1stExon	0.604871	0.636025	0.682973	0.187076	0.229052	0.189627	0.507282	0.205273	0.183101	0.272521	0.291862
cg23676439	4	155663836	LRAT	TSS1500	0.480047	0.440089	0.628168	0.0904514	0.0693069	0.0564498	0.529871	0.103747	0.0821099	0.0690649	0.0889802
cg05763228	4	155664954	LRAT	TSS1500	0.475934	0.319712	0.422969	0.0804363	0.0664348	0.0878208	0.43502	0.0806928	0.0740796	0.0794657	0.0738427
cg26084529	4	155664993	LRAT	TSS200	0.470839	0.257438	0.342525	0.0479258	0.0629762	0.0439754	0.521866	0.0174775	0.0201738	0.0324866	0.0315498
cg01389445	4	155665106	LRAT	TSS200	0.695471	0.392097	0.689202	0.0714041	0.0594981	0.0420491	0.501982	0.0340577	0.0365932	0.047934	0.0596215
cg19129369	4	155665249	LRAT;LRAT	1stExon;5'UTR	0.679456	0.633787	0.546694	0.0329924	0.0220615	0.0447202	0.445006	0.0599743	0.0140064	0.0583794	0.081937
cg00954382	4	156128904	NPY2R	TSS1500	0.61966	0.525499	0.459896	0.128161	0.122352	0.125235	0.521341	0.187769	0.173927	0.172246	0.213075
cg21512644	4	156130016	NPY2R;NPY2R	5'UTR;1stExon	0.541825	0.492741	0.553402	0.0550008	0.0582638	0.057644	0.571754	0.0707976	0.0344879	0.141036	0.119418
cg06436905	4	157997167	GLRB;GLRB;GLRB	TSS1500;TSS200;TSS200	0.455607	0.314945	0.368559	0.0365234	0.0330048	0.0455572	0.477576	0.0514491	0.0468582	0.0674967	0.082184
cg22065614	4	157997360	GLRB;GLRB;GLRB;GLRB;GLRB	1stExon;TSS200;5'UTR;5'UTR;1stExon	0.427688	0.19888	0.357204	0.00725145	0.0142466	0.00912648	0.342113	0.00743701	0.00137771	0.0383686	0.0214637
cg16269431	4	157997367	GLRB;GLRB;GLRB;GLRB;GLRB	1stExon;TSS200;5'UTR;5'UTR;1stExon	0.448703	0.312019	0.405293	0.0751284	0.0832734	0.0820379	0.511482	0.0658337	0.0734472	0.111443	0.105635
cg10146199	4	157998201	GLRB;GLRB;GLRB	5'UTR;5'UTR;5'UTR	0.813822	0.44771	0.515067	0.16437	0.161831	0.178875	0.488603	0.170931	0.148027	0.225426	0.21497
cg13914083	4	158141526	GRIA2;GRIA2;GRIA2	TSS1500;TSS1500;TSS1500	0.651703	0.329401	0.652168	0.0536852	0.049907	0.0395528	0.366015	0.0438934	0.0349813	0.0623571	0.0697044
cg10410142	4	158141542	GRIA2;GRIA2;GRIA2	TSS200;TSS1500;TSS200	0.554553	0.247818	0.597306	0.045089	0.0178597	0.037276	0.3673	0.0337683	0.0261087	0.0336378	0.105799
cg01942962	4	158143439	GRIA2;GRIA2;GRIA2	Body;Body;Body	0.659851	0.504552	0.647919	0.0490444	0.0524044	0.0423315	0.468727	0.0336662	0.0303924	0.110361	0.090504
cg24452260	4	158143538	GRIA2;GRIA2;GRIA2	Body;Body;Body	0.557925	0.467643	0.729944	0.0492137	0.0645163	0.0507908	0.619509	0.0602899	0.0462366	0.121217	0.123035
cg08475096	4	158143750	GRIA2;GRIA2;GRIA2	Body;Body;Body	0.649795	0.486044	0.63772	0.0635231	0.0660515	0.0763502	0.503174	0.105132	0.0798537	0.160664	0.15092
cg17605476	4	158143917	GRIA2;GRIA2;GRIA2	Body;Body;Body	0.535969	0.406868	0.490425	0.0836568	0.091537	0.0832385	0.563008	0.127907	0.116097	0.181949	0.178411
cg03875996	4	159442782	RXFP1	TSS1500	0.340986	0.322	0.347488	0.883918	0.873639	0.910288	0.579797	0.917339	0.886592	0.883773	0.92859
cg22161476	4	163085081	FSTL5;FSTL5;FSTL5;FSTL5;FSTL5;FSTL5	1stExon;1stExon;5'UTR;5'UTR;1stExon;5'UTR	0.508809	0.572454	0.736053	0.0911302	0.0973356	0.140793	0.618639	0.197019	0.148749	0.225053	0.213905
cg19908812	4	164253006	NPY1R	5'UTR	0.66097	0.553218	0.641823	0.0206072	0.032365	0.0227008	0.463785	0.0312647	0.0158813	0.109544	0.100527
cg09082903	4	164253207	NPY1R	5'UTR	0.73208	0.571334	0.776503	0.00112745	0.006876	0.00435303	0.508766	0.00471881	0.00035778	0.0634945	0.0138517
cg18438777	4	164265745	NPY5R	5'UTR	0.513689	0.41718	0.352055	0.0642984	0.0608228	0.0751772	0.492448	0.0856167	0.0806355	0.108137	0.0967454
cg26320830	4	165304394	MARCH1;MARCH1	1stExon;5'UTR	0.6697	0.516669	0.784746	0.0359972	0.0361589	0.0382728	0.482533	0.0586811	0.0409335	0.0822534	0.0665049
cg10943359	4	165304531	MARCH1	TSS200	0.598607	0.454497	0.548133	0.122716	0.119809	0.112501	0.502596	0.150304	0.136847	0.198241	0.199167
cg21300373	4	165304540	MARCH1	TSS200	0.635475	0.479779	0.606404	0.0839688	0.109845	0.0667259	0.507337	0.14947	0.103429	0.218518	0.219171
cg02990869	4	165304842	MARCH1	TSS1500	0.637077	0.433469	0.478897	0.0495136	0.0672752	0.064341	0.491296	0.105145	0.0595039	0.0825056	0.130172
cg07160277	4	165304855	MARCH1	TSS1500	0.62322	0.404652	0.523768	0.0464983	0.0733683	0.0773779	0.457537	0.104111	0.0664852	0.103855	0.102414
cg18685561	4	165305022	MARCH1	TSS1500	0.539332	0.340163	0.437747	0.0832551	0.115889	0.106512	0.61099	0.114181	0.0580221	0.130068	0.1379
cg10453719	4	165305050	MARCH1	TSS1500	0.570278	0.394396	0.657695	0.035753	0.0478109	0.0334792	0.504825	0.038157	0.0297051	0.124918	0.0930694
cg06481168	4	165878055	C4orf39;TRIM61	TSS200;Body	0.871237	0.470692	0.233045	0.146402	0.0192538	0.0316062	0.415981	0.0681627	0.0175189	0.023893	0.213033
cg12861945	4	165878085	C4orf39;TRIM61	TSS200;Body	0.848456	0.484407	0.376649	0.180162	0.00961428	0.0244476	0.601464	0.0609409	0.0108895	0.00111849	0.145755
cg00393585	4	165878091	C4orf39;TRIM61	TSS200;Body	0.804003	0.552107	0.399182	0.175446	0.0632401	0.0669474	0.590244	0.13628	0.0495551	0.0627646	0.225504
cg11630554	4	165878136	TRIM61;C4orf39;C4orf39	Body;1stExon;5'UTR	0.853332	0.47617	0.30187	0.192104	0.0106775	0.0255615	0.557968	0.112727	0.0345277	0.0620647	0.212332
cg08992305	4	165878219	TRIM61;C4orf39	Body;1stExon	0.821688	0.417246	0.330646	0.19149	0.0300667	0.0337935	0.630819	0.129323	0.0460327	0.0447695	0.232937
cg00258409	4	166299942	CPE	TSS200	0.775599	0.682472	0.85726	0.184705	0.233452	0.269467	0.654161	0.342962	0.253385	0.338366	0.320542
cg12836011	4	166795260	TLL1	Body	0.723847	0.435566	0.624674	0.0177459	0.0164904	0.0193805	0.424292	0.00337037	0.00997059	0.0182626	0.0178683
cg05625362	4	166795323	TLL1	Body	0.64938	0.48531	0.647832	0.0923385	0.116073	0.0864566	0.499399	0.0892735	0.0657918	0.109189	0.11364
cg20214477	4	166795401	TLL1	Body	0.769619	0.584689	0.82546	0.0542371	0.0636017	0.0540941	0.628496	0.0550481	0.0629323	0.0606822	0.0705217
cg21493633	4	166795596	TLL1	Body	0.760495	0.458176	0.663266	0.062667	0.0586727	0.064869	0.448023	0.062521	0.0423343	0.0728104	0.0724297
cg15540138	4	166795622	TLL1	Body	0.765445	0.572525	0.563427	0.0273756	0.0507528	0.0442057	0.465653	0.0306977	0.0291715	0.056307	0.0458424
cg23248150	4	166796183	TLL1	Body	0.552542	0.467433	0.710936	0.0727447	0.130835	0.11853	0.511166	0.126569	0.0999455	0.152814	0.148348
cg09571713	4	168154775	SPOCK3;SPOCK3	Body;Body	0.859921	0.818718	0.911954	0.447147	0.484326	0.417435	0.823978	0.519924	0.510373	0.49688	0.474916
cg12506971	4	171011264	AADAT;AADAT	5'UTR;TSS200	0.704984	0.240655	0.585793	0.0885136	0.0744191	0.0705934	0.378399	0.0406107	0.0476892	0.0784362	0.0886203
cg06339629	4	171011497	AADAT;AADAT	TSS1500;TSS200	0.681035	0.315246	0.749005	0.00930127	0.0221338	0.024595	0.454169	0.0129617	0.00412422	0.0363187	0.0199431
cg00150882	4	171011502	AADAT;AADAT	TSS1500;TSS200	0.833594	0.454803	0.8517	0.0900621	0.097616	0.124373	0.585285	0.121549	0.0815216	0.133215	0.118601
cg22153181	4	172734431	GALNTL6	TSS200	0.771598	0.219793	0.586375	0.107544	0.095327	0.0967854	0.577964	0.0914384	0.104413	0.126335	0.135762
cg12541454	4	174437915			0.812631	0.556914	0.851099	0.210652	0.220555	0.194415	0.667191	0.231098	0.223192	0.325	0.288803
cg05676400	4	174443865			0.55034	0.275285	0.673753	0.0398891	0.0727887	0.0396886	0.480262	0.0630512	0.0443428	0.0732357	0.101092
cg10541864	4	174450722	HAND2;NBLA00301;HAND2	5'UTR;TSS1500;1stExon	0.80842	0.194638	0.793431	0.126529	0.136119	0.125123	0.514473	0.0837843	0.115187	0.0841347	0.12381
cg09841488	4	175750527	GLRA3;GLRA3	TSS200;TSS200	0.68004	0.209759	0.452466	0.035781	0.0380628	0.0422708	0.334092	0.0104296	0.0133068	0.0275549	0.0531325
cg09795809	4	183062729	MGC45800	Body	0.607843	0.277224	0.699633	0.132795	0.059829	0.0990666	0.565592	0.0885362	0.0482461	0.125313	0.0995981
cg00053393	4	183064388	MGC45800	Body	0.709748	0.408221	0.563403	0.222949	0.180335	0.219165	0.559137	0.227792	0.203723	0.213476	0.232335
cg09767602	4	183370138	ODZ3	Body	0.699044	0.23436	0.57886	0.0264282	0.0227494	0.0302308	0.369401	0.00366992	0.00504385	0.0190577	0.0132683
cg25817639	4	183722931	ODZ3	3'UTR	0.260215	0.311675	0.204142	0.831044	0.850438	0.89386	0.441869	0.904538	0.89225	0.883928	0.878151
cg01546472	4	183722968	ODZ3	3'UTR	0.283251	0.365219	0.282972	0.910396	0.895292	0.938889	0.588792	0.954468	0.949178	0.948003	0.943015
cg26806835	4	184240083	CLDN22;CLDN22;WWC2	1stExon;3'UTR;3'UTR	0.297337	0.482222	0.153782	0.564658	0.597226	0.712931	0.388903	0.702964	0.699234	0.711609	0.703093
cg00966099	4	184718401			0.812578	0.662643	0.79533	0.068404	0.0774655	0.0947136	0.689734	0.123657	0.100306	0.0722559	0.0789307
cg18314424	4	184718605			0.633591	0.393899	0.494468	0.0176638	0.0173926	0.014789	0.456909	0.0234758	0.00927376	0.036732	0.0199503
cg26461417	4	184719929			0.543438	0.400866	0.434939	0.0735444	0.0914862	0.0730106	0.398058	0.0478541	0.064914	0.0620728	0.0758644
cg12843518	4	184826423	STOX2	TSS200	0.675063	0.501733	0.696838	0.111238	0.0939872	0.0829966	0.492717	0.0875971	0.0962593	0.108023	0.101842
cg06367693	4	184827491	STOX2;STOX2	1stExon;5'UTR	0.604706	0.208642	0.339228	0.100885	0.0704659	0.0710025	0.393851	0.0799737	0.0750634	0.0726542	0.0793135
cg24721647	4	185726836	ACSL1	5'UTR	0.242956	0.789645	0.210236	0.696404	0.794716	0.839518	0.499757	0.815998	0.90151	0.86055	0.883273
cg20823481	4	185736247	ACSL1	5'UTR	0.704194	0.741128	0.830993	0.245774	0.336362	0.243768	0.714767	0.391123	0.403826	0.265208	0.25386
cg07729537	4	186048714			0.574311	0.385482	0.621596	0.0392874	0.0470708	0.0545408	0.465668	0.101395	0.0576641	0.106994	0.0992472
cg02071243	4	186049926			0.672955	0.405952	0.551338	0.0799733	0.0948772	0.0691121	0.45915	0.126738	0.128543	0.101502	0.122635
cg04945735	4	186456009	PDLIM3;PDLIM3	Body;Body	0.565794	0.356132	0.411237	0.0303966	0.0384381	0.0513883	0.3298	0.0200679	0.00937587	0.0435139	0.0766737
cg13458212	4	186456397	PDLIM3;PDLIM3	Body;Body	0.696926	0.421221	0.544552	0.0219585	0.022784	0.0249701	0.422973	0.0188701	0.00889956	0.036504	0.0212258
cg22965511	4	186456846	PDLIM3;PDLIM3	TSS200;TSS200	0.568227	0.312983	0.543383	0.0699288	0.0656934	0.0557968	0.617119	0.0232572	0.0469185	0.0585626	0.0628167
cg14632696	4	186457012	PDLIM3;PDLIM3	TSS1500;TSS1500	0.526386	0.590243	0.491342	0.126482	0.218442	0.344507	0.815251	0.327868	0.287895	0.367835	0.277111
cg16289355	4	187065846	FAM149A	TSS200	0.695702	0.178964	0.290762	0.0461474	0.0509733	0.0555487	0.456184	0.0447668	0.0189803	0.0327237	0.036898
cg08055910	4	187065940	FAM149A	TSS200	0.794888	0.114956	0.279206	0.0708605	0.117036	0.0727169	0.547881	0.0588689	0.0267431	0.0338458	0.0808766
cg08644841	4	187065955	FAM149A	TSS200	0.766436	0.17376	0.397582	0.0271748	0.0241867	0.0214162	0.59251	0.0108301	0.0114961	0.00416786	0.023753
cg10063179	4	187476326	MTNR1A	Body	0.624674	0.428401	0.611717	0.0858806	0.109044	0.0831908	0.490746	0.109683	0.0908165	0.107845	0.126133
cg25107254	4	187476455	MTNR1A	1stExon	0.596191	0.514852	0.705135	0.0584318	0.0388802	0.0405639	0.51228	0.0720602	0.0528904	0.130441	0.120102
cg26238041	4	187476543	MTNR1A	TSS200	0.567958	0.529168	0.678138	0.0137072	0.0235394	0.0180015	0.542505	0.0271632	0.011045	0.0640409	0.0827315
cg06293787	4	187476608	MTNR1A	TSS200	0.331814	0.376654	0.538894	0.0318401	0.0137701	0.0193545	0.463663	0.00853574	0.0067697	0.0311926	0.0199906
cg12363722	4	187476703	MTNR1A	TSS200	0.620025	0.616095	0.766517	0.00963715	0.0177352	0.014482	0.60151	0.0243	0.0131263	0.0971488	0.0798752
cg17314538	4	187476837	MTNR1A	TSS1500	0.670066	0.524409	0.612624	0.155195	0.168517	0.178859	0.545751	0.229281	0.172845	0.188535	0.234476
cg01244944	4	187645118	FAT1	TSS200	0.796652	0.760602	0.872769	0.100049	0.0938605	0.0990626	0.721054	0.0341958	0.0434839	0.0841	0.099559
cg24410535	4	187645144	FAT1	TSS200	0.46152	0.400067	0.448116	0.072709	0.0810773	0.0628276	0.476901	0.0862022	0.0631963	0.111079	0.101996
cg08874747	4	187645280	FAT1	TSS1500	0.644049	0.455438	0.521265	0.058283	0.0751273	0.0717626	0.435184	0.0619265	0.0522347	0.0770443	0.0892433
cg09681089	4	187646730			0.596821	0.377507	0.58479	0.0516706	0.0631173	0.0560902	0.364638	0.0643534	0.0408478	0.0855855	0.0584084
cg22501604	4	187647344			0.617041	0.479295	0.710677	0.102139	0.100244	0.0937401	0.429614	0.0815873	0.0992681	0.140327	0.102608
cg20274950	4	187647402			0.555552	0.375767	0.608321	0.0420158	0.0611646	0.0408031	0.486532	0.0499588	0.0376087	0.105097	0.0919202
cg12769506	4	187647690			0.658523	0.665893	0.645051	0.0552957	0.0528914	0.0289945	0.361007	0.0205869	0.0191525	0.0217007	0.0854818
cg07777349	4	187648252			0.763023	0.64713	0.733663	0.0802506	0.0823952	0.0699475	0.542123	0.109396	0.0797999	0.124711	0.137166
cg15718581	4	188916581	ZFP42	TSS1500	0.812772	0.763184	0.503556	0.0841732	0.111082	0.15787	0.663673	0.032308	0.024378	0.110561	0.136486
cg17214381	4	188916668	ZFP42	TSS1500	0.5491	0.339673	0.47182	0.089401	0.119061	0.0817572	0.504869	0.0631712	0.0574729	0.11031	0.105087
cg00663077	4	188916709	ZFP42	TSS1500	0.744137	0.669343	0.673141	0.0870528	0.0723437	0.0756605	0.511109	0.0424571	0.0376349	0.121768	0.0796773
cg14817655	4	188916724	ZFP42	TSS200	0.73693	0.594204	0.72914	0.0436259	0.0295627	0.0500784	0.531058	0.023146	0.00569338	0.0670423	0.0546156
cg18034737	4	188916865	ZFP42	TSS200	0.818819	0.734717	0.821801	0.109106	0.122894	0.120545	0.703209	0.122702	0.0813335	0.254734	0.122008
cg06274159	4	188916867	ZFP42	TSS200	0.763882	0.529615	0.656471	0.0793018	0.0604785	0.0733229	0.744291	0.111862	0.0371085	0.190841	0.118592
cg12530864	4	188953092			0.787751	0.7151	0.931237	0.0635515	0.0756282	0.096105	0.680083	0.119083	0.112028	0.109018	0.135846
cg10380328	4	188953126			0.872297	0.800189	0.949843	0.0317437	0.0338917	0.0520452	0.748001	0.0205018	0.0301157	0.0679023	0.0640121
cg13610014	4	188953178			0.650763	0.592526	0.767116	0.169127	0.127499	0.106799	0.523352	0.218183	0.211317	0.16778	0.17216
cg07005778	4	188953586			0.688812	0.433254	0.65423	0.0724335	0.0898054	0.0550928	0.456091	0.12724	0.0725428	0.133667	0.138703
cg02571636	4	188953906			0.77963	0.4875	0.700297	0.0320123	0.035521	0.0376303	0.485192	0.0403146	0.042632	0.0595814	0.0406924
cg16206659	4	189203762			0.8543	0.746653	0.920024	0.151014	0.162344	0.0965313	0.612007	0.145309	0.153129	0.164168	0.181403
cg03467809	4	190714433			0.734696	0.677289	0.759208	0.133049	0.0987667	0.131428	0.583071	0.202177	0.148476	0.130927	0.132002
cg00493300	4	190861511	FRG1	TSS1500	0.794005	0.733644	0.839151	0.412892	0.480218	0.507876	0.700095	0.363081	0.396446	0.364656	0.429787
cg05081498	4	190936289			0.83494	0.778171	0.773918	0.19292	0.19541	0.274306	0.607025	0.188811	0.155021	0.23184	0.375234
cg19501982	4	190938265			0.38866	0.715376	0.610439	0.0976835	0.0802892	0.10099	0.401855	0.0231084	0.0462117	0.0453366	0.148255
cg27443071	4	190939090			0.636949	0.501062	0.568305	0.0958884	0.127595	0.166424	0.69505	0.0868964	0.107576	0.103202	0.140648
cg16263887	4	190939230			0.638717	0.579187	0.67294	0.137241	0.112939	0.178721	0.59757	0.118184	0.0691227	0.119558	0.272801
cg05648010	5	53545			0.882714	0.677972	0.896286	0.0448697	0.0442313	0.0551212	0.738732	0.042697	0.0255774	0.0553176	0.0542815
cg22807585	5	53564			0.710754	0.513153	0.822191	0.0222899	0.028259	0.0194029	0.598024	0.0233742	0.0139243	0.0278779	0.0445232
cg09634134	5	321681	AHRR	Body	0.65504	0.410383	0.659029	0.0600113	0.0800719	0.0785869	0.439016	0.0465164	0.0364062	0.0555478	0.0787807
cg14714797	5	343927	AHRR	Body	0.767252	0.613798	0.673815	0.109824	0.0848768	0.0990951	0.581965	0.153675	0.121784	0.136846	0.205247
cg16371648	5	344218	AHRR	Body	0.467228	0.729048	0.601895	0.0352518	0.075592	0.0639738	0.50803	0.0511899	0.0533402	0.0448464	0.0795353
cg18697636	5	524503	SLC9A3;SLC9A3	5'UTR;1stExon	0.581674	0.176159	0.518989	0.00557262	0.00929042	0.0460819	0.410084	0.0234181	0.00657982	0.12148	0.131962
cg26113593	5	1001881			0.300867	0.405632	0.183713	0.789127	0.81128	0.826151	0.521418	0.906791	0.852143	0.839396	0.823052
cg03877420	5	1004367			0.808988	0.479606	0.800383	0.288026	0.302047	0.352896	0.702972	0.401421	0.369518	0.536682	0.317325
cg13643764	5	1028233	NKD2	Body	0.104372	0.299713	0.0775892	0.673106	0.781718	0.78324	0.270361	0.677576	0.760884	0.69096	0.673145
cg04598517	5	1445542	SLC6A3;SLC6A3	5'UTR;1stExon	0.557585	0.239517	0.473831	0.0817116	0.0632009	0.0771038	0.380475	0.0641294	0.0618662	0.148845	0.115033
cg14502484	5	1446208	SLC6A3	TSS1500	0.74372	0.15444	0.542911	0.0181051	0.019628	0.0139195	0.436657	0.018412	0.00129692	0.0782686	0.108838
cg16703956	5	1446217	SLC6A3	TSS1500	0.780801	0.172831	0.602359	0.0454268	0.0320382	0.0283864	0.417942	0.0175229	0.0119284	0.0712544	0.0987254
cg14451382	5	1876397			0.68071	0.569845	0.785292	0.0384554	0.0240106	0.012262	0.547395	0.0260739	0.00790442	0.0368866	0.0443327
cg00539976	5	1878508	IRX4	Body	0.675875	0.376191	0.75819	0.176754	0.197548	0.141361	0.528055	0.13443	0.128264	0.164729	0.170354
cg17774559	5	1879698	IRX4	Body	0.817728	0.653196	0.882567	0.0925715	0.10443	0.0894743	0.732914	0.0806122	0.065018	0.170439	0.198761
cg24937747	5	1882902	IRX4	TSS200	0.599359	0.434888	0.609254	0.0514045	0.0397267	0.0856561	0.438527	0.0738188	0.0631644	0.130509	0.153551
cg07368937	5	1882952	IRX4	TSS200	0.552471	0.237606	0.492331	0.0120338	0.0195199	0.0181049	0.318927	0.0133978	0.00137391	0.0106764	0.0131538
cg18009496	5	1883940	IRX4	TSS1500	0.536434	0.204722	0.426186	0.0209243	0.0188076	0.0196686	0.316269	0.00381824	0.00883353	0.0149379	0.0192418
cg00626856	5	1885950			0.57268	0.401272	0.598013	0.0944533	0.107678	0.0819422	0.647033	0.119667	0.112719	0.177832	0.179857
cg08569799	5	1886828			0.772577	0.670894	0.850173	0.0408654	0.0331356	0.0179567	0.435195	0.0538886	0.0303602	0.0407385	0.0508576
cg03287574	5	1886956			0.715495	0.636756	0.684841	0.145171	0.145082	0.116062	0.575834	0.146081	0.120628	0.181662	0.193594
cg07565505	5	1887300			0.775416	0.762291	0.819162	0.0612812	0.0466795	0.0616179	0.693943	0.0296609	0.0263117	0.0736697	0.108476
cg05658487	5	1887583			0.610658	0.483953	0.632746	0.127628	0.136165	0.122441	0.511648	0.111508	0.115349	0.130607	0.16077
cg11439596	5	1931376			0.716828	0.461285	0.704	0.036632	0.0363858	0.0295543	0.477932	0.0245671	0.0125482	0.0399996	0.0525678
cg04849541	5	1931620			0.628656	0.275328	0.494428	0.0171575	0.0379802	0.0425871	0.45902	0.0188554	0.00788117	0.00361814	0.0115128
cg08239858	5	2739131			0.784958	0.714554	0.866082	0.0959752	0.123818	0.118105	0.647859	0.202696	0.171145	0.214147	0.261823
cg09307530	5	2739257			0.591505	0.4297	0.585829	0.13435	0.166146	0.133592	0.554274	0.150552	0.129346	0.211895	0.169908
cg26578682	5	2750163	IRX2;IRX2	Body;Body	0.736031	0.584601	0.751699	0.212586	0.22857	0.201196	0.609376	0.208361	0.235781	0.294746	0.288886
cg26333652	5	2750758	IRX2;IRX2	Body;Body	0.776422	0.72163	0.859818	0.106759	0.125551	0.0980373	0.664698	0.162131	0.131993	0.304539	0.359745
cg05903444	5	2751041	IRX2;C5orf38;IRX2	Body;TSS1500;Body	0.661739	0.541514	0.716086	0.106046	0.0919556	0.0523173	0.470666	0.136076	0.0937448	0.247884	0.246947
cg18371475	5	2751550	IRX2;IRX2;C5orf38;IRX2;IRX2	1stExon;1stExon;TSS1500;5'UTR;5'UTR	0.577039	0.403337	0.701249	0.0135322	0.0153025	0.0199131	0.425694	0.0237076	0.00768466	0.0321138	0.0280578
cg05589784	5	2915123			0.87738	0.702895	0.758282	0.122886	0.159778	0.299324	0.736556	0.283376	0.262462	0.272829	0.487647
cg21081803	5	2915236			0.810103	0.596248	0.641266	0.265928	0.219592	0.264566	0.584125	0.269627	0.262224	0.21985	0.331435
cg20428720	5	3093070			0.742065	0.718254	0.853604	0.205137	0.172015	0.129847	0.66731	0.259663	0.16791	0.239503	0.282152
cg16206813	5	3122162			0.54459	0.491248	0.429268	0.0985746	0.131622	0.118766	0.540283	0.140299	0.0956589	0.223418	0.0815477
cg18298920	5	3607033			0.774175	0.426169	0.494365	0.21912	0.200666	0.231483	0.530377	0.205116	0.143058	0.253062	0.32959
cg18275316	5	3607063			0.587736	0.450764	0.680741	0.0662149	0.0835699	0.0590815	0.427797	0.120615	0.0686444	0.172215	0.155864
cg25923609	5	3607092			0.799441	0.602288	0.787697	0.0456646	0.0905941	0.0846114	0.609437	0.0137844	0.0307301	0.132746	0.068612
cg11468819	5	4942612			0.703019	0.508798	0.794023	0.240125	0.101712	0.133716	0.488325	0.152701	0.138064	0.202324	0.203389
cg25973534	5	5139853	ADAMTS16	TSS1500	0.584956	0.339699	0.561334	0.0344616	0.0392894	0.0319463	0.339359	0.032245	0.0284092	0.0287225	0.0634035
cg15409013	5	5139855	ADAMTS16	TSS1500	0.514677	0.332351	0.552684	0.0166161	0.00905936	0.015649	0.32426	0.00560863	0.00888633	0.0182979	0.0220111
cg15048991	5	5139866	ADAMTS16	TSS1500	0.668366	0.358602	0.636386	0.0294281	0.0342032	0.0355045	0.347972	0.0123848	0.0223912	0.0314504	0.0765712
cg04136610	5	5139878	ADAMTS16	TSS1500	0.597722	0.457329	0.674735	0.0608358	0.0469174	0.0459251	0.423733	0.0237061	0.0160637	0.0653025	0.086155
cg22954449	5	5140001	ADAMTS16	TSS1500	0.803507	0.582503	0.756847	0.0123982	0.0198627	0.0235871	0.417542	0.027806	0.0173121	0.0444839	0.0711938
cg00127167	5	5140029	ADAMTS16	TSS1500	0.58168	0.463322	0.486529	0.0371334	0.0460482	0.031756	0.403055	0.0275473	0.0145673	0.0613327	0.100465
cg01717727	5	5140406	ADAMTS16	TSS200	0.518666	0.516615	0.730261	0.0596887	0.0737871	0.0546436	0.411945	0.0353539	0.0345533	0.0330229	0.0516484
cg22784954	5	5140646	ADAMTS16	1stExon	0.787202	0.58169	0.820089	0.0445485	0.0565387	0.04571	0.658314	0.0357099	0.0359695	0.0848893	0.0814591
cg26692294	5	6449001	UBE2QL1;UBE2QL1	5'UTR;1stExon	0.549184	0.273967	0.340299	0.0131203	0.0145384	0.0228925	0.327511	0.00408465	0.00242938	0.0109409	0.00703742
cg22135752	5	6583380	LOC255167;LOC255167	Body;TSS200	0.613945	0.522357	0.370499	0.0363516	0.0341999	0.0241173	0.458086	0.0196616	0.0167002	0.0304152	0.0351841
cg20710519	5	6775909			0.845086	0.744374	0.894313	0.257222	0.172756	0.21314	0.733342	0.36602	0.300796	0.200997	0.177409
cg15404971	5	7392579			0.842905	0.549283	0.861269	0.341671	0.341392	0.399938	0.714905	0.39369	0.367391	0.447439	0.401339
cg16021428	5	7395395	ADCY2	TSS1500	0.747395	0.695042	0.814231	0.0412919	0.0459436	0.0410988	0.63767	0.0343572	0.0226056	0.0415396	0.0485003
cg09740671	5	7396978	ADCY2	Body	0.624262	0.426017	0.535501	0.068792	0.0658461	0.0363004	0.588656	0.0651895	0.0528915	0.0876263	0.0997109
cg10590857	5	7397021	ADCY2	Body	0.656184	0.500623	0.615328	0.0871999	0.0870446	0.0837893	0.431337	0.102954	0.0852967	0.148249	0.12103
cg18136932	5	7851231	C5orf49;C5orf49	1stExon;5'UTR	0.640774	0.345045	0.55912	0.0206978	0.0265683	0.0275709	0.50611	0.0418598	0.0279284	0.0886105	0.14032
cg18104919	5	7851396	C5orf49	TSS200	0.729564	0.291344	0.773845	0.109195	0.0955067	0.147717	0.590553	0.148096	0.127231	0.188663	0.209311
cg00642749	5	9545395	SEMA5A	5'UTR	0.534995	0.405108	0.409091	0.0349772	0.0390219	0.0390026	0.42978	0.0307271	0.0193075	0.0266516	0.0349334
cg11011938	5	9545976	SEMA5A;SEMA5A	5'UTR;1stExon	0.761109	0.425674	0.377385	0.0714426	0.0999847	0.0572729	0.448835	0.0913326	0.0666983	0.125809	0.0998726
cg27639457	5	11384753	CTNND2	Body	0.636332	0.573837	0.589429	0.263294	0.278771	0.251871	0.559327	0.204025	0.234547	0.2793	0.275348
cg06554120	5	11385067	CTNND2	Body	0.582541	0.345696	0.608611	0.00637389	0.0117705	0.0133421	0.414816	0.00401622	0.00201774	0.0054703	0.0151015
cg21174746	5	11903296	CTNND2	Body	0.69294	0.218926	0.713384	0.0972174	0.0860933	0.0790745	0.418519	0.106223	0.108212	0.0992433	0.170215
cg07877559	5	11903299	CTNND2	Body	0.698801	0.333368	0.774884	0.0811283	0.106948	0.149282	0.54298	0.107742	0.118171	0.150358	0.251405
cg22727783	5	14441074	TRIO	Body	0.204503	0.390025	0.122802	0.932078	0.911069	0.851391	0.609572	0.9612	0.973687	0.960451	0.910502
cg08986727	5	14489178	TRIO	Body	0.394247	0.382293	0.219104	0.878663	0.916883	0.94365	0.519292	0.88137	0.903473	0.85979	0.900182
cg14583673	5	15499895	FBXL7	TSS1500	0.658981	0.571482	0.869395	0.0727806	0.0624282	0.0822513	0.62139	0.0730672	0.0909115	0.109077	0.077244
cg19632594	5	15500077	FBXL7	TSS1500	0.650269	0.358728	0.569452	0.0530498	0.0494039	0.0520396	0.431817	0.0602082	0.0520337	0.100542	0.0745435
cg26134895	5	15500270	FBXL7	TSS200	0.735884	0.293796	0.589509	0.0139413	0.00562918	0.00488887	0.593544	0.00837302	0.00298038	0.0406131	0.0259352
cg06577205	5	15500714	FBXL7;FBXL7	5'UTR;1stExon	0.717097	0.601246	0.761426	0.0418559	0.0306271	0.0371862	0.585646	0.0158897	0.0151194	0.0439453	0.0607123
cg06782035	5	16179135	MARCH11	Body	0.800521	0.510254	0.833103	0.0329881	0.0364092	0.0232263	0.506312	0.0226972	0.0168678	0.104785	0.0882285
cg03705912	5	16179210	MARCH11	1stExon	0.673183	0.613076	0.788956	0.0683444	0.0777724	0.072478	0.547014	0.11114	0.07008	0.144877	0.186594
cg23479922	5	16179633	MARCH11	1stExon	0.654622	0.654162	0.781711	0.0107199	0.0119059	0.00558754	0.658483	0.0429634	0.0299785	0.172493	0.15985
cg09017434	5	16179660	MARCH11	1stExon	0.655073	0.584554	0.688023	0.0301981	0.0169186	0.0128986	0.532692	0.0642922	0.0124871	0.195587	0.169092
cg15015920	5	16179873	MARCH11;MARCH11	1stExon;5'UTR	0.644699	0.582057	0.756281	0.0636421	0.0611434	0.0683379	0.584168	0.0497728	0.0706219	0.078975	0.0740037
cg17030173	5	16180062	MARCH11	TSS200	0.819838	0.777693	0.876784	0.0853768	0.0999873	0.0940886	0.654679	0.104058	0.160176	0.112453	0.157682
cg18325622	5	16180259	MARCH11	TSS1500	0.649652	0.645879	0.844094	0.0219173	0.0390159	0.0354059	0.391772	0.0170949	0.0063483	0.0739029	0.0712687
cg11452391	5	16180315	MARCH11	TSS1500	0.611936	0.474552	0.72832	0.0131591	0.0240205	0.00966956	0.370716	0.0124663	0.00526341	0.0322045	0.0291496
cg02029841	5	16700411	MYO10	Body	0.398276	0.279733	0.410906	0.0473629	0.052687	0.0759961	0.571675	0.123683	0.0689854	0.0820257	0.0902058
cg06076122	5	19988200	CDH18;CDH18;CDH18;CDH18	1stExon;1stExon;5'UTR;5'UTR	0.648746	0.322523	0.446245	0.0676436	0.0820288	0.0597345	0.45278	0.0585363	0.0585168	0.0706426	0.0744525
cg18710278	5	19988366	CDH18;CDH18	TSS200;TSS200	0.70667	0.473626	0.770493	0.0385306	0.0163961	0.0208766	0.451689	0.00211702	0.0187767	0.0333414	0.049406
cg16503924	5	19988368	CDH18;CDH18	TSS200;TSS200	0.642911	0.44473	0.747195	0.0270546	0.0224772	0.0232078	0.459597	0.0277171	0.0195163	0.0143971	0.0311106
cg26861946	5	31193985	CDH6;CDH6	5'UTR;1stExon	0.517328	0.321834	0.509893	0.0293408	0.022201	0.0248309	0.316237	0.00689451	0.0147423	0.0157419	0.0279158
cg13923018	5	31855380	PDZD2	Body	0.413954	0.316736	0.488246	0.0580964	0.0551143	0.052759	0.495263	0.0552177	0.0373238	0.041824	0.0758327
cg15408073	5	33936322	RXFP3	TSS200	0.421019	0.361724	0.367718	0.0557204	0.0443099	0.0493173	0.378814	0.0654046	0.0510019	0.0548989	0.0706531
cg01116477	5	34053399			0.346061	0.622094	0.262778	0.814298	0.860916	0.894038	0.609375	0.942526	0.92135	0.896889	0.892586
cg22510662	5	36202853	C5orf33;C5orf33	Body;Body	0.170482	0.248725	0.211149	0.797876	0.857428	0.864143	0.334205	0.788558	0.844445	0.780393	0.814908
cg20683765	5	37835168	GDNF;GDNF;GDNF	5'UTR;TSS1500;5'UTR	0.480071	0.196436	0.422453	0.0540028	0.0488052	0.0372015	0.489336	0.0462175	0.039422	0.053037	0.052261
cg17383727	5	37835701	GDNF;GDNF;GDNF	TSS1500;5'UTR;TSS200	0.657397	0.263136	0.531807	0.113754	0.104442	0.110202	0.587936	0.231436	0.145328	0.255804	0.219976
cg15368455	5	37835958	GDNF;GDNF;GDNF	TSS1500;5'UTR;TSS1500	0.812641	0.273438	0.663981	0.206198	0.249434	0.234178	0.688952	0.263922	0.278968	0.331545	0.387275
cg04439218	5	37839407	GDNF	5'UTR	0.741035	0.550065	0.620761	0.213944	0.254951	0.199598	0.582655	0.271832	0.229128	0.27859	0.272064
cg07442479	5	37839769	GDNF;GDNF	1stExon;5'UTR	0.553769	0.438018	0.454487	0.0361119	0.040217	0.0307457	0.367098	0.0516039	0.0274717	0.0766047	0.0758066
cg26789779	5	37839943	GDNF	TSS200	0.581776	0.299345	0.468363	0.0184426	0.0120791	0.0134623	0.426707	0.00580459	0.00418373	0.01174	0.0229464
cg00076538	5	38257555	EGFLAM	TSS1500	0.438519	0.347068	0.361442	0.0374779	0.0402614	0.0415101	0.413966	0.0289597	0.0327363	0.0197402	0.0526453
cg21609106	5	38259214	EGFLAM	Body	0.558164	0.348459	0.502722	0.0726662	0.0633019	0.0619178	0.502748	0.10169	0.0514697	0.0991917	0.0931047
cg04092800	5	40681444	PTGER4	Body	0.86268	0.604884	0.650989	0.359486	0.391546	0.303497	0.776994	0.305715	0.223276	0.25886	0.259592
cg25950625	5	41510116	PLCXD3	Body	0.883526	0.810941	0.782309	0.0818246	0.115721	0.128485	0.80728	0.216855	0.135124	0.173887	0.110819
cg09499856	5	41510325	PLCXD3	Body	0.536481	0.45358	0.633459	0.100673	0.0918258	0.0415664	0.548793	0.0985371	0.0820245	0.124151	0.0990969
cg14099514	5	41510519	PLCXD3	Body	0.307687	0.426646	0.564115	0.140292	0.126035	0.0883222	0.44523	0.141626	0.125669	0.134882	0.167763
cg03300589	5	41510820	PLCXD3	TSS200	0.576804	0.514739	0.668088	0.120033	0.117541	0.139121	0.505006	0.155345	0.1224	0.147537	0.16777
cg16292016	5	42424356	GHR	5'UTR	0.519151	0.524054	0.52329	0.0311545	0.0426589	0.0163132	0.567658	0.0328594	0.01686	0.0495566	0.0744477
cg06850283	5	44389769	FGF10	TSS1500	0.750641	0.542829	0.801084	0.0419053	0.0304047	0.0204458	0.474761	0.0294024	0.0213775	0.0651646	0.0730596
cg23037386	5	45695467	HCN1	Body	0.604616	0.423576	0.670976	0.134907	0.116937	0.115795	0.513607	0.153709	0.12861	0.127151	0.144187
cg18273840	5	45695643	HCN1	Body	0.744967	0.599085	0.773548	0.0300798	0.0384485	0.0300311	0.61	0.0330964	0.0184325	0.105697	0.0826729
cg06498267	5	45695922	HCN1	1stExon	0.623997	0.491557	0.572313	0.0873593	0.0930809	0.0818597	0.504728	0.127244	0.0860041	0.140459	0.156273
cg05201970	5	45696206	HCN1;HCN1	5'UTR;1stExon	0.443765	0.5076	0.5907	0.0383151	0.0356537	0.0302013	0.547726	0.0526546	0.0402096	0.116123	0.0914612
cg05539745	5	45696455	HCN1	TSS1500	0.342647	0.410947	0.723549	0.0257226	0.029478	0.024169	0.423519	0.0107825	0.0029253	0.0333253	0.0347895
cg10536898	5	50673227			0.865278	0.802218	0.924238	0.268838	0.278503	0.288702	0.789013	0.438451	0.384108	0.420489	0.53766
cg04022561	5	50673245			0.676973	0.544244	0.715015	0.0671831	0.0977653	0.0925379	0.483686	0.154673	0.123841	0.178991	0.209551
cg05501996	5	50673730			0.81565	0.735207	0.857506	0.135586	0.130473	0.110263	0.674707	0.222666	0.175669	0.224598	0.228489
cg09868598	5	50674015			0.487657	0.499358	0.736975	0.162712	0.184223	0.149776	0.543912	0.165017	0.196238	0.194424	0.194427
cg15120333	5	50674729			0.529311	0.228279	0.4498	0.0769283	0.0880015	0.0991343	0.404446	0.0653434	0.0917647	0.0916819	0.0883289
cg21410991	5	50678451	ISL1	TSS1500	0.769184	0.534385	0.600951	0.155751	0.171051	0.130244	0.5208	0.191725	0.155992	0.275344	0.185284
cg08917478	5	50678633	ISL1	TSS1500	0.682082	0.624484	0.618531	0.0806568	0.0751616	0.065896	0.429161	0.101645	0.0654054	0.119209	0.122643
cg17412886	5	50678913	ISL1	TSS200	0.786967	0.381244	0.463664	0.0351531	0.0559103	0.0534592	0.597128	0.0390712	0.0378466	0.0459849	0.0697375
cg14834938	5	50678919	ISL1	TSS200	0.767769	0.417469	0.54576	0.0319742	0.0255343	0.00974946	0.475024	0.0346801	0.0115707	0.0427311	0.0513576
cg01587896	5	50678925	ISL1	TSS200	0.796847	0.621225	0.730133	0.0371895	0.0227046	0.0383275	0.500595	0.013598	0.00886855	0.0467495	0.0567182
cg17037282	5	50678928	ISL1	TSS200	0.776965	0.618591	0.750942	0.0423881	0.0449498	0.0370351	0.571767	0.0527014	0.0215487	0.0641264	0.066884
cg16318053	5	50679147	ISL1;ISL1	5'UTR;1stExon	0.602219	0.469886	0.571784	0.00831245	0.00834539	0.0106535	0.397633	0.0018263	0.00456823	0.00941447	0.0168555
cg11039614	5	50679151	ISL1;ISL1	5'UTR;1stExon	0.542363	0.410083	0.527095	0.00557672	0.00360601	0.00659276	0.314358	0.000195381	0.000237787	0.00103988	0.0125057
cg11711420	5	50679290	ISL1;ISL1	5'UTR;1stExon	0.672578	0.525063	0.712333	0.126583	0.123243	0.0856957	0.549591	0.106416	0.109942	0.136163	0.139278
cg06875227	5	50683378	ISL1	Body	0.50894	0.347412	0.388175	0.0332484	0.0426277	0.0282731	0.424919	0.0229149	0.0301888	0.0521247	0.0487065
cg09165004	5	55117749			0.640758	0.425502	0.527732	0.114551	0.0653427	0.196875	0.443684	0.0812716	0.0499272	0.125759	0.240828
cg15001016	5	55860904			0.209571	0.197706	0.118001	0.604414	0.464674	0.807634	0.396094	0.738827	0.717584	0.697199	0.554265
cg03323696	5	59189120	PDE4D;PDE4D	Body;1stExon	0.722686	0.646288	0.846305	0.0297903	0.0367424	0.0354883	0.601006	0.00758149	0.0368811	0.0944833	0.0791797
cg26078977	5	59189467	PDE4D;PDE4D;PDE4D	Body;1stExon;5'UTR	0.684864	0.628239	0.69685	0.0464976	0.0604474	0.0447556	0.643796	0.0669072	0.0436542	0.136879	0.174444
cg22706610	5	59189724	PDE4D;PDE4D	Body;TSS200	0.594188	0.487808	0.481852	0.075463	0.0923866	0.0746374	0.591698	0.102401	0.0662355	0.163243	0.13153
cg24813736	5	63255045			0.763172	0.67651	0.709279	0.103363	0.147647	0.105771	0.491575	0.152838	0.13258	0.185762	0.13336
cg27615388	5	63257092	HTR1A	1stExon	0.713686	0.594098	0.82478	0.068382	0.028399	0.0254547	0.696748	0.113646	0.0858755	0.161262	0.14938
cg06776999	5	63461582	RNF180;RNF180	TSS200;TSS200	0.682652	0.377579	0.686258	0.0292417	0.0370467	0.0373162	0.487144	0.0252951	0.0290549	0.0700137	0.0832141
cg17370163	5	63461654	RNF180;RNF180	TSS200;TSS200	0.68024	0.450345	0.636659	0.0287236	0.0301486	0.0215956	0.58793	0.0423651	0.0106589	0.055166	0.0791789
cg10372047	5	63461930	RNF180;RNF180	5'UTR;5'UTR	0.503843	0.341627	0.44019	0.0930398	0.0893103	0.0875817	0.441493	0.113843	0.0762893	0.117328	0.129995
cg03827337	5	63801834	RGS7BP	TSS1500	0.758164	0.372303	0.881499	0.133897	0.164456	0.2127	0.687924	0.175767	0.183983	0.226644	0.222184
cg12662072	5	63986793	FAM159B	Body	0.580718	0.190546	0.243855	0.0184191	0.0170421	0.0181501	0.668456	0.0132977	0.00776038	0.0109763	0.036041
cg11680908	5	68042226			0.362404	0.48495	0.363021	0.838994	0.885509	0.881233	0.556792	0.899485	0.915484	0.895081	0.882375
cg21993406	5	68484783	CENPH	TSS1500	0.884087	0.585903	0.787283	0.387649	0.417299	0.503132	0.772546	0.455008	0.468414	0.627857	0.571946
cg06418871	5	68710831	MARVELD2;MARVELD2	TSS200;TSS200	0.85587	0.775157	0.76835	0.078297	0.0507733	0.0280382	0.677705	0.170915	0.135045	0.29461	0.224509
cg18663063	5	68710907	MARVELD2;MARVELD2	TSS200;TSS200	0.756996	0.543003	0.539898	0.0359081	0.0285146	0.0291852	0.540841	0.0857005	0.0527306	0.162539	0.115503
cg12687157	5	68710912	MARVELD2;MARVELD2	TSS200;TSS200	0.7089	0.499384	0.4832	0.0361696	0.0357101	0.0522727	0.523544	0.0547151	0.0285376	0.13224	0.059072
cg02505827	5	68711277	MARVELD2;MARVELD2	5'UTR;5'UTR	0.677313	0.393304	0.461373	0.0821072	0.111692	0.0780395	0.509532	0.174999	0.128001	0.207122	0.157684
cg16151977	5	68788113	OCLN	TSS200	0.402933	0.216113	0.46383	0.0550546	0.0535666	0.0480366	0.376211	0.057116	0.0537032	0.0641648	0.0721479
cg17465305	5	68788117	OCLN	TSS200	0.410976	0.2374	0.561276	0.0586669	0.0524149	0.0528403	0.417265	0.021903	0.0504382	0.028952	0.0457093
cg23300372	5	71015432	CARTPT	Body	0.616594	0.257205	0.356984	0.0667296	0.0800579	0.0433789	0.397712	0.088527	0.0850722	0.077158	0.0989516
cg10795659	5	72415998	TMEM171;TMEM171	TSS1500;TSS1500	0.73082	0.52422	0.556687	0.0776531	0.0873405	0.0595943	0.526979	0.0640152	0.0613462	0.0865989	0.094173
cg27085869	5	72416202	TMEM171;TMEM171	TSS200;TSS200	0.513967	0.463151	0.625443	0.152708	0.150145	0.124386	0.45093	0.130494	0.112733	0.133798	0.155451
cg18060185	5	72416268	TMEM171;TMEM171	TSS200;TSS200	0.618644	0.303676	0.719016	0.00538564	0.0149113	0.0252957	0.450318	0.0108561	0.00536304	0.00171507	0.00734192
cg13571358	5	72416275	TMEM171;TMEM171	TSS200;TSS200	0.548385	0.297685	0.669481	0.08389	0.0747391	0.0863879	0.574146	0.0719365	0.075665	0.0589765	0.0704723
cg25177452	5	72416677	TMEM171;TMEM171	5'UTR;5'UTR	0.582435	0.149887	0.459393	0.0133367	0.0103558	0.0173191	0.400963	0.00431055	0.00967044	0.0146727	0.015776
cg26590003	5	72512115			0.847935	0.577386	0.737174	0.0844209	0.0807512	0.0731317	0.565305	0.0461936	0.0633187	0.0568703	0.0616814
cg18096962	5	72526232			0.62775	0.464146	0.700666	0.0563111	0.0683491	0.0940537	0.470515	0.098548	0.0835942	0.141979	0.13558
cg15690342	5	72594851			0.841549	0.547682	0.714627	0.0553843	0.0577424	0.053725	0.427353	0.0261296	0.0611871	0.056158	0.0756341
cg22519422	5	72595112			0.591096	0.153583	0.36038	0.0674936	0.0760519	0.0574083	0.463528	0.0678797	0.0583072	0.075984	0.0853023
cg21510348	5	72596752			0.727744	0.407706	0.791006	0.182531	0.214585	0.199651	0.560845	0.242806	0.19204	0.257562	0.278691
cg18595065	5	72597126			0.765951	0.391688	0.622209	0.122644	0.171046	0.147051	0.596	0.218421	0.14851	0.232308	0.233519
cg11795854	5	72598965			0.498988	0.410184	0.24403	0.0184483	0.0163516	0.0196901	0.624843	0.0195535	0.0126448	0.0159361	0.0401003
cg26549701	5	72599503			0.730934	0.66052	0.687539	0.0989367	0.086704	0.10654	0.535332	0.149879	0.108064	0.193507	0.177166
cg01927745	5	72677723			0.654548	0.49947	0.648778	0.0324515	0.0333706	0.0267462	0.460396	0.0269028	0.00613495	0.0748424	0.0548917
cg09142313	5	72677859			0.624539	0.403009	0.680356	0.0421669	0.0474943	0.0433831	0.403453	0.0582483	0.0260055	0.0766184	0.0663486
cg00177388	5	72677886			0.795876	0.682166	0.797956	0.0545826	0.0683793	0.0603514	0.642747	0.0900637	0.0522188	0.178301	0.160054
cg15382538	5	72678193			0.586195	0.314412	0.492989	0.0332111	0.0403485	0.0228785	0.415493	0.0259074	0.0192121	0.0381294	0.0542704
cg18159860	5	72678420			0.540719	0.472499	0.646226	0.0840315	0.0787767	0.0783869	0.451929	0.110705	0.10338	0.171582	0.192852
cg03547840	5	72715927			0.493784	0.785777	0.384251	0.0875351	0.0800319	0.0900746	0.623423	0.140883	0.0982774	0.141104	0.174689
cg00332937	5	72740460			0.568339	0.346826	0.721981	0.0762828	0.0477742	0.0754851	0.546795	0.0804422	0.0462214	0.111248	0.143395
cg04306063	5	76249502	CRHBP	Body	0.716753	0.384774	0.469689	0.0697073	0.0808397	0.0891977	0.452814	0.113335	0.104488	0.106671	0.12282
cg26365545	5	76932016	OTP	Body	0.815306	0.580787	0.760503	0.167644	0.16961	0.186608	0.569944	0.188957	0.215159	0.253537	0.262112
cg20959460	5	77253544			0.659884	0.358225	0.385369	0.103314	0.100606	0.123183	0.553571	0.170222	0.182003	0.22235	0.191788
cg26446499	5	77253555			0.679789	0.430223	0.48279	0.0604869	0.0797987	0.068175	0.634074	0.0555364	0.103737	0.225175	0.120393
cg08328513	5	78365691	BHMT2;DMGDH	Body;TSS1500	0.721681	0.582249	0.679366	0.317964	0.325154	0.383826	0.747254	0.37245	0.367939	0.364919	0.423126
cg05890484	5	78407552	BHMT	TSS200	0.453663	0.403838	0.423151	0.17223	0.0952628	0.109372	0.482076	0.150606	0.154429	0.151159	0.162524
cg16519118	5	78531582	JMY	TSS1500	0.502144	0.30081	0.451528	0.0505728	0.0519562	0.0570153	0.364178	0.0509539	0.0489298	0.0376011	0.0394677
cg18300555	5	78857501			0.45808	0.276353	0.371753	0.815082	0.783711	0.807016	0.36747	0.725867	0.704888	0.735501	0.739925
cg10784386	5	79330943	THBS4	TSS200	0.670426	0.268825	0.462996	0.050625	0.0478658	0.0701412	0.610763	0.0282915	0.0568924	0.0640129	0.0223603
cg18110483	5	79330959	THBS4	TSS200	0.762153	0.426753	0.547195	0.111506	0.0806079	0.115102	0.745254	0.0870082	0.111936	0.172674	0.120912
cg21800232	5	79866368	ANKRD34B	TSS200	0.594057	0.315743	0.544799	0.0377696	0.0145745	0.0218876	0.345817	0.0184141	0.0243275	0.0334402	0.0369831
cg07201620	5	83679941	EDIL3	Body	0.663221	0.389549	0.674559	0.0681953	0.0910571	0.0574738	0.586119	0.0963438	0.0670553	0.123001	0.157893
cg12325536	5	87968658	LOC645323;LOC645323;LOC645323	Body;Body;Body	0.524953	0.438686	0.513101	0.0676914	0.0554167	0.0508587	0.39284	0.05414	0.0421588	0.127886	0.141284
cg11867257	5	89854334	GPR98;GPR98	TSS1500;TSS1500	0.494317	0.435856	0.729556	0.0545714	0.0506398	0.0424896	0.438588	0.0843079	0.0297543	0.0882205	0.121801
cg01912119	5	90471712			0.312182	0.302941	0.161351	0.78512	0.850647	0.857379	0.43753	0.775037	0.832086	0.805447	0.881763
cg09560082	5	92930634			0.725577	0.37883	0.373188	0.120612	0.128564	0.12443	0.514782	0.0752357	0.105905	0.149928	0.114073
cg19456953	5	95768418	PCSK1	Body	0.619327	0.410214	0.465419	0.0264632	0.0257289	0.0116271	0.533744	0.0250688	0.0175859	0.0393733	0.0549577
cg00637687	5	95768915	PCSK1;PCSK1	1stExon;5'UTR	0.681372	0.52536	0.471621	0.0521579	0.0634611	0.054704	0.444828	0.0896001	0.0678067	0.0977126	0.137103
cg00096106	5	100176809	ST8SIA4	Body	0.586806	0.540769	0.19916	0.117483	0.0744925	0.131921	0.55441	0.210753	0.113078	0.107844	0.111507
cg17044159	5	102096974			0.620268	0.752147	0.670344	0.31094	0.304233	0.250209	0.76287	0.449875	0.380422	0.323057	0.333995
cg17399283	5	110406107	TSLP	TSS1500	0.552896	0.427179	0.81954	0.0633667	0.0714892	0.0558708	0.450436	0.0516788	0.0444021	0.117223	0.0741026
cg03833880	5	113391294			0.684681	0.264669	0.778579	0.0552205	0.0694608	0.063849	0.413771	0.0513882	0.0432077	0.0638269	0.0876229
cg23615676	5	113697632	KCNN2	TSS1500	0.719577	0.523516	0.741624	0.0610823	0.0715972	0.0769937	0.496558	0.0976544	0.0801976	0.0704919	0.0613727
cg27403635	5	113698291	KCNN2;KCNN2	1stExon;5'UTR	0.753844	0.5824	0.827654	0.0811284	0.0713564	0.0537222	0.689934	0.101438	0.088835	0.14752	0.126431
cg04996277	5	113699342	KCNN2	Body	0.762708	0.496816	0.636635	0.191437	0.200748	0.19735	0.628633	0.184282	0.212556	0.251127	0.225878
cg22010052	5	115298704	LVRN	1stExon	0.63282	0.458617	0.556935	0.125286	0.153356	0.120761	0.52471	0.130307	0.156286	0.193273	0.175553
cg25044651	5	115298720	LVRN	1stExon	0.654134	0.409701	0.54952	0.102981	0.0959747	0.088957	0.457783	0.131484	0.0814415	0.159648	0.158223
cg11021940	5	115299475	LVRN	Body	0.61052	0.523323	0.526286	0.142465	0.169048	0.14078	0.525071	0.218122	0.15254	0.23772	0.293263
cg05256605	5	121412184	LOX	Body	0.913715	0.873783	0.600189	0.614108	0.563052	0.212854	0.737738	0.391667	0.35459	0.278911	0.232745
cg01419136	5	121920864			0.267353	0.457032	0.129038	0.759555	0.851662	0.828192	0.436089	0.788115	0.841507	0.819225	0.795304
cg21488279	5	122434178	PRDM6	Body	0.723347	0.605267	0.670245	0.224774	0.256693	0.217831	0.598392	0.171489	0.208595	0.341386	0.34237
cg17807172	5	122620929			0.86899	0.504803	0.622589	0.0715331	0.110925	0.133214	0.652934	0.129055	0.0982681	0.254197	0.188761
cg27223047	5	127874825	FBN2	TSS1500	0.842817	0.461776	0.815005	0.0787943	0.0783033	0.0760485	0.667348	0.157843	0.10846	0.166342	0.178795
cg17391928	5	128301230	SLC27A6;SLC27A6;SLC27A6;SLC27A6	5'UTR;1stExon;1stExon;5'UTR	0.532386	0.426733	0.61234	0.00985134	0.0221951	0.017513	0.52855	0.0281157	0.0113805	0.05959	0.0662384
cg07103493	5	128301232	SLC27A6;SLC27A6;SLC27A6;SLC27A6	5'UTR;1stExon;1stExon;5'UTR	0.500456	0.386024	0.50162	0.0585493	0.0746281	0.0655853	0.471709	0.0857078	0.0558137	0.133484	0.109508
cg10821115	5	128797013	ADAMTS19	Body	0.571368	0.196271	0.306828	0.0283027	0.0378039	0.0311944	0.371829	0.0114684	0.00506367	0.0128142	0.0210304
cg26226142	5	129241081	CHSY3	1stExon	0.580781	0.310138	0.384327	0.0965426	0.099607	0.0844232	0.386593	0.0718564	0.0550913	0.0870278	0.0956852
cg02699218	5	132150128	ANKRD43	1stExon	0.616894	0.389764	0.559162	0.161112	0.158855	0.144119	0.607872	0.115008	0.116468	0.357195	0.300413
cg00396667	5	134364387	PITX1	3'UTR	0.717092	0.414923	0.581949	0.0143721	0.0388518	0.0130429	0.397317	0.0246705	0.007852	0.0321958	0.0553144
cg15528437	5	134386159			0.654723	0.476443	0.603122	0.0959139	0.144182	0.106872	0.503385	0.137639	0.125358	0.22353	0.210435
cg10472919	5	135266805	FBXL21	5'UTR	0.609162	0.338304	0.41068	0.140041	0.145576	0.168866	0.595657	0.139158	0.180067	0.242393	0.322278
cg02124514	5	135528862	LOC389332	TSS200	0.61648	0.263318	0.337743	0.0685289	0.0908706	0.087619	0.59038	0.0651153	0.0587159	0.0718329	0.088876
cg23288973	5	135701050	TRPC7;TRPC7;TRPC7;TRPC7;TRPC7;TRPC7	5'UTR;1stExon;1stExon;1stExon;5'UTR;5'UTR	0.326159	0.311647	0.635168	0.065147	0.0702157	0.0913357	0.45133	0.0970228	0.0722476	0.126396	0.133764
cg09054633	5	136834294	SPOCK1	5'UTR	0.623711	0.284273	0.337693	0.0665813	0.0747697	0.0755783	0.519253	0.0952865	0.0606415	0.101307	0.092244
cg18263365	5	136834453	SPOCK1	5'UTR	0.716094	0.25392	0.310322	0.123434	0.135355	0.113679	0.475847	0.131679	0.10362	0.210465	0.151742
cg05246645	5	137999488			0.262372	0.307852	0.292769	0.721358	0.792082	0.81582	0.377209	0.813608	0.837712	0.770038	0.755727
cg08777304	5	140105626	VTRNA1-3	TSS200	0.602768	0.569738	0.714892	0.308331	0.284667	0.304078	0.661809	0.341421	0.342952	0.346312	0.394251
cg09032973	5	140165998	PCDHA1;PCDHA1;PCDHA1	1stExon;1stExon;1stExon	0.660426	0.60456	0.635789	0.257805	0.299237	0.246619	0.604628	0.271205	0.243615	0.287779	0.319814
cg07035961	5	140174841	PCDHA1;PCDHA1;PCDHA2;PCDHA2	Body;Body;1stExon;1stExon	0.836703	0.734991	0.899837	0.157852	0.264399	0.214488	0.664434	0.148131	0.143354	0.171444	0.299595
cg11095383	5	140174887	PCDHA1;PCDHA1;PCDHA2;PCDHA2	Body;Body;1stExon;1stExon	0.834967	0.728505	0.845499	0.107578	0.195193	0.13178	0.757243	0.175574	0.136412	0.196248	0.316352
cg19777540	5	140180691	PCDHA2;PCDHA1;PCDHA1;PCDHA3;PCDHA3	Body;Body;Body;TSS200;TSS200	0.866613	0.647586	0.67359	0.395029	0.356357	0.405693	0.744776	0.326478	0.273095	0.322351	0.388935
cg08288811	5	140180926	PCDHA2;PCDHA1;PCDHA3;PCDHA3;PCDHA1	Body;Body;1stExon;1stExon;Body	0.68446	0.60081	0.716501	0.10086	0.152945	0.0907838	0.581377	0.179343	0.111322	0.227201	0.263941
cg07463541	5	140181074	PCDHA2;PCDHA1;PCDHA3;PCDHA3;PCDHA1	Body;Body;1stExon;1stExon;Body	0.869629	0.815255	0.957342	0.20718	0.340993	0.230655	0.821344	0.2974	0.219265	0.244303	0.416245
cg17777676	5	140186895	PCDHA2;PCDHA1;PCDHA1;PCDHA4;PCDHA3;PCDHA4	Body;Body;Body;1stExon;Body;1stExon	0.720431	0.641629	0.597243	0.177673	0.22699	0.195402	0.642139	0.21023	0.182663	0.22294	0.23794
cg02004851	5	140207460	PCDHA2;PCDHA1;PCDHA1;PCDHA6;PCDHA5;PCDHA6;PCDHA3;PCDHA4;PCDHA6	Body;Body;Body;TSS200;Body;TSS200;Body;Body;TSS200	0.782008	0.633587	0.683915	0.341375	0.346931	0.298029	0.836464	0.341773	0.300944	0.30514	0.354728
cg16987900	5	140207609	PCDHA2;PCDHA1;PCDHA1;PCDHA6;PCDHA5;PCDHA6;PCDHA3;PCDHA4;PCDHA6	Body;Body;Body;TSS200;Body;TSS200;Body;Body;TSS200	0.812508	0.319865	0.455713	0.161127	0.174282	0.163931	0.612809	0.163037	0.249119	0.26667	0.214862
cg08448812	5	140207760	PCDHA6;PCDHA2;PCDHA1;PCDHA1;PCDHA6;PCDHA5;PCDHA3;PCDHA4;PCDHA6	1stExon;Body;Body;Body;1stExon;Body;Body;Body;1stExon	0.649255	0.531247	0.45067	0.12772	0.163545	0.184842	0.520939	0.122828	0.101301	0.201719	0.188769
cg26618441	5	140213825	PCDHA6;PCDHA2;PCDHA1;PCDHA7;PCDHA1;PCDHA6;PCDHA5;PCDHA7;PCDHA3;PCDHA4	Body;Body;Body;TSS200;Body;Body;Body;TSS200;Body;Body	0.851006	0.564944	0.831294	0.294595	0.356489	0.356878	0.717467	0.320406	0.299186	0.457103	0.362003
cg06938264	5	140214372	PCDHA6;PCDHA2;PCDHA1;PCDHA7;PCDHA1;PCDHA6;PCDHA5;PCDHA3;PCDHA4;PCDHA7	Body;Body;Body;1stExon;Body;Body;Body;Body;Body;1stExon	0.829421	0.751283	0.738854	0.273971	0.267561	0.283571	0.750511	0.171297	0.12698	0.261478	0.287839
cg14514813	5	140248772	PCDHA6;PCDHA2;PCDHA1;PCDHA9;PCDHA7;PCDHA1;PCDHA6;PCDHA5;PCDHA11;PCDHA11;PCDHA10;PCDHA3;PCDHA4;PCDHA10;PCDHA8	Body;Body;Body;Body;Body;Body;Body;Body;1stExon;1stExon;Body;Body;Body;Body;Body	0.668594	0.546367	0.456679	0.127654	0.209881	0.18248	0.519899	0.0860573	0.0802496	0.194813	0.184675
cg17482089	5	140250432	PCDHA6;PCDHA2;PCDHA1;PCDHA9;PCDHA7;PCDHA1;PCDHA6;PCDHA5;PCDHA11;PCDHA11;PCDHA10;PCDHA3;PCDHA4;PCDHA10;PCDHA8	Body;Body;Body;Body;Body;Body;Body;Body;1stExon;1stExon;Body;Body;Body;Body;Body	0.768674	0.710959	0.792079	0.338088	0.329887	0.426653	0.583518	0.268211	0.255466	0.3454	0.512325
cg19876814	5	140261653	PCDHA7;PCDHA12;PCDHA6;PCDHA10;PCDHA4;PCDHA11;PCDHA8;PCDHA1;PCDHA2;PCDHA6;PCDHA1;PCDHA9;PCDHA5;PCDHA13;PCDHA3;PCDHA13;PCDHA10	Body;Body;Body;Body;Body;Body;Body;Body;Body;Body;Body;Body;Body;TSS200;Body;TSS200;Body	0.822605	0.817277	0.825095	0.224535	0.283207	0.206799	0.670645	0.210885	0.255786	0.234451	0.281607
cg25027798	5	140262145	PCDHA7;PCDHA13;PCDHA12;PCDHA6;PCDHA10;PCDHA4;PCDHA11;PCDHA8;PCDHA1;PCDHA2;PCDHA6;PCDHA1;PCDHA9;PCDHA13;PCDHA5;PCDHA3;PCDHA10	Body;1stExon;Body;Body;Body;Body;Body;Body;Body;Body;Body;Body;Body;1stExon;Body;Body;Body	0.832912	0.689611	0.926246	0.192155	0.294171	0.232053	0.67823	0.245463	0.167167	0.181587	0.349642
cg08550421	5	140305947	PCDHA7;PCDHAC1;PCDHA12;PCDHA6;PCDHA10;PCDHA4;PCDHA11;PCDHAC1;PCDHA8;PCDHA6;PCDHA1;PCDHA2;PCDHA1;PCDHA9;PCDHA13;PCDHA5;PCDHA3;PCDHA10	Body;TSS1500;Body;Body;Body;Body;Body;TSS1500;Body;Body;Body;Body;Body;Body;Body;Body;Body;Body	0.673431	0.369094	0.589661	0.0968859	0.124278	0.112856	0.45877	0.0960474	0.0822205	0.141049	0.15279
cg23026864	5	140306231	PCDHA7;PCDHA12;PCDHA6;PCDHAC1;PCDHA10;PCDHA4;PCDHA11;PCDHA8;PCDHA6;PCDHA1;PCDHA2;PCDHA1;PCDHA9;PCDHA13;PCDHA5;PCDHA3;PCDHAC1;PCDHA10	Body;Body;Body;TSS200;Body;Body;Body;Body;Body;Body;Body;Body;Body;Body;Body;Body;TSS200;Body	0.764221	0.384688	0.788739	0.0484951	0.0436586	0.0266433	0.505358	0.0197258	0.0196924	0.0782928	0.100379
cg18902090	5	140306249	PCDHA7;PCDHA12;PCDHA6;PCDHAC1;PCDHA10;PCDHA4;PCDHA11;PCDHA8;PCDHA6;PCDHA1;PCDHA2;PCDHA1;PCDHA9;PCDHA13;PCDHA5;PCDHA3;PCDHAC1;PCDHA10	Body;Body;Body;TSS200;Body;Body;Body;Body;Body;Body;Body;Body;Body;Body;Body;Body;TSS200;Body	0.717094	0.345768	0.539622	0.0877358	0.0938315	0.081449	0.433754	0.103645	0.0765006	0.133111	0.15188
cg07408835	5	140306377	PCDHAC1;PCDHA7;PCDHAC1;PCDHA12;PCDHA6;PCDHA10;PCDHA4;PCDHA11;PCDHA8;PCDHAC1;PCDHA6;PCDHA1;PCDHA2;PCDHA9;PCDHA1;PCDHAC1;PCDHA13;PCDHA5;PCDHA3;PCDHA10	1stExon;Body;5'UTR;Body;Body;Body;Body;Body;Body;5'UTR;Body;Body;Body;Body;Body;1stExon;Body;Body;Body;Body	0.588976	0.35896	0.629676	0.0704812	0.0449759	0.0463604	0.464874	0.063502	0.046205	0.108275	0.168576
cg04454086	5	140345966	PCDHAC2;PCDHA7;PCDHA12;PCDHA6;PCDHA10;PCDHA4;PCDHA11;PCDHA8;PCDHA6;PCDHA1;PCDHA2;PCDHA1;PCDHA9;PCDHAC2;PCDHA13;PCDHA5;PCDHAC1;PCDHA3;PCDHAC2;PCDHA10	1stExon;Body;Body;Body;Body;Body;Body;Body;Body;Body;Body;Body;Body;TSS1500;Body;Body;Body;Body;5'UTR;Body	0.666459	0.349101	0.578401	0.0624943	0.0610289	0.0550423	0.489595	0.0474838	0.039195	0.114323	0.139924
cg25500080	5	140346199	PCDHAC2;PCDHAC2;PCDHA7;PCDHA12;PCDHA6;PCDHA10;PCDHA4;PCDHA11;PCDHA8;PCDHA6;PCDHA1;PCDHA2;PCDHA1;PCDHA9;PCDHA13;PCDHA5;PCDHAC1;PCDHA3;PCDHAC2;PCDHA10	1stExon;TSS200;Body;Body;Body;Body;Body;Body;Body;Body;Body;Body;Body;Body;Body;Body;Body;Body;5'UTR;Body	0.808815	0.557951	0.675984	0.035836	0.0446421	0.0427506	0.566158	0.0163668	0.0285049	0.052825	0.061333
cg12832313	5	140346236	PCDHAC2;PCDHAC2;PCDHA7;PCDHA12;PCDHA6;PCDHA10;PCDHA4;PCDHA11;PCDHA8;PCDHA6;PCDHA1;PCDHA2;PCDHA1;PCDHA9;PCDHA13;PCDHA5;PCDHAC1;PCDHA3;PCDHAC2;PCDHA10	1stExon;TSS200;Body;Body;Body;Body;Body;Body;Body;Body;Body;Body;Body;Body;Body;Body;Body;Body;5'UTR;Body	0.812578	0.441664	0.724177	0.0124003	0.0087671	0.00422373	0.444639	0.00348574	0.00881075	0.0313241	0.0268584
cg16174029	5	140346280	PCDHAC2;PCDHAC2;PCDHA7;PCDHA12;PCDHA6;PCDHA10;PCDHA4;PCDHA11;PCDHA8;PCDHA6;PCDHA1;PCDHA2;PCDHA1;PCDHA9;PCDHA13;PCDHA5;PCDHAC1;PCDHA3;PCDHAC2;PCDHA10	1stExon;TSS200;Body;Body;Body;Body;Body;Body;Body;Body;Body;Body;Body;Body;Body;Body;Body;Body;5'UTR;Body	0.523954	0.180973	0.41857	0.0278641	0.049543	0.0217828	0.379706	0.0113251	0.0305894	0.0338754	0.0420085
cg23440413	5	140346293	PCDHAC2;PCDHAC2;PCDHA7;PCDHA12;PCDHA6;PCDHA10;PCDHA4;PCDHA11;PCDHA8;PCDHA6;PCDHA1;PCDHA2;PCDHA1;PCDHA9;PCDHA13;PCDHA5;PCDHAC1;PCDHA3;PCDHAC2;PCDHA10	1stExon;TSS200;Body;Body;Body;Body;Body;Body;Body;Body;Body;Body;Body;Body;Body;Body;Body;Body;5'UTR;Body	0.581052	0.214919	0.477843	0.0214587	0.0359229	0.0337883	0.383998	0.022305	0.0219856	0.023756	0.0388879
cg21537235	5	140346394	PCDHAC2;PCDHA7;PCDHA12;PCDHA6;PCDHA10;PCDHA4;PCDHA11;PCDHA8;PCDHA6;PCDHA1;PCDHA2;PCDHA1;PCDHA9;PCDHA13;PCDHA5;PCDHAC1;PCDHA3;PCDHAC2;PCDHA10	1stExon;Body;Body;Body;Body;Body;Body;Body;Body;Body;Body;Body;Body;Body;Body;Body;Body;1stExon;Body	0.599727	0.364696	0.562718	0.0277602	0.022267	0.0209927	0.410392	0.0238963	0.0132819	0.0447154	0.0475425
cg05783854	5	140346403	PCDHAC2;PCDHA7;PCDHA12;PCDHA6;PCDHA10;PCDHA4;PCDHA11;PCDHA8;PCDHA6;PCDHA1;PCDHA2;PCDHA1;PCDHA9;PCDHA13;PCDHA5;PCDHAC1;PCDHA3;PCDHAC2;PCDHA10	1stExon;Body;Body;Body;Body;Body;Body;Body;Body;Body;Body;Body;Body;Body;Body;Body;Body;1stExon;Body	0.655602	0.28311	0.362121	0.0673415	0.0651503	0.0725897	0.422955	0.10096	0.0641404	0.0956028	0.104911
cg15534561	5	140420518			0.79664	0.807832	0.403358	0.185226	0.247604	0.224341	0.721979	0.231618	0.237474	0.279118	0.253467
cg06883126	5	140457585			0.743958	0.583798	0.717164	0.199811	0.204416	0.27118	0.651664	0.251491	0.201414	0.260534	0.245081
cg23969338	5	140474005	PCDHB2	TSS1500	0.9157	0.835775	0.737615	0.347801	0.404333	0.523852	0.799632	0.499568	0.455492	0.405661	0.469817
cg10887021	5	140474145	PCDHB2	TSS200	0.760629	0.419222	0.624097	0.130899	0.139472	0.161978	0.54943	0.230986	0.137295	0.183323	0.159123
cg01925738	5	140480770	PCDHB3	1stExon	0.92322	0.9003	0.953139	0.399283	0.535154	0.458299	0.94182	0.598753	0.542145	0.548955	0.794421
cg13288164	5	140501380	PCDHB4	TSS200	0.968869	0.754368	0.913977	0.367672	0.444164	0.409862	0.947102	0.392558	0.490818	0.467197	0.595115
cg07129523	5	140501403	PCDHB4	TSS200	0.805009	0.475412	0.681666	0.0731331	0.0976898	0.0451923	0.406834	0.0875791	0.0686822	0.0317637	0.12384
cg17288142	5	140501451	PCDHB4	TSS200	0.794811	0.244099	0.384642	0.118053	0.0888279	0.11942	0.461595	0.101273	0.147067	0.0939173	0.183849
cg16134323	5	140562034	PCDHB16;PCDHB16	5'UTR;1stExon	0.383874	0.57526	0.4052	0.1162	0.185258	0.117298	0.499835	0.144634	0.162374	0.14652	0.213554
cg08665243	5	140562218	PCDHB16	1stExon	0.882836	0.825178	0.896188	0.348456	0.483483	0.420039	0.880768	0.508366	0.46291	0.466443	0.731307
cg03631455	5	140595072	PCDHB13	1stExon	0.85915	0.762681	0.901452	0.34484	0.3494	0.310012	0.759328	0.349204	0.379241	0.331858	0.737747
cg17514558	5	140621375	PCDHB19P	Body	0.819892	0.741704	0.603108	0.140415	0.221991	0.290905	0.693376	0.169757	0.116553	0.237385	0.500702
cg22056102	5	140709983	PCDHGA1;PCDHGA1	TSS1500;TSS1500	0.736448	0.535569	0.557587	0.131271	0.12346	0.143762	0.465672	0.129464	0.118192	0.00484721	0.102429
cg18878616	5	140718317	PCDHGA1;PCDHGA2;PCDHGA2	Body;TSS200;TSS200	0.447927	0.336385	0.583669	0.176965	0.145746	0.0996944	0.650976	0.115606	0.0862456	0.140317	0.112687
cg23262897	5	140718655	PCDHGA2;PCDHGA1;PCDHGA2	1stExon;Body;1stExon	0.5742	0.574138	0.525608	0.254306	0.250508	0.199028	0.536705	0.216398	0.161148	0.223919	0.297799
cg14468658	5	140723509	PCDHGA2;PCDHGA3;PCDHGA1;PCDHGA3	Body;TSS200;Body;TSS200	0.770542	0.647346	0.886431	0.243363	0.324631	0.258518	0.625299	0.308145	0.28184	0.370036	0.249282
cg18781988	5	140723549	PCDHGA2;PCDHGA3;PCDHGA1;PCDHGA3	Body;TSS200;Body;TSS200	0.606785	0.67389	0.770544	0.112315	0.203077	0.130336	0.745208	0.260689	0.240545	0.258032	0.446226
cg18839637	5	140723684	PCDHGA2;PCDHGA3;PCDHGA3;PCDHGA1	Body;1stExon;1stExon;Body	0.812676	0.785387	0.929916	0.316274	0.436112	0.356235	0.716788	0.412339	0.361431	0.439331	0.498403
cg08714996	5	140729928	PCDHGB1;PCDHGA2;PCDHGA1;PCDHGB1;PCDHGA3	1stExon;Body;Body;1stExon;Body	0.843085	0.430674	0.941256	0.141778	0.153179	0.218677	0.479793	0.149877	0.0770313	0.163226	0.236362
cg03086707	5	140740607	PCDHGA4;PCDHGA2;PCDHGB2;PCDHGA1;PCDHGB1;PCDHGA3;PCDHGB2	Body;Body;1stExon;Body;Body;Body;1stExon	0.658413	0.296615	0.811431	0.298947	0.276852	0.211102	0.765646	0.413012	0.457303	0.324397	0.408625
cg15672768	5	140741220	PCDHGA4;PCDHGA2;PCDHGB2;PCDHGA1;PCDHGB1;PCDHGA3;PCDHGB2	Body;Body;1stExon;Body;Body;Body;1stExon	0.699237	0.629936	0.78496	0.219348	0.238567	0.242801	0.680431	0.346555	0.283363	0.309119	0.518438
cg13307880	5	140744367	PCDHGA4;PCDHGA2;PCDHGA5;PCDHGB2;PCDHGA1;PCDHGB1;PCDHGA3;PCDHGA5	Body;Body;1stExon;Body;Body;Body;Body;1stExon	0.763625	0.543058	0.573168	0.202307	0.165596	0.195675	0.639906	0.257576	0.191164	0.221941	0.393118
cg09066326	5	140753415	PCDHGA4;PCDHGA6;PCDHGA1;PCDHGA5;PCDHGB1;PCDHGA6;PCDHGA3;PCDHGA2;PCDHGB2;PCDHGB3	Body;TSS1500;Body;Body;Body;TSS1500;Body;Body;Body;Body	0.572511	0.366173	0.378747	0.126263	0.122254	0.163588	0.570398	0.0892487	0.125951	0.165478	0.117192
cg18164784	5	140762229	PCDHGA4;PCDHGA6;PCDHGA1;PCDHGA5;PCDHGB1;PCDHGA3;PCDHGA2;PCDHGB2;PCDHGA7;PCDHGA7;PCDHGB3	Body;Body;Body;Body;Body;Body;Body;Body;TSS1500;TSS1500;Body	0.525825	0.430602	0.681301	0.16029	0.132911	0.181541	0.634916	0.155527	0.127971	0.138007	0.122362
cg21908557	5	140762305	PCDHGA4;PCDHGA6;PCDHGA1;PCDHGA7;PCDHGA5;PCDHGB1;PCDHGA3;PCDHGA7;PCDHGA2;PCDHGB2;PCDHGB3	Body;Body;Body;TSS200;Body;Body;Body;TSS200;Body;Body;Body	0.530945	0.551041	0.337371	0.133629	0.150426	0.160124	0.594095	0.222967	0.174879	0.162607	0.163423
cg22861116	5	140762582	PCDHGA4;PCDHGA7;PCDHGA6;PCDHGA1;PCDHGA5;PCDHGB1;PCDHGA3;PCDHGA2;PCDHGB2;PCDHGA7;PCDHGB3	Body;1stExon;Body;Body;Body;Body;Body;Body;Body;1stExon;Body	0.626107	0.552792	0.329166	0.205339	0.18789	0.145971	0.689664	0.151593	0.0778702	0.125302	0.181067
cg02722596	5	140762957	PCDHGA4;PCDHGA7;PCDHGA6;PCDHGA1;PCDHGA5;PCDHGB1;PCDHGA3;PCDHGA2;PCDHGB2;PCDHGA7;PCDHGB3	Body;1stExon;Body;Body;Body;Body;Body;Body;Body;1stExon;Body	0.810207	0.841146	0.670951	0.308102	0.25798	0.254933	0.841609	0.391515	0.354675	0.327189	0.292031
cg21915313	5	140774426	PCDHGA4;PCDHGA6;PCDHGA1;PCDHGA5;PCDHGB1;PCDHGB4;PCDHGA3;PCDHGA2;PCDHGA8;PCDHGA7;PCDHGB2;PCDHGA8;PCDHGB3	Body;Body;Body;Body;Body;Body;Body;Body;1stExon;Body;Body;1stExon;Body	0.827192	0.737845	0.919038	0.370292	0.271584	0.330898	0.69154	0.369193	0.322518	0.436146	0.676518
cg11686427	5	140777473	PCDHGA4;PCDHGA6;PCDHGA1;PCDHGA8;PCDHGA5;PCDHGB1;PCDHGB4;PCDHGA3;PCDHGB5;PCDHGB5;PCDHGA2;PCDHGA7;PCDHGB2;PCDHGB3	Body;Body;Body;Body;Body;Body;Body;Body;TSS1500;TSS1500;Body;Body;Body;Body	0.50566	0.551582	0.87732	0.131806	0.140615	0.160201	0.577746	0.171049	0.152762	0.196904	0.240888
cg04553690	5	140777501	PCDHGA4;PCDHGA6;PCDHGA1;PCDHGA8;PCDHGB5;PCDHGA5;PCDHGB1;PCDHGB4;PCDHGA3;PCDHGA2;PCDHGB5;PCDHGA7;PCDHGB2;PCDHGB3	Body;Body;Body;Body;TSS200;Body;Body;Body;Body;Body;TSS200;Body;Body;Body	0.434539	0.62966	0.825329	0.154063	0.156746	0.140804	0.517671	0.215999	0.182803	0.230234	0.253668
cg08491188	5	140777503	PCDHGA4;PCDHGA6;PCDHGA1;PCDHGA8;PCDHGB5;PCDHGA5;PCDHGB1;PCDHGB4;PCDHGA3;PCDHGA2;PCDHGB5;PCDHGA7;PCDHGB2;PCDHGB3	Body;Body;Body;Body;TSS200;Body;Body;Body;Body;Body;TSS200;Body;Body;Body	0.454054	0.730607	0.842712	0.144575	0.158634	0.144078	0.533805	0.231525	0.146838	0.233721	0.29602
cg11100804	5	140783173	PCDHGA4;PCDHGA6;PCDHGA1;PCDHGA8;PCDHGA5;PCDHGB1;PCDHGB4;PCDHGA3;PCDHGA2;PCDHGA9;PCDHGA7;PCDHGB2;PCDHGB5;PCDHGA9;PCDHGB3	Body;Body;Body;Body;Body;Body;Body;Body;Body;1stExon;Body;Body;Body;1stExon;Body	0.834412	0.770714	0.927315	0.295194	0.329134	0.302211	0.807393	0.495604	0.458132	0.430847	0.644005
cg07613945	5	140787430	PCDHGA4;PCDHGA6;PCDHGA9;PCDHGA1;PCDHGA8;PCDHGA5;PCDHGB1;PCDHGB6;PCDHGB4;PCDHGA3;PCDHGA2;PCDHGA7;PCDHGB2;PCDHGB6;PCDHGB5;PCDHGB3	Body;Body;Body;Body;Body;Body;Body;TSS1500;Body;Body;Body;Body;Body;TSS1500;Body;Body	0.652604	0.671938	0.892429	0.259804	0.289987	0.251627	0.668213	0.298345	0.304609	0.219682	0.335084
cg02707176	5	140798758	PCDHGA4;PCDHGA9;PCDHGA1;PCDHGB1;PCDHGB7;PCDHGB6;PCDHGB3;PCDHGA6;PCDHGA8;PCDHGA10;PCDHGA5;PCDHGB4;PCDHGB7;PCDHGA3;PCDHGA2;PCDHGB2;PCDHGA7;PCDHGB5	Body;Body;Body;Body;1stExon;Body;Body;Body;Body;Body;Body;Body;1stExon;Body;Body;Body;Body;Body	0.765596	0.724968	0.75765	0.291171	0.388667	0.27397	0.805588	0.374411	0.353072	0.36196	0.587835
cg09639151	5	140810920	PCDHGA4;PCDHGA11;PCDHGA11;PCDHGA9;PCDHGA1;PCDHGB1;PCDHGB6;PCDHGA12;PCDHGB3;PCDHGB7;PCDHGA6;PCDHGA8;PCDHGA10;PCDHGA12;PCDHGA5;PCDHGB4;PCDHGA3;PCDHGA2;PCDHGA7;PCDHGB2;PCDHGB5	Body;Body;Body;Body;Body;Body;Body;1stExon;Body;Body;Body;Body;Body;1stExon;Body;Body;Body;Body;Body;Body;Body	0.0876076	0.606481	0.730229	0.177334	0.169953	0.100236	0.683296	0.148658	0.118105	0.15679	0.27386
cg25600472	5	140857647	PCDHGA4;PCDHGA12;PCDHGA11;PCDHGA11;PCDHGA9;PCDHGA1;PCDHGB1;PCDHGB6;PCDHGC3;PCDHGB3;PCDHGB7;PCDHGA6;PCDHGA8;PCDHGA10;PCDHGA5;PCDHGB4;PCDHGA3;PCDHGA2;PCDHGA7;PCDHGB2;PCDHGB5;PCDHGC3;PCDHGC3	Body;Body;Body;Body;Body;Body;Body;Body;1stExon;Body;Body;Body;Body;Body;Body;Body;Body;Body;Body;Body;Body;1stExon;Body	0.295495	0.309169	0.405985	0.636098	0.633192	0.70464	0.38225	0.722919	0.718362	0.725703	0.849263
cg18447299	5	140894884	DIAPH1;DIAPH1	3'UTR;3'UTR	0.300653	0.333253	0.476371	0.686442	0.750825	0.773676	0.500893	0.835632	0.81544	0.737605	0.716185
cg13305415	5	141697464	SPRY4;SPRY4	Body;5'UTR	0.191758	0.25862	0.0974537	0.625079	0.660684	0.697532	0.342696	0.798383	0.754256	0.773205	0.748636
cg15823954	5	143191226	HMHB1	TSS1500	0.624228	0.378795	0.353574	0.849292	0.905967	0.928978	0.54775	0.937002	0.941956	0.937774	0.934353
cg18274480	5	145713863			0.794171	0.620103	0.600083	0.169611	0.169253	0.184061	0.537106	0.160744	0.132022	0.236147	0.269223
cg06792340	5	145724352			0.381043	0.42448	0.474521	0.100675	0.109397	0.0739794	0.431352	0.0987121	0.0754473	0.117331	0.0948521
cg15094117	5	147184031			0.287869	0.351787	0.146094	0.807096	0.844589	0.860579	0.452184	0.781581	0.880367	0.833949	0.826225
cg11438011	5	148033882	HTR4;HTR4;HTR4;HTR4;HTR4;HTR4;HTR4	TSS200;TSS200;TSS200;TSS200;TSS200;TSS200;TSS200	0.483883	0.38678	0.403456	0.0324091	0.0413955	0.029184	0.594113	0.0306204	0.0301006	0.0636026	0.0722139
cg06024557	5	149432002	HMGXB3	3'UTR	0.295136	0.675718	0.203176	0.866561	0.830204	0.87994	0.466078	0.894381	0.900148	0.897974	0.872157
cg16017303	5	149540235			0.413871	0.404065	0.637039	0.747582	0.792016	0.820233	0.503463	0.86425	0.845686	0.818932	0.759417
cg07797882	5	149698722			0.304492	0.346904	0.362011	0.714484	0.819181	0.827582	0.423193	0.758646	0.772996	0.855662	0.727558
cg23058998	5	149969579			0.232527	0.248295	0.192359	0.777177	0.89383	0.915457	0.536624	0.882991	0.964855	0.931735	0.911138
cg03609614	5	150284302	ZNF300;ZNF300	5'UTR;1stExon	0.532826	0.588295	0.721034	0.0805368	0.122903	0.0604141	0.86347	0.0599067	0.121137	0.109423	0.183219
cg11291313	5	150284530	ZNF300	TSS200	0.706491	0.695807	0.546102	0.102327	0.133544	0.0928762	0.505433	0.186446	0.136803	0.236433	0.196902
cg18237551	5	150284600	ZNF300	TSS1500	0.829478	0.630486	0.682331	0.0936414	0.150557	0.120722	0.577205	0.15899	0.12738	0.15198	0.151886
cg27079680	5	150326190	LOC134466	TSS200	0.684359	0.547065	0.431815	0.193734	0.21515	0.192497	0.604689	0.244264	0.193663	0.22607	0.225915
cg02071447	5	151304542	GLRA1;GLRA1	TSS200;TSS200	0.651167	0.494514	0.738278	0.247864	0.194104	0.247769	0.649563	0.282125	0.246709	0.346441	0.260954
cg26477488	5	153858936	HAND1	TSS1500	0.776646	0.474769	0.324941	0.00912916	0.0061905	0.00786292	0.507992	0.00959644	0.00279904	0.0161305	0.0196501
cg22630667	5	153862673			0.824766	0.387414	0.656204	0.201026	0.177397	0.17063	0.647726	0.225295	0.209195	0.308031	0.343991
cg11667258	5	155107529			0.618274	0.474492	0.650971	0.0712773	0.0650296	0.0524368	0.451752	0.0699356	0.0274959	0.0882766	0.111763
cg21231400	5	155108085			0.747366	0.610497	0.758395	0.157297	0.149777	0.106667	0.530996	0.151652	0.119117	0.176712	0.169624
cg16675507	5	155108371			0.72375	0.624772	0.769141	0.0519622	0.0655821	0.0488556	0.563025	0.0552349	0.0321686	0.062218	0.0538546
cg26886462	5	155108449			0.646857	0.611124	0.716679	0.145607	0.139515	0.130711	0.525082	0.171215	0.132499	0.219633	0.263878
cg19095600	5	155108933			0.598755	0.607025	0.788929	0.113676	0.108594	0.0987418	0.449273	0.124798	0.104945	0.145219	0.116996
cg02657836	5	155109126			0.645325	0.594212	0.770781	0.096596	0.0975037	0.0795804	0.497832	0.175446	0.126418	0.156388	0.192908
cg23462242	5	156696185	CYFIP2;CYFIP2;CYFIP2	TSS200;5'UTR;5'UTR	0.902286	0.878556	0.923809	0.398392	0.382247	0.360711	0.772101	0.267826	0.343684	0.149706	0.13306
cg23378365	5	156696351	CYFIP2;CYFIP2;CYFIP2	TSS200;5'UTR;5'UTR	0.756054	0.621158	0.79095	0.182746	0.110479	0.0876995	0.513029	0.054204	0.0614946	0.0419866	0.0463784
cg09648467	5	156955280	ADAM19	Body	0.629776	0.447913	0.497896	0.80934	0.869577	0.908447	0.507328	0.886801	0.953724	0.923066	0.943549
cg01551441	5	158477707	EBF1	Body	0.267086	0.342922	0.186441	0.749894	0.82246	0.88601	0.406907	0.77689	0.868402	0.846383	0.846598
cg17811857	5	158529155			0.420882	0.491094	0.786207	0.903529	0.956499	0.94799	0.51785	0.956994	0.955415	0.96965	0.940016
cg16355785	5	161274751	GABRA1;GABRA1;GABRA1;GABRA1;GABRA1;GABRA1	TSS1500;1stExon;5'UTR;TSS1500;5'UTR;TSS200	0.593088	0.442108	0.671971	0.105347	0.134772	0.124301	0.496208	0.195418	0.0969324	0.203321	0.142436
cg03886192	5	161495049	GABRG2;GABRG2;GABRG2	1stExon;1stExon;1stExon	0.629325	0.2562	0.574643	0.117196	0.101775	0.111386	0.424039	0.117903	0.0904993	0.188695	0.13247
cg23395449	5	166405485			0.493878	0.299903	0.529015	0.136093	0.130236	0.12057	0.459647	0.100351	0.104849	0.115652	0.139867
cg26980033	5	167718524	WWC1;WWC1;WWC1	TSS1500;TSS1500;TSS1500	0.648038	0.229283	0.347272	0.0665984	0.0464566	0.0478871	0.528003	0.0423109	0.0399701	0.0438871	0.0441832
cg10591652	5	167956414	FBLL1	TSS200	0.602715	0.30878	0.427199	0.0562261	0.0641639	0.0540261	0.404666	0.064434	0.0504437	0.047648	0.0664537
cg11499970	5	167956581	FBLL1	Body	0.499773	0.109285	0.419058	0.0221988	0.0243177	0.0186747	0.364085	0.010911	0.00662199	0.00154339	0.0190596
cg13954457	5	167956819	FBLL1	Body	0.783114	0.590079	0.873625	0.0244681	0.0369449	0.0270386	0.785311	0.0499708	0.0311054	0.147773	0.138131
cg25482900	5	167956911	FBLL1	Body	0.713663	0.671198	0.875517	0.134538	0.174246	0.152307	0.767961	0.083087	0.0925478	0.199381	0.23852
cg07136998	5	168728081	SLIT3;SLIT3	5'UTR;1stExon	0.73344	0.267222	0.670407	0.0401112	0.0325102	0.0278784	0.453583	0.00738106	0.0122188	0.0172026	0.0444983
cg26492514	5	168728236	SLIT3	TSS200	0.588631	0.37259	0.476781	0.102447	0.0890971	0.0750679	0.452355	0.133886	0.0998308	0.127882	0.167021
cg10165167	5	168728586	SLIT3	TSS1500	0.788961	0.486927	0.761864	0.127419	0.219337	0.245881	0.61717	0.111226	0.109897	0.146175	0.143532
cg03555227	5	170289070	RANBP17	Body	0.632564	0.537601	0.643116	0.137738	0.121091	0.0974061	0.525556	0.213494	0.15349	0.257832	0.267213
cg23873669	5	170289421	RANBP17	Body	0.64781	0.514808	0.694787	0.0737461	0.067736	0.0774715	0.519879	0.0694656	0.0549809	0.102625	0.102172
cg07848601	5	170289430	RANBP17	Body	0.47515	0.421056	0.59725	0.006757	0.00992881	0.00667595	0.438822	0.00770817	0.00338023	0.030102	0.0346804
cg25942450	5	170736251	TLX3	TSS200	0.741216	0.611669	0.828476	0.0993943	0.0786495	0.0855997	0.607524	0.115788	0.0740552	0.18145	0.170936
cg26844246	5	170736277	TLX3	TSS200	0.72257	0.522671	0.739775	0.0591799	0.0717523	0.0583188	0.560473	0.0740523	0.0401174	0.16757	0.148812
cg25720804	5	170736389	TLX3	1stExon	0.731784	0.387064	0.699524	0.060961	0.065924	0.0704166	0.513759	0.030379	0.0394413	0.0594136	0.0559397
cg06410537	5	170736572	TLX3	1stExon	0.679502	0.335358	0.541528	0.0498191	0.0525497	0.0403591	0.349033	0.037383	0.0171118	0.0747125	0.0939811
cg09854003	5	170743459			0.565459	0.445637	0.370571	0.144877	0.134031	0.107425	0.426057	0.110846	0.0978316	0.13794	0.118629
cg05647567	5	172222550			0.408487	0.382086	0.384403	0.856164	0.860203	0.875206	0.457877	0.841456	0.895212	0.874346	0.854401
cg03846076	5	172743837	STC2	3'UTR	0.216528	0.343364	0.185716	0.56086	0.797422	0.84313	0.254468	0.61231	0.680263	0.636644	0.579224
cg15727463	5	174148519			0.298973	0.449183	0.41507	0.0549498	0.076084	0.0609101	0.393291	0.0698337	0.0448736	0.0733058	0.0827033
cg17156565	5	174151492	MSX2	TSS200	0.546782	0.329992	0.553835	0.0633917	0.0415284	0.0454822	0.413344	0.0742881	0.0531359	0.0832424	0.0927575
cg15123984	5	174151634	MSX2;MSX2	5'UTR;1stExon	0.518291	0.507531	0.631556	0.020649	0.0176759	0.0118677	0.509211	0.0541369	0.0247403	0.0907704	0.103695
cg20563910	5	174152033	MSX2	1stExon	0.71361	0.470238	0.79907	0.083346	0.0847965	0.0766056	0.638139	0.063431	0.052019	0.0834938	0.129939
cg16940012	5	174159564			0.541846	0.236849	0.469445	0.05345	0.0726624	0.0605865	0.391602	0.0773305	0.0848845	0.0957493	0.0892105
cg11214757	5	176024225	GPRIN1	Body	0.709989	0.456884	0.643818	0.0107563	0.0525063	0.0729808	0.583504	0.0119637	3.81224e-05	0.0144067	0.0260158
cg02642949	5	176078832	TSPAN17;TSPAN17;TSPAN17	Body;Body;Body	0.352061	0.461622	0.393299	0.905221	0.922159	0.933581	0.497829	0.833261	0.927622	0.91717	0.916072
cg11105358	5	176758052			0.312197	0.615658	0.48181	0.921196	0.933182	0.953338	0.557618	0.907481	0.981692	0.958237	0.971074
cg14711366	5	177018929	TMED9	TSS1500	0.468844	0.601303	0.276546	0.0134099	0.0531383	0.0485029	0.385366	0.0321941	0.0299321	0.0296172	0.0647963
cg15025103	5	177411380			0.730015	0.650798	0.694222	0.177717	0.167403	0.111131	0.524213	0.106664	0.0772251	0.221002	0.18095
cg19488785	5	177751557	COL23A1	Body	0.239494	0.311236	0.168678	0.782143	0.83014	0.867358	0.375385	0.773494	0.865696	0.837538	0.830409
cg22212218	5	177751794	COL23A1	Body	0.267144	0.305529	0.0871808	0.885329	0.929375	0.939159	0.534065	0.953942	0.941532	0.930287	0.957471
cg07427642	5	177944298	COL23A1	Body	0.240164	0.490726	0.164248	0.726313	0.788762	0.87337	0.421199	0.821588	0.789085	0.688027	0.614603
cg06599677	5	178322856	ZFP2	TSS200	0.728865	0.548089	0.812194	0.0304349	0.0307042	0.0202827	0.491157	0.031802	0.0387529	0.0722093	0.0379778
cg27654142	5	178322924	ZFP2;ZFP2	5'UTR;1stExon	0.526545	0.49796	0.729358	0.0712555	0.0712475	0.0635885	0.405388	0.0807448	0.0760534	0.142453	0.0852137
cg24843380	5	178367827	ZNF454	TSS1500	0.77586	0.684246	0.835917	0.0116959	0.0231123	0.0217124	0.600758	0.0075719	0.0072428	0.0581799	0.0766211
cg23037403	5	178368183	ZNF454	TSS200	0.707351	0.552117	0.618308	0.064093	0.077473	0.0744628	0.479899	0.117406	0.0903488	0.119449	0.126556
cg16536329	5	178368185	ZNF454	TSS200	0.712799	0.589433	0.647861	0.0527861	0.0703199	0.0867572	0.572607	0.12804	0.0867652	0.142724	0.142675
cg20778451	5	178368205	ZNF454	TSS200	0.654153	0.531085	0.451356	0.0627468	0.0878447	0.0617223	0.452811	0.0986015	0.0650756	0.122806	0.140054
cg17840719	5	178368253	ZNF454;ZNF454	1stExon;5'UTR	0.850585	0.828608	0.955487	0.0399493	0.0659746	0.0311426	0.791817	0.107653	0.0601571	0.176691	0.202904
cg23003783	5	178422071	GRM6;GRM6	1stExon;5'UTR	0.699227	0.424461	0.570849	0.0989847	0.12	0.102173	0.449109	0.106573	0.101025	0.122528	0.135899
cg00582971	5	178422128	GRM6	TSS200	0.808944	0.751334	0.894931	0.00543291	0.00594683	0.00291926	0.740714	0.00707813	0.0151535	0.0775178	0.0429511
cg19806642	5	178422140	GRM6	TSS200	0.733316	0.705558	0.853774	0.0301759	0.0372577	0.0302764	0.615898	0.0299881	0.031036	0.0861206	0.0873421
cg21905437	5	178450457	ZNF879	TSS1500	0.242877	0.788235	0.780355	0.177085	0.134124	0.259825	0.477611	0.0911181	0.0934979	0.0984576	0.158263
cg07470489	5	178487465	ZNF354C	TSS200	0.541304	0.225253	0.419725	0.0456904	0.0606491	0.0492054	0.360176	0.0316	0.0395137	0.0289624	0.0244217
cg11538128	5	178487481	ZNF354C	TSS200	0.585453	0.278069	0.573866	0.0356956	0.0340832	0.0372539	0.372597	0.0483376	0.0230342	0.0310593	0.0211232
cg08278489	5	178487485	ZNF354C	TSS200	0.599367	0.316469	0.542844	0.040986	0.0473401	0.0399457	0.486597	0.053299	0.0257518	0.0386577	0.0317748
cg10802132	5	178487500	ZNF354C	TSS200	0.614202	0.271132	0.579803	0.047435	0.0527959	0.0360733	0.345114	0.0213991	0.0157986	0.0155256	0.0397114
cg04488521	5	178487716	ZNF354C	5'UTR	0.58549	0.408737	0.581086	0.0528891	0.0784602	0.0409644	0.505749	0.0649324	0.10647	0.0694342	0.107641
cg19025430	5	178487826	ZNF354C	5'UTR	0.689067	0.572859	0.786662	0.117404	0.139344	0.133627	0.574323	0.145756	0.155656	0.133473	0.132188
cg20422099	5	178771393	ADAMTS2;ADAMTS2	Body;Body	0.667983	0.186155	0.600052	0.0473341	0.058408	0.0670305	0.485832	0.0697837	0.0519864	0.0658844	0.0699409
cg00050152	5	180479829	BTNL9	Body	0.683666	0.397402	0.601866	0.024447	0.0199059	0.0178673	0.335763	0.00669708	0.00143281	0.014104	0.015477
cg16049690	5	180486679	BTNL9	Body	0.699239	0.621688	0.81813	0.0838272	0.0986695	0.0781229	0.643298	0.0735386	0.0747719	0.170231	0.255304
cg17316316	5	180525108			0.730596	0.567534	0.735838	0.0419064	0.040522	0.0294019	0.393458	0.0299597	0.0265301	0.0394722	0.0571986
cg10125626	6	1312517	FOXQ1	TSS200	0.616978	0.208638	0.525869	0.0455526	0.0556425	0.0339214	0.426006	0.0646984	0.0591451	0.0609653	0.0547802
cg03730958	6	1312519	FOXQ1	TSS200	0.778873	0.2812	0.553679	0.0639405	0.0848591	0.0576485	0.427686	0.093213	0.0470709	0.0537106	0.0766144
cg27336026	6	1312532	FOXQ1	TSS200	0.695248	0.262594	0.563589	0.0569363	0.0789262	0.0582708	0.447058	0.0241235	0.0468839	0.0894539	0.0615149
cg26422161	6	1313211	FOXQ1	1stExon	0.807077	0.539376	0.882238	0.012939	0.0162977	0.010767	0.737112	0.0111793	0.00521208	0.0174038	0.0401634
cg14814195	6	1313485	FOXQ1	1stExon	0.634003	0.347575	0.505284	0.0399417	0.0462737	0.027339	0.473144	0.0381728	0.0380029	0.0345194	0.0366325
cg14732248	6	1313730	FOXQ1	1stExon	0.709524	0.343557	0.42788	0.102389	0.0735759	0.0754194	0.556934	0.0549342	0.0442316	0.0591539	0.0981996
cg11708616	6	1314219	FOXQ1;FOXQ1	1stExon;3'UTR	0.674853	0.297247	0.493024	0.0621329	0.056184	0.0458936	0.495505	0.109547	0.0501136	0.042781	0.0547554
cg26060489	6	1604990			0.541183	0.500124	0.604519	0.144431	0.148313	0.141039	0.518126	0.197074	0.147666	0.166844	0.225732
cg15323253	6	3766662			0.271216	0.478456	0.439254	0.692577	0.816948	0.904025	0.477641	0.954643	0.931541	0.943558	0.912754
cg11611676	6	3798615			0.251886	0.301066	0.163852	0.805032	0.858168	0.903227	0.432055	0.92611	0.920211	0.907618	0.917116
cg02127689	6	5849049			0.233125	0.305462	0.482688	0.720535	0.783061	0.849567	0.378969	0.752934	0.784308	0.773926	0.741321
cg01657574	6	5995150			0.650405	0.51112	0.148577	0.089641	0.124358	0.173088	0.411708	0.056135	0.10072	0.119952	0.127351
cg20906291	6	10382103			0.787292	0.541952	0.798343	0.149728	0.120791	0.163282	0.515641	0.118519	0.125163	0.189598	0.192476
cg10177394	6	10385126			0.574156	0.460053	0.707489	0.0311063	0.0255989	0.0219207	0.36793	0.0121807	0.0140805	0.0578221	0.0893048
cg21995304	6	10391237			0.861727	0.359959	0.917226	0.0620424	0.0605786	0.0677384	0.510493	0.100348	0.0668613	0.106153	0.0872674
cg24869601	6	10414350	TFAP2A;TFAP2A	Body;Body	0.757603	0.627629	0.768887	0.0556858	0.057367	0.0356034	0.524763	0.0462939	0.074205	0.093483	0.120115
cg14909730	6	10415667	TFAP2A;TFAP2A	Body;TSS200	0.724317	0.393039	0.676385	0.046559	0.0432899	0.0354964	0.327145	0.00744672	0.00185872	0.0802903	0.0989234
cg25739875	6	10419684	TFAP2A;TFAP2A	5'UTR;1stExon	0.671329	0.375626	0.491515	0.120167	0.101026	0.0640011	0.415786	0.0468146	0.0831425	0.124055	0.178824
cg22367191	6	10425648			0.744189	0.545992	0.564918	0.085383	0.0579709	0.0542872	0.532048	0.0890082	0.101098	0.178058	0.196105
cg15244049	6	10883376	GCM2	TSS1500	0.577925	0.274415	0.708119	0.058604	0.0575648	0.0740761	0.419978	0.0571312	0.0687672	0.0829758	0.0978101
cg16867657	6	11044877	ELOVL2	TSS1500	0.649906	0.572306	0.69425	0.231218	0.166395	0.175332	0.553064	0.211892	0.176248	0.541761	0.545272
cg13246235	6	12749978	PHACTR1	Body	0.878096	0.825406	0.940796	0.0520616	0.0307675	0.0446362	0.798188	0.0464476	0.0404662	0.132809	0.215866
cg17336584	6	12750256	PHACTR1	Body	0.551448	0.402918	0.389894	0.0969742	0.0932719	0.0836294	0.37323	0.0683736	0.0444769	0.078627	0.0810596
cg05683630	6	13860661			0.833418	0.491362	0.830968	0.302385	0.322453	0.533354	0.77848	0.431179	0.381103	0.408468	0.624906
cg24791428	6	17102310			0.432185	0.244708	0.487085	0.0643699	0.0575097	0.0578236	0.381918	0.0600933	0.0556686	0.0809235	0.0752106
cg03625260	6	17102391			0.512515	0.148124	0.550952	0.0265462	0.0242623	0.0161874	0.315899	0.00155536	0.00420826	0.0139293	0.0263104
cg06924459	6	17102643			0.786176	0.367624	0.596259	0.142788	0.181432	0.204125	0.625774	0.182874	0.199508	0.251811	0.26959
cg23627335	6	17102653			0.783002	0.190373	0.572838	0.0386502	0.0468256	0.0653629	0.525135	0.044265	0.0344518	0.0451807	0.16969
cg05312353	6	17102678			0.833948	0.490994	0.395613	0.185871	0.227685	0.136532	0.485205	0.157369	0.140576	0.233856	0.17417
cg05085500	6	19692172			0.660946	0.56048	0.713005	0.0875538	0.09208	0.0911199	0.616965	0.135998	0.115478	0.147436	0.157075
cg19853936	6	19692304			0.644504	0.605548	0.904817	0.141827	0.153729	0.129221	0.619191	0.191565	0.211862	0.219439	0.222223
cg08699935	6	19805018			0.752447	0.301083	0.56545	0.0642474	0.0321085	0.043727	0.394688	0.00975679	0.00991052	0.00935045	0.0278642
cg17305436	6	19837319	ID4	TSS1500	0.679407	0.372674	0.669209	0.04414	0.0318595	0.0194254	0.673202	0.0298193	0.0334312	0.0648627	0.0514853
cg17252960	6	19837350	ID4	TSS1500	0.677977	0.465094	0.701636	0.0925826	0.0744478	0.0736625	0.523758	0.121924	0.0909751	0.137669	0.185025
cg14271531	6	19837622	ID4;ID4	1stExon;5'UTR	0.681488	0.554999	0.715375	0.0290572	0.0298265	0.0150497	0.575422	0.0207293	0.0289882	0.0257789	0.0418696
cg00468146	6	19838211	ID4	1stExon	0.646144	0.636066	0.784398	0.112229	0.11477	0.0994561	0.561824	0.144674	0.0961432	0.177628	0.166458
cg24109612	6	19838817	ID4	Body	0.633132	0.410981	0.525648	0.080742	0.090349	0.0859204	0.412597	0.0974357	0.0892048	0.107617	0.111437
cg04999479	6	19839039	ID4	3'UTR	0.575059	0.29141	0.404349	0.0667164	0.0700718	0.0600462	0.41455	0.0480214	0.0574511	0.0836779	0.0775157
cg12457773	6	24126497	NRSN1;NRSN1	5'UTR;1stExon	0.576933	0.40777	0.514307	0.11242	0.107989	0.10476	0.468011	0.129751	0.112266	0.171218	0.188975
cg16954341	6	25652381	SCGN	TSS200	0.787661	0.538358	0.808632	0.147718	0.13943	0.14717	0.563817	0.22328	0.160347	0.241575	0.251219
cg13586599	6	25652383	SCGN	TSS200	0.781732	0.653265	0.822338	0.183393	0.189603	0.158099	0.648409	0.316622	0.233905	0.346747	0.305609
cg04200224	6	25652390	SCGN	TSS200	0.670221	0.411597	0.698931	0.0907188	0.136383	0.0809709	0.494978	0.137169	0.125287	0.179373	0.19825
cg15562220	6	25652395	SCGN	TSS200	0.800423	0.642263	0.829457	0.120387	0.134137	0.102993	0.671546	0.181851	0.102223	0.191488	0.242157
cg10721149	6	25652405	SCGN	TSS200	0.678941	0.494187	0.739407	0.105978	0.135489	0.0969287	0.530831	0.14653	0.110135	0.186176	0.219389
cg13834623	6	25652407	SCGN	TSS200	0.598737	0.29629	0.606951	0.0546554	0.0484112	0.0347851	0.507323	0.0532787	0.0511423	0.0986958	0.154375
cg15969227	6	26745279			0.825619	0.657414	0.916019	0.316952	0.316798	0.442741	0.634033	0.20368	0.160032	0.130483	0.310148
cg13826452	6	26758395			0.870702	0.791555	0.918825	0.219864	0.285056	0.208398	0.707878	0.362975	0.340859	0.413346	0.415598
cg07220782	6	26987966	LOC100270746;C6orf41	Body;Body	0.689027	0.331241	0.793244	0.0741096	0.0602838	0.0537085	0.53181	0.071242	0.0670775	0.106826	0.108872
cg11369071	6	26988148	LOC100270746;C6orf41	TSS200;Body	0.73984	0.560586	0.87694	0.0872675	0.0870556	0.0729876	0.579718	0.178078	0.109178	0.12647	0.117765
cg04020984	6	26988150	LOC100270746;C6orf41	TSS200;Body	0.702656	0.569841	0.825969	0.249086	0.278345	0.204961	0.56783	0.214742	0.183453	0.19338	0.206736
cg06374079	6	27182908			0.72994	0.359726	0.595395	0.0525674	0.0638483	0.0669261	0.639449	0.13651	0.097115	0.0751733	0.0756894
cg23740491	6	27228267			0.60318	0.754025	0.831707	0.133325	0.198759	0.13135	0.470702	0.133916	0.141556	0.171843	0.16525
cg10211058	6	27228749			0.739337	0.638408	0.752076	0.143055	0.156225	0.140648	0.478142	0.112539	0.106669	0.162268	0.181681
cg14334441	6	27235820			0.63813	0.550754	0.791222	0.0351231	0.0377558	0.0251015	0.508352	0.0565481	0.0538147	0.120338	0.0919657
cg01518607	6	27235891			0.878278	0.667818	0.944437	0.142069	0.111216	0.161335	0.642789	0.0959347	0.0839986	0.148913	0.12039
cg21643086	6	27243037			0.790447	0.512527	0.668101	0.124585	0.0872254	0.14245	0.641159	0.0595254	0.097927	0.182141	0.138493
cg16569273	6	27247725			0.498779	0.365452	0.585855	0.111643	0.124592	0.105468	0.636702	0.14985	0.129533	0.174365	0.172784
cg14330189	6	27258635			0.755708	0.585898	0.639871	0.0864419	0.0648538	0.1005	0.426448	0.0427934	0.0477053	0.130418	0.0853816
cg16196211	6	27261666			0.505956	0.525785	0.284692	0.0873543	0.113578	0.0716154	0.449906	0.123471	0.139832	0.219274	0.19588
cg27254620	6	27265855			0.616915	0.136042	0.672673	0.0147205	0.0528355	0.0501382	0.458452	0.0685874	0.0221334	0.0195504	0.0509902
cg22546374	6	27301172			0.799629	0.74947	0.861858	0.0690304	0.529186	0.103001	0.547505	0.108921	0.0730873	0.121272	0.0899846
cg24892966	6	27526023			0.771193	0.537644	0.935344	0.0444762	0.0643276	0.114576	0.690369	0.112036	0.0995335	0.0737358	0.0683222
cg03111404	6	28175984			0.650075	0.363138	0.525678	0.0813986	0.147294	0.102177	0.567512	0.113372	0.0992944	0.22383	0.206233
cg17384889	6	28227068	NKAPL	TSS200	0.360028	0.700107	0.340626	0.179768	0.149798	0.138565	0.570232	0.195765	0.14375	0.0977743	0.195467
cg02227292	6	28442848			0.460035	0.712638	0.562889	0.225635	0.316914	0.250945	0.638529	0.288476	0.288691	0.187573	0.269418
cg17017591	6	28557765			0.614752	0.760443	0.717955	0.170545	0.142587	0.136657	0.779681	0.201927	0.245117	0.437773	0.329042
cg24698655	6	28557774			0.441918	0.235967	0.563932	0.0908762	0.100752	0.102562	0.567308	0.169522	0.143015	0.207089	0.174832
cg11118422	6	28557883			0.676346	0.169669	0.618412	0.087102	0.112474	0.0864293	0.471858	0.0894564	0.114497	0.161213	0.145201
cg03169508	6	28557901			0.722946	0.213509	0.486975	0.0927111	0.0788584	0.0969349	0.48259	0.14901	0.0926755	0.164651	0.124102
cg09897374	6	28584076			0.581687	0.567139	0.824492	0.162107	0.0891555	0.137695	0.634736	0.0865288	0.0621537	0.124074	0.141938
cg00919411	6	28584078			0.653905	0.618557	0.742749	0.199396	0.205664	0.159394	0.606006	0.217388	0.174188	0.166305	0.235285
cg03858673	6	28584155			0.571367	0.672929	0.814406	0.164112	0.173478	0.154426	0.60996	0.223762	0.178524	0.252821	0.153862
cg04645150	6	28584172			0.674259	0.799984	0.820365	0.176501	0.203841	0.146832	0.746122	0.231893	0.218709	0.292195	0.160795
cg23691021	6	28641651			0.785382	0.563644	0.669054	0.101897	0.0922573	0.102591	0.557112	0.183188	0.117604	0.123985	0.119715
cg12118843	6	28641917			0.570701	0.362874	0.568644	0.112293	0.134427	0.109499	0.527586	0.176586	0.125452	0.135222	0.129007
cg17713539	6	28641934			0.53525	0.502286	0.314743	0.169265	0.141444	0.129305	0.503287	0.156991	0.176553	0.151401	0.105887
cg02841000	6	28642062			0.59633	0.379676	0.237056	0.060864	0.101542	0.0789616	0.553543	0.102312	0.102137	0.132326	0.144112
cg19206146	6	28661759			0.593229	0.809353	0.485421	0.099498	0.154198	0.130837	0.711047	0.292382	0.270888	0.294221	0.229547
cg20620326	6	28715664			0.606335	0.569584	0.784132	0.38764	0.283643	0.34761	0.724304	0.4022	0.367968	0.388943	0.265912
cg18652346	6	28733673			0.850411	0.538886	0.680988	0.183707	0.200846	0.184772	0.562087	0.246855	0.175974	0.207458	0.219412
cg05571581	6	28753940			0.575138	0.206936	0.482981	0.0279326	0.0298384	0.0181426	0.406377	0.000954641	0.013432	0.0124681	0.0249127
cg14028400	6	28793656			0.698832	0.671033	0.479231	0.223552	0.239871	0.214348	0.503434	0.147713	0.151127	0.19123	0.249905
cg11702085	6	28956804			0.780026	0.398798	0.893229	0.0831484	0.0278978	0.0562486	0.603444	5.16864e-05	0.0134978	0.0463631	0.117935
cg22762215	6	29521272			0.687763	0.417917	0.434854	0.0290282	0.025811	0.0269156	0.432644	0.0152303	0.013901	0.0292493	0.0239338
cg03402459	6	29521407			0.719975	0.524272	0.599168	0.135124	0.125153	0.107726	0.642848	0.143215	0.117202	0.143333	0.141343
cg22305167	6	29521420			0.743319	0.489649	0.558165	0.0245074	0.0222709	0.0148917	0.661072	0.0245722	0.00962138	0.0392594	0.0247935
cg21133153	6	29521488			0.64175	0.384552	0.443544	0.0533669	0.0495454	0.0409674	0.427878	0.0467384	0.0566186	0.0406601	0.0556626
cg03409187	6	29521624			0.765799	0.239319	0.243858	0.0653056	0.0663043	0.0436598	0.382169	0.0325474	0.0370035	0.0295738	0.0683028
cg19690984	6	29521631			0.621112	0.236467	0.243291	0.051301	0.0735016	0.0412741	0.465576	0.0291516	0.0312164	0.0348424	0.0611734
cg21153898	6	29521788			0.591506	0.285382	0.422381	0.0521299	0.0572492	0.0579915	0.38771	0.0440682	0.0167418	0.0543003	0.0933969
cg05279622	6	29629758	MOG;MOG;MOG;MOG;MOG;MOG;MOG;MOG;MOG;MOG;MOG	Body;Body;Body;Body;Body;Body;Body;Body;Body;Body;Body	0.682637	0.615868	0.875419	0.238984	0.323381	0.326028	0.624312	0.308484	0.297344	0.338497	0.248226
cg12154624	6	29760754	HCG4	Body	0.70097	0.488719	0.640954	0.0913477	0.114097	0.0868681	0.402755	0.102471	0.0776262	0.0730894	0.0739917
cg11278602	6	29760757	HCG4	Body	0.643091	0.406619	0.505938	0.0936149	0.0737316	0.0696105	0.366549	0.0628025	0.0568301	0.0621888	0.0626251
cg04520169	6	29894195	HCG4P6	TSS1500	0.931099	0.876419	0.715769	0.0237963	0.64012	0.290343	0.541641	0.0834354	0.0501786	0.023428	0.0145016
cg09535358	6	29911295	HLA-A	Body	0.759419	0.619879	0.737092	0.223054	0.534733	0.448692	0.641769	0.232994	0.164981	0.153932	0.151264
cg05563515	6	30039027	RNF39;RNF39	Body;Body	0.896474	0.93021	0.887549	0.362276	0.499666	0.442915	0.949447	0.646104	0.603433	0.756343	0.857561
cg20119745	6	30039239	RNF39;RNF39	Body;Body	0.506655	0.400511	0.461324	0.102112	0.0884171	0.0795566	0.521151	0.0632711	0.0457446	0.236682	0.227475
cg10568066	6	30039442	RNF39;RNF39	Body;Body	0.918075	0.788315	0.715651	0.0369052	0.0169383	0.00591368	0.413972	0.0248184	0.0251962	0.247769	0.328747
cg22377040	6	30071412	TRIM31	Body	0.444802	0.432544	0.335837	0.0450447	0.05842	0.0783234	0.540808	0.15948	0.118489	0.105862	0.0671578
cg23119604	6	30227854	HLA-L	Body	0.606734	0.163562	0.480272	0.0590142	0.101942	0.0511499	0.40207	0.0377573	0.0396483	0.0699526	0.0769541
cg09364338	6	30434523			0.490292	0.330942	0.525023	0.120235	0.152502	0.117247	0.546176	0.151756	0.167616	0.127126	0.123945
cg15265458	6	30434525			0.497222	0.24543	0.447685	0.100171	0.0878894	0.0746767	0.61657	0.181437	0.138988	0.0440141	0.0834357
cg00128100	6	30656094	KIAA1949;NRM;KIAA1949	TSS1500;3'UTR;TSS1500	0.293837	0.479969	0.3694	0.899161	0.890506	0.923976	0.4394	0.834758	0.920483	0.909402	0.865564
cg07448742	6	30657984	NRM	Body	0.224591	0.352694	0.166731	0.710018	0.740312	0.77345	0.378854	0.745924	0.710527	0.731161	0.655813
cg27505349	6	30687197	TUBB	TSS1500	0.276012	0.300591	0.161062	0.64353	0.625692	0.664889	0.373899	0.768658	0.726739	0.626919	0.641313
cg25843003	6	31431312	HCP5	3'UTR	0.724597	0.696105	0.861069	0.318436	0.475376	0.580286	0.655568	0.329608	0.346693	0.118355	0.188382
cg24332685	6	31508126	BAT1;BAT1	Body;Body	0.600919	0.77282	0.635343	0.334082	0.34738	0.30621	0.574668	0.162729	0.202685	0.187432	0.15854
cg08463024	6	31508167	BAT1;BAT1	Body;Body	0.769774	0.766295	0.872006	0.501843	0.520757	0.478954	0.635	0.281728	0.322863	0.24954	0.246362
cg07537699	6	31646834	LY6G5C	Body	0.236956	0.27562	0.173255	0.565426	0.623139	0.654108	0.325017	0.716897	0.696077	0.68818	0.670601
cg27244242	6	31648070	LY6G5C	1stExon	0.235813	0.475187	0.242534	0.782233	0.805917	0.827601	0.494252	0.861458	0.823511	0.791359	0.812152
cg24055029	6	32055137	TNXB	Body	0.835697	0.760238	0.600881	0.303871	0.367605	0.305815	0.605053	0.262805	0.27188	0.451755	0.373051
cg17662683	6	32064146	TNXB	Body	0.692965	0.700849	0.312887	0.29223	0.26029	0.200295	0.600454	0.280774	0.236849	0.448976	0.441154
cg10923662	6	32064258	TNXB	Body	0.651174	0.746139	0.380056	0.115473	0.0876612	0.0867311	0.43593	0.106149	0.0354759	0.267319	0.382247
cg15196197	6	32064573	TNXB	Body	0.222354	0.710116	0.471984	0.0437469	0.0415184	0.0545928	0.384107	0.0661479	0.0773699	0.096313	0.155644
cg08376141	6	32116591	PRRT1	3'UTR	0.82122	0.640322	0.741542	0.124011	0.135445	0.0937809	0.584845	0.257263	0.171855	0.224206	0.301289
cg27067781	6	32116853	PRRT1	3'UTR	0.738991	0.257208	0.399383	0.092025	0.102057	0.0617916	0.424196	0.114296	0.0344782	0.194434	0.279959
cg24125828	6	32117049	PRRT1	Body	0.900772	0.763544	0.963171	0.312883	0.3952	0.311728	0.778958	0.403596	0.423958	0.649846	0.698965
cg05341252	6	32632715	HLA-DQB1	Body	0.934713	0.780422	0.790658	0.234781	0.43214	0.441682	0.987947	0.401126	0.424656	0.187698	0.0269559
cg21588215	6	32632937	HLA-DQB1	Body	0.818222	0.375307	0.276349	0.0329515	0.0358528	0.024348	0.840977	0.242973	0.306174	0.0112491	0.0082864
cg23075555	6	33084789	HLA-DPB2	Body	0.634309	0.138134	0.388227	0.0111131	0.0117478	0.00382806	0.576991	0.0596374	0.140424	0.0650793	0.155852
cg15407213	6	33145550	COL11A2;COL11A2;COL11A2	Body;Body;Body	0.334516	0.621071	0.230444	0.824637	0.86126	0.88845	0.442543	0.796857	0.89252	0.882844	0.807582
cg12312338	6	33145571	COL11A2;COL11A2;COL11A2	Body;Body;Body	0.464463	0.714166	0.341071	0.94298	0.957526	0.978345	0.562629	0.961708	0.996416	0.988218	0.986784
cg25535027	6	33169019	SLC39A7;SLC39A7;RXRB;SLC39A7	1stExon;5'UTR;TSS1500;5'UTR	0.636047	0.487143	0.610912	0.113617	0.108978	0.101811	0.691042	0.231588	0.13575	0.124005	0.164764
[truncated: 3,141 more rows]
