# Supplementary material for: Genetic and Epigenetic Characterization of a Discordant KMT2A/AFF1-Rearranged Infant Monozygotic Twin Pair
Source: Int J Mol Sci. 2021 Sep 9;22(18):9740. doi: 10.3390/ijms22189740 (PMC8466096; doi:10.3390/ijms22189740)
Supplement: Supplementary file 1 [file ijms-22-09740-s001.zip › ijms-1351727-supplementary/Supplementary Table S3-rev.xlsx]

## Sheet: Foglio1
Supplementary Table 3. Gene Set Enrichment Analysis. Top 20 overlaps with False Discovery Rate (FDR) q-value < 0.05 computed for 1904 genes.
Gene Set Name	# Genes in Gene Set (K)	Description	# Genes in Overlap (k)	k/K	p-value	FDR q-value
BENPORATH_ES_WITH_H3K27ME3	1118	Set 'H3K27 bound': genes posessing the trimethylated H3K27 (H3K27me3) mark in their promoters in human embryonic stem cells, as identified by ChIP on chip.	331	0.2961	4.38e-194	5.66e-190
BENPORATH_SUZ12_TARGETS	1038	Set 'Suz12 targets': genes identified by ChIP on chip as targets of the Polycomb protein SUZ12 [GeneID=23512] in human embryonic stem cells.	314	0.3025	8.47e-187	5.48e-183
BENPORATH_EED_TARGETS	1062	Set 'Eed targets': genes identified by ChIP on chip as targets of the Polycomb protein EED [GeneID=8726] in human embryonic stem cells.	293	0.2759	2.17e-161	9.35e-158
MEISSNER_BRAIN_HCP_WITH_H3K4ME3_AND_H3K27ME3	1069	Genes with high-CpG-density promoters (HCP) bearing histone H3 dimethylation at K4 (H3K4me2) and trimethylation at K27 (H3K27me3) in brain.	261	0.2442	5.2e-129	1.68e-125
MIKKELSEN_MEF_HCP_WITH_H3K27ME3	590	Genes with high-CpG-density promoters (HCP) bearing histone H3 trimethylation mark at K27 (H3K27me3) in MEF cells (embryonic fibroblast).	199	0.3373	5.66e-127	1.46e-123
BENPORATH_PRC2_TARGETS	652	Set 'PRC2 targets': Polycomb Repression Complex 2 (PRC) targets; identified by ChIP on chip on human embryonic stem cells as genes that: posess the trimethylated H3K27 mark in their promoters and are bound by SUZ12 [GeneID=23512] and EED [GeneID=8726] Polycomb proteins.	205	0.3144	5.09e-124	1.1e-120
AACTTT_UNKNOWN	1890	Genes having at least one occurence of the highly conserved motif M17 AACTTT in the region spanning up to 4 kb around their transcription start sites. The motif does not match any known transcription factor binding site (v7.4 TRANSFAC).	305	0.1614	2.32e-100	4.3e-97
GO_NEUROGENESIS	1402	Generation of cells within the nervous system.	257	0.1833	1.74e-96	2.81e-93
GO_NEURON_PART	1265	Any constituent part of a neuron, the basic cellular unit of nervous tissue. A typical neuron consists of a cell body (often called the soma), an axon, and dendrites. Their purpose is to receive, conduct, and transmit impulses in the nervous system.	239	0.1889	2.36e-92	3.39e-89
CAGGTG_E12_Q6	2485	Genes having at least one occurence of the highly conserved motif M12 CAGGTG sites. The motif matches transcription factor binding site V$E12_Q6 (v7.4 TRANSFAC).	339	0.1364	2.37e-91	3.06e-88
GO_SYNAPSE	754	The junction between a nerve fiber of one neuron and another neuron or muscle fiber or glial cell; the site of interneuronal communication. As the nerve fiber approaches the synapse it enlarges into a specialized structure, the presynaptic nerve ending, which contains mitochondria and synaptic vesicles. At the tip of the nerve ending is the presynaptic membrane; facing it, and separated from it b…	178	0.2361	1.24e-84	1.46e-81
GO_CELL_PROJECTION	1786	A prolongation or process extending from a cell, e.g. a flagellum or axon.	271	0.1517	1.93e-82	2.08e-79
GO_NEURON_DIFFERENTIATION	874	The process in which a relatively unspecialized cell acquires specialized features of a neuron.	182	0.2082	5.02e-77	4.99e-74
GO_CELL_DEVELOPMENT	1426	The process whose specific outcome is the progression of the cell over time, from its formation to the mature structure. Cell development does not include the steps involved in committing a cell to a specific fate.	232	0.1627	3.66e-76	3.39e-73
MIKKELSEN_NPC_HCP_WITH_H3K27ME3	341	Genes with high-CpG-density promoters (HCP) bearing histone H3 trimethylation mark at K27 (H3K27me3) in neural progenitor cells (NPC).	117	0.3431	2.08e-75	1.79e-72
MEISSNER_NPC_HCP_WITH_H3K4ME2_AND_H3K27ME3	349	Genes with high-CpG-density promoters (HCP) bearing histone H3 dimethylation mark at K4 (H3K4me2) and trimethylation mark at K27 (H3K27me3) in neural precursor cells (NPC).	118	0.3381	3.24e-75	2.62e-72
GO_BIOLOGICAL_ADHESION	1032	The attachment of a cell or organism to a substrate, another cell, or other organism. Biological adhesion includes intracellular attachment between membrane regions.	195	0.189	5.46e-75	4.16e-72
GO_NEURON_PROJECTION	942	A prolongation or process extending from a nerve cell, e.g. an axon or dendrite.	186	0.1975	9.81e-75	7.05e-72
GO_INTRINSIC_COMPONENT_OF_PLASMA_MEMBRANE	1649	The component of the plasma membrane consisting of the gene products and protein complexes having either part of their peptide sequence embedded in the hydrophobic region of the membrane or some other covalently attached group such as a GPI anchor that is similarly embedded in the membrane.	246	0.1492	5.06e-73	3.45e-70
GO_CELL_CELL_SIGNALING	767	Any process that mediates the transfer of information from one cell to another.	166	0.2164	8.04e-73	5.2e-70
