# Supplementary material for: Genetic and Epigenetic Characterization of a Discordant KMT2A/AFF1-Rearranged Infant Monozygotic Twin Pair
Source: Int J Mol Sci. 2021 Sep 9;22(18):9740. doi: 10.3390/ijms22189740 (PMC8466096; doi:10.3390/ijms22189740)
Supplement: Supplementary file 1 [file ijms-22-09740-s001.zip › ijms-1351727-supplementary/Supplementary Table S4-rev.xlsx]

## Sheet: Foglio1
Supplementary Table 4. Genes with significantly different expression levels in diagnosis (A1d, A2d, A3d, A4d) versus remission (A1r, A2r, A3r, A4r) samples. lfcSE, Log2FoldChange Standard Error. FDR, False Discovery Rate.
gene name	base Mean	log2FoldChange	lfcSE	pvalue	FDRpvalue	A1d	A1r	A2d	A2r	A3d	A3r	A4d	A4r
LAMP5	5006.64	7.98929	0.558903	2.36512e-46	6.02586e-42	11570	36	7077	34	9007	30	10996	49
CD72	4175.43	7.49917	0.571369	2.3708e-39	3.02016e-35	11386	45	4536	54	17312	50	4747	30
CSPG4	2962.06	9.00217	0.706208	3.23162e-37	2.2234e-33	3349	8	2148	8	19203	4	3445	17
CD19	3966.3	8.0004	0.627917	3.49069e-37	2.2234e-33	12325	93	5526	21	11520	15	5121	30
TCL1A	1734.72	9.74945	0.784783	1.95759e-35	9.97512e-32	3457	7	5406	4	4435	0	1450	7
ADPRHL1	5052.41	7.84471	0.685682	2.61642e-30	1.11102e-26	25076	29	4694	84	7647	48	6605	16
PKLR	919.805	-7.44767	0.653385	4.25005e-30	1.5469e-26	23	1928	5	745	2	236	8	4579
LCN8	1376.98	11.4119	1.01667	3.08219e-29	9.816e-26	9543	3	1014	0	1798	0	760	1
BLK	6209.95	7.83668	0.712218	3.68834e-28	1.04413e-24	15611	205	16841	23	11595	61	7044	26
KEL	1444.12	-6.42042	0.587623	8.64928e-28	2.20366e-24	57	2980	30	2258	7	308	22	6137
PPP1R3G	788.508	7.36812	0.682732	3.75064e-27	8.68717e-24	545	8	2584	14	1826	4	1164	9
RAB17	637.884	8.94256	0.835951	1.04607e-26	2.22097e-23	2978	1	1109	3	1761	1	216	4
ANK1	7688.76	-6.56348	0.623223	6.18324e-26	1.21182e-22	205	17575	136	7689	28	952	79	35583
XK	601.344	-6.69817	0.642308	1.84192e-25	3.35202e-22	18	842	8	779	2	143	10	3318
SOCS2-AS1	1670.2	6.88094	0.661629	2.47961e-25	4.2117e-22	3316	52	2180	25	3448	21	3823	15
SPTB	7287.81	-6.57999	0.633211	2.71131e-25	4.31742e-22	173	15079	147	7484	17	616	76	36244
AC002454.1	1287.68	6.47038	0.625458	4.40757e-25	6.60565e-22	2518	51	1907	19	3864	31	2237	21
KCNH2	3400.21	-5.94722	0.576632	6.10866e-25	8.64646e-22	105	7395	43	2637	30	718	131	16574
FLT4	2300.52	7.15037	0.699742	1.63718e-24	2.19537e-21	2090	55	5524	27	4401	8	4937	58
RHAG	1896.13	-7.21774	0.707752	2.02161e-24	2.57534e-21	65	3444	11	2314	11	374	6	9560
GREM1	626.303	10.0724	0.989673	2.49835e-24	3.0311e-21	1205	2	731	0	4120	1	256	1
CCNA1	1674.23	6.83923	0.676069	4.68409e-24	5.4246e-21	1824	16	905	27	8151	41	3378	12
CTSE	485.087	-7.63506	0.759176	8.55359e-24	9.47515e-21	14	2029	4	669	1	88	1	645
HEMGN	2148.53	-7.95249	0.791567	9.51832e-24	1.01045e-20	109	1753	6	6059	1	439	21	10455
CLEC14A	2093.84	9.61033	0.959409	1.28438e-23	1.30894e-20	5238	38	2740	1	12985	0	365	3
IGHV6-1	426.693	8.73095	0.872971	1.50215e-23	1.47199e-20	1163	2	214	0	2850	3	176	2
FAM69C	499.426	10.808	1.08283	1.84147e-23	1.73767e-20	1399	0	120	0	835	0	1419	2
LCN6	555.142	8.13804	0.815654	1.91572e-23	1.74316e-20	2078	23	1150	3	1037	3	528	0
NKD2	1883.34	9.63267	0.967883	2.46399e-23	2.16475e-20	1756	21	1925	4	1803	1	6714	0
TAL1	1517.39	-6.24287	0.628837	3.15638e-23	2.68061e-20	59	4172	51	1804	8	327	19	5446
PTCH1	1059.31	6.73312	0.67851	3.29373e-23	2.70702e-20	4840	12	1002	21	3712	9	605	32
SOCS2	8836.59	5.61999	0.569415	5.62923e-23	4.48192e-20	37612	574	9317	205	24316	176	8184	524
PCDHGC3	904.464	6.78504	0.690583	8.77871e-23	6.7777e-20	1021	16	1875	9	5154	11	494	18
ERFE	658.542	-6.30711	0.645926	1.59993e-22	1.1754e-19	33	1007	6	635	3	108	13	3775
PAX5	8226.08	7.37336	0.755196	1.61469e-22	1.1754e-19	18236	655	27811	47	14979	37	6574	80
CDKN2A	809.748	6.01812	0.618374	2.19874e-22	1.5561e-19	738	16	1112	29	2571	16	1833	28
RIPOR3	1709.32	-5.87651	0.607678	4.02715e-22	2.77307e-19	81	4651	77	2825	17	416	25	5280
A4GALT	407.89	-6.81105	0.705533	4.73856e-22	3.17708e-19	12	992	5	424	2	76	4	1753
LCN10	277.902	7.81822	0.811312	5.60609e-22	3.66236e-19	1170	9	651	3	442	1	182	0
FHDC1	774.53	-6.02542	0.629387	1.03363e-21	6.58368e-19	30	2109	17	1373	6	102	17	2414
SEC14L4	371.502	-7.81064	0.81922	1.50981e-21	9.38216e-19	7	675	2	457	1	48	1	1905
CTGF	7252.45	8.16429	0.857262	1.67143e-21	1.01392e-18	27636	65	398	3	47849	4	1505	43
CDH1	319.671	-6.95958	0.734789	2.75751e-21	1.63386e-18	13	538	1	263	3	148	3	1704
LGR6	670.587	7.41986	0.784047	2.97667e-21	1.72363e-18	1945	8	1623	3	2413	4	240	22
P2RX5	3799.62	6.67234	0.706244	3.46553e-21	1.96211e-18	8096	50	1932	49	2208	34	13166	32
TRIM10	1159.66	-6.65336	0.704954	3.79902e-21	2.10416e-18	41	1794	9	1434	6	109	9	6425
AC022239.2	379.082	6.86671	0.729122	4.60755e-21	2.49769e-18	1937	5	712	6	434	12	271	2
RHCE	974.763	-6.355	0.676085	5.47118e-21	2.90406e-18	31	2519	15	888	4	77	12	4207
LAMP5-AS1	401.333	11.3445	1.20737	5.66207e-21	2.94404e-18	931	0	509	0	1467	0	589	1
WDR66	285.429	5.56481	0.593023	6.36412e-21	3.2429e-18	645	8	422	14	952	14	397	12
VAT1L	2846.08	8.86539	0.94677	7.69031e-21	3.84184e-18	10843	7	74	9	12051	1	3716	20
CXCL12	423.96	-8.81995	0.945166	1.0425e-20	5.10785e-18	4	1900	1	163	1	70	0	830
EBF1	1373.83	5.44798	0.584503	1.15571e-20	5.5557e-18	7236	180	2306	32	2554	36	471	24
CA2	3669.47	-6.1209	0.660305	1.86476e-20	8.79819e-18	242	5902	41	3096	20	484	36	21191
GPR150	212.451	6.47195	0.698911	2.04357e-20	9.46655e-18	1136	5	152	2	640	5	117	4
ARPP21	2948.91	7.03695	0.761818	2.53406e-20	1.1529e-17	26324	30	87	6	1685	11	1029	9
CD36	1873.37	-7.84263	0.853466	3.95931e-20	1.76974e-17	122	720	3	3007	11	1465	8	11429
AF064858.1	715.297	7.82682	0.855567	5.79354e-20	2.54496e-17	592	11	1107	11	2635	5	1428	0
SLC4A1	32776.5	-6.08657	0.666559	6.76658e-20	2.91319e-17	654	89519	643	31248	131	1777	624	133479
RTN4R	880.352	6.22514	0.681846	6.86047e-20	2.91319e-17	1480	57	3273	21	2154	14	481	10
IFNLR1	509.894	6.66452	0.731658	8.33101e-20	3.47963e-17	1293	47	1450	11	995	5	475	3
KLF1	1613.38	-5.60398	0.61619	9.49615e-20	3.9023e-17	49	3388	32	1732	23	295	74	7559
CD79A	6756.17	7.2011	0.794061	1.20449e-19	4.87111e-17	10102	754	18948	50	13166	64	10017	52
NFIA	298.269	-6.77679	0.749179	1.48817e-19	5.92432e-17	14	415	2	403	3	120	2	1577
CA1	15095.5	-6.28279	0.696368	1.84317e-19	7.22464e-17	730	19692	205	9613	47	1870	94	97806
ACHE	731.459	-5.92211	0.66448	4.99399e-19	1.92783e-16	29	1653	20	923	4	61	13	3221
CCDC187	284.589	7.12545	0.800223	5.37096e-19	2.04241e-16	885	8	986	1	587	5	61	1
IGHV1-2	219.409	6.42039	0.726832	1.01559e-18	3.80516e-16	855	6	58	2	1131	5	139	3
AHSP	6597.25	-5.62819	0.637422	1.0504e-18	3.87857e-16	178	15499	355	7517	40	913	216	28254
AEBP1	4175.17	5.78453	0.65742	1.38255e-18	5.03209e-16	10639	550	9424	133	11600	135	3766	53
WT1	374.282	9.32761	1.06085	1.46117e-18	5.24334e-16	680	0	1651	0	741	1	106	3
DNAJC6	223.709	-6.89141	0.784602	1.58724e-18	5.61663e-16	10	293	1	266	1	80	3	1259
TMEM56	378.899	-6.70475	0.763648	1.63641e-18	5.71129e-16	20	276	2	653	3	161	4	2223
GYPA	751.905	-7.17111	0.818719	1.97087e-18	6.78566e-16	45	805	2	1486	4	129	3	4055
TPM1	647.35	-5.46702	0.624306	2.00574e-18	6.81365e-16	60	721	34	1843	20	531	10	2290
PTH1R	1273.73	7.52355	0.861848	2.55659e-18	8.57065e-16	3272	5	80	4	892	9	4479	4
AC007384.1	949.188	5.40215	0.619275	2.70118e-18	8.93774e-16	1638	13	1342	106	5528	54	529	25
STARD13	317.149	5.04918	0.578996	2.76791e-18	9.04113e-16	955	19	585	15	1087	23	211	15
SHANK1	1838.67	6.46781	0.74209	2.89074e-18	9.32283e-16	1362	65	5321	53	6114	56	2243	8
CSRP2	617.626	7.22718	0.830034	3.11788e-18	9.92967e-16	2253	2	227	22	3582	6	255	4
FAM178B	598.003	-5.84871	0.676041	5.08654e-18	1.59994e-15	24	1729	30	565	3	140	14	2132
PSD2	214.643	6.33487	0.73376	5.95331e-18	1.84974e-15	571	10	522	2	826	5	70	3
ALDH1A1	314.12	-6.35134	0.738831	8.22061e-18	2.52343e-15	24	457	6	421	5	255	1	1472
LINC01221	166.412	10.4762	1.21906	8.42434e-18	2.55518e-15	950	0	147	0	424	0	85	0
CSPG4P13	227.948	10.4159	1.21251	8.6675e-18	2.59801e-15	663	0	252	0	1123	0	160	1
LINC00092	239.876	7.07789	0.824791	9.36972e-18	2.77583e-15	241	3	255	4	1773	1	134	2
MGAT5B	591.968	7.33185	0.86179	1.77433e-17	5.19613e-15	727	26	2697	2	1256	2	224	5
KIAA1211	200.722	-6.68997	0.788696	2.20765e-17	6.39166e-15	5	434	5	206	0	103	5	864
NRXN2	1584.1	6.09256	0.723022	3.56102e-17	1.01941e-14	1807	49	961	24	3827	49	4811	15
EPB42	2652.89	-5.40036	0.641918	4.00182e-17	1.13287e-14	118	7428	91	3240	29	267	72	9486
EPOR	1486.67	-5.12056	0.609483	4.40896e-17	1.23441e-14	72	4028	73	1975	39	485	66	4867
CHRNB4	172.331	9.32296	1.11018	4.55406e-17	1.26118e-14	511	0	257	1	151	0	386	1
NPR1	365.063	7.87268	0.938552	4.93989e-17	1.35332e-14	2379	4	50	0	880	0	238	14
SKIDA1	251.46	5.90509	0.707435	6.9909e-17	1.89483e-14	1323	9	188	7	889	3	80	6
FZD8	314.934	5.30998	0.637284	7.93492e-17	2.12806e-14	1420	20	552	13	244	12	379	9
AC132807.2	162.971	8.64846	1.03864	8.3145e-17	2.20663e-14	529	1	129	1	672	0	180	1
C17orf99	217.002	-6.21366	0.74777	9.60349e-17	2.52245e-14	6	698	3	262	2	37	6	634
AC125603.2	148.877	6.487	0.784766	1.38342e-16	3.5966e-14	231	5	185	1	885	7	115	1
SLC40A1	662.186	-5.22851	0.639216	2.84872e-16	7.33128e-14	87	850	10	1544	23	703	49	2277
FBN2	374.768	-5.80524	0.710676	3.11937e-16	7.94752e-14	31	305	7	1091	9	1156	10	499
AKR1C6P	116.02	6.94164	0.853899	4.3158e-16	1.08869e-13	257	3	75	1	596	2	144	1
AC022239.3	152.396	6.71278	0.827646	5.0333e-16	1.25724e-13	705	7	288	0	157	3	151	2
LRP1	3999.2	-5.60042	0.690964	5.2643e-16	1.30217e-13	269	5859	336	5211	119	4571	37	16915
SLC16A2	138.687	7.80403	0.963764	5.61232e-16	1.37491e-13	730	3	195	0	316	0	65	2
CDC42BPA	193.348	-6.70936	0.832428	7.63038e-16	1.8453e-13	10	122	2	381	0	202	5	969
TGM2	729.819	-5.34194	0.662834	7.67727e-16	1.8453e-13	21	1279	30	622	12	151	26	3943
HMX3	110.825	8.57992	1.06836	9.67292e-16	2.30324e-13	171	0	39	0	512	1	228	1
LIPC	162.621	6.18575	0.770407	9.81192e-16	2.31471e-13	453	0	241	9	422	9	241	4
TBC1D12	115.472	-6.96935	0.868457	1.01544e-15	2.37352e-13	1	118	4	222	3	182	0	449
GATA1	1220.27	-5.04116	0.630452	1.28417e-15	2.97437e-13	39	2673	43	1254	14	270	170	5327
AC010615.2	143.804	-5.39645	0.676019	1.43171e-15	3.28622e-13	6	86	3	288	5	119	8	747
SCRN1	394.075	-5.4709	0.6861	1.53743e-15	3.49738e-13	45	927	48	782	12	549	2	713
AC005077.4	149.899	7.80773	0.979333	1.55491e-15	3.50584e-13	205	2	70	0	939	0	196	3
TACC2	427.2	7.72132	0.968789	1.58589e-15	3.54432e-13	3657	5	184	0	71	3	187	1
KIT	157.388	-6.71973	0.843782	1.66801e-15	3.69545e-13	27	311	2	307	2	343	0	253
APOL4	201.163	-6.30276	0.793567	1.9843e-15	4.35827e-13	5	347	4	178	4	70	1	1072
FAM129C	8101.68	5.20705	0.656501	2.16491e-15	4.71431e-13	23177	943	26899	302	12158	544	4589	109
ADD2	3191.38	-5.14107	0.649512	2.46707e-15	5.32679e-13	100	6076	251	2868	20	529	222	16186
TGFBI	764.393	-4.66808	0.591983	3.13279e-15	6.6943e-13	126	1825	80	1178	59	1945	11	611
TBC1D16	1684.24	5.18887	0.658094	3.15298e-15	6.6943e-13	4634	156	6189	42	2084	56	894	60
ACSL6	162.765	-5.78959	0.735403	3.47139e-15	7.30943e-13	10	286	6	253	1	26	3	771
CD163L1	139.223	4.87836	0.621035	3.9909e-15	8.33444e-13	327	9	152	7	386	8	252	12
ATP1B2	357.275	-6.18804	0.792022	5.58588e-15	1.15705e-12	10	574	7	302	2	24	3	2100
MIR6722	105.293	7.93455	1.01625	5.82455e-15	1.19676e-12	462	3	177	1	156	0	114	0
GPAT3	258.954	-5.43508	0.699474	7.83344e-15	1.59664e-12	32	235	3	557	22	937	5	335
COL4A5	82.6901	-6.22677	0.803472	9.20169e-15	1.86064e-12	3	138	2	235	1	129	3	158
TTC24	567.93	4.41896	0.570317	9.31683e-15	1.86909e-12	1662	74	1019	43	2149	86	265	15
PPP1R14A	995.262	5.01921	0.648019	9.52302e-15	1.89553e-12	1348	100	875	29	1511	23	3032	76
SIT1	243.158	4.50075	0.58339	1.21152e-14	2.38372e-12	972	33	416	20	355	14	260	14
RAB3IL1	354.928	-5.36082	0.694918	1.21628e-14	2.38372e-12	12	641	21	460	8	85	8	1709
SYNPO	183.165	4.85147	0.631139	1.50817e-14	2.93321e-12	307	12	639	14	291	6	187	14
APP	3143.83	-4.85092	0.632365	1.70558e-14	3.29203e-12	388	7006	437	7582	87	6512	72	2219
MMP17	1684.05	4.18713	0.546678	1.87049e-14	3.58318e-12	2751	114	2222	201	8102	220	1687	139
VPREB1	1452.19	6.17551	0.806402	1.88697e-14	3.58777e-12	2764	484	4452	36	4240	30	651	6
GYPB	413.671	-5.92468	0.774729	2.05058e-14	3.86997e-12	13	1009	4	660	14	53	10	1543
MGST1	174.367	-6.40028	0.838671	2.32117e-14	4.34844e-12	20	229	0	322	4	613	3	208
SLC6A9	523.629	-5.34205	0.700226	2.36503e-14	4.39827e-12	14	1074	25	588	7	60	17	2503
AC109466.1	89.7067	7.3317	0.962255	2.55077e-14	4.70932e-12	305	1	107	1	408	1	48	1
ATP7B	360.9	-5.52709	0.725956	2.6669e-14	4.8883e-12	42	610	16	379	4	138	3	1825
SPTA1	3583.71	-5.93676	0.781036	2.93558e-14	5.34233e-12	284	4144	31	7022	119	749	31	18568
HMHB1	153.824	7.99157	1.05266	3.15464e-14	5.70027e-12	139	4	185	0	421	0	404	2
ACKR1	174.201	-5.74938	0.759924	3.85686e-14	6.87169e-12	10	483	5	238	1	9	4	615
LINC01013	290.712	6.81092	0.900196	3.84788e-14	6.87169e-12	1539	6	51	3	1447	1	25	1
LAMB3	322.763	-4.80062	0.636076	4.44572e-14	7.86584e-12	26	582	13	624	30	933	20	301
RNF217	239.384	-5.55082	0.737104	5.05156e-14	8.87611e-12	44	257	9	670	4	597	5	393
RHD	664.783	-5.19057	0.689733	5.25305e-14	9.16693e-12	39	2075	17	501	19	113	15	2318
AIG1	304.424	-4.61308	0.61591	6.89478e-14	1.195e-11	27	605	24	623	17	531	30	541
PPBP	666.515	-7.1725	0.95784	6.98236e-14	1.202e-11	3	2374	200	733	9	602	1	911
AC090877.2	74.5381	9.24735	1.23922	8.50589e-14	1.45445e-11	39	0	129	0	459	0	69	0
PTPN14	578.657	5.45209	0.732705	9.98872e-14	1.69013e-11	2451	33	103	22	2387	12	546	13
CTSL	603.486	-5.49036	0.737884	1.00168e-13	1.69013e-11	25	1630	61	505	21	456	7	1986
MAFA-AS1	125.022	6.08807	0.81871	1.03638e-13	1.73717e-11	717	2	114	6	114	3	145	1
CD300E	719.84	-4.56688	0.614904	1.111e-13	1.85007e-11	82	1303	38	2926	106	897	15	435
AMZ1	252.583	4.47066	0.60202	1.11848e-13	1.85043e-11	775	19	788	24	525	24	78	9
IGHV1-24	130.622	8.03936	1.08299	1.14257e-13	1.87809e-11	199	3	94	0	946	1	79	0
THBS1	4033.88	-4.28393	0.577736	1.21601e-13	1.98599e-11	953	16096	206	3309	165	4167	179	3469
PDGFC	64.5802	-6.57086	0.886873	1.27241e-13	2.06487e-11	3	121	1	116	1	129	1	143
OSBPL6	110.186	-6.62921	0.897976	1.55474e-13	2.50707e-11	1	51	3	161	1	53	1	715
AC116351.1	75.2302	7.98478	1.08205	1.59129e-13	2.54986e-11	138	0	214	1	341	1	15	0
APOC1	167.444	-5.13997	0.699986	2.08928e-13	3.32691e-11	5	398	9	180	4	65	11	660
AC092535.4	102.629	5.58204	0.76051	2.13804e-13	3.38342e-11	176	3	190	4	162	7	227	2
PRCD	107.531	5.10894	0.696537	2.22101e-13	3.49302e-11	617	6	169	7	173	5	34	2
ECM1	468.941	5.11682	0.697761	2.24723e-13	3.51257e-11	477	37	2069	20	755	19	344	12
CR1L	171.403	-4.9595	0.677126	2.40087e-13	3.71067e-11	12	441	4	255	9	65	11	550
COL1A1	539.133	-4.86333	0.664007	2.40309e-13	3.71067e-11	60	1664	65	521	12	304	14	1452
IGHG3	420.467	5.23538	0.715799	2.59216e-13	3.9785e-11	2855	17	95	4	1137	73	81	2
AL031733.2	260.086	4.43332	0.609066	3.36615e-13	5.1355e-11	223	13	555	37	1032	25	325	15
WT1-AS	101.508	8.67141	1.19255	3.56016e-13	5.39915e-11	247	1	180	0	371	0	106	1
ADM2	611.231	5.72803	0.789012	3.87804e-13	5.84643e-11	2990	14	1533	26	273	56	390	6
DMTN	2983.2	-4.90109	0.677148	4.55861e-13	6.83201e-11	116	8602	313	3405	27	335	132	10162
NMU	114.827	-6.96843	0.963556	4.75974e-13	7.09174e-11	2	92	0	18	1	44	1	858
CNRIP1	202.249	-5.51844	0.763714	4.98192e-13	7.37962e-11	10	515	13	224	8	105	1	721
TNXB	902.462	-4.7073	0.651645	5.05872e-13	7.45006e-11	52	2418	94	1204	17	159	40	3083
AC105118.1	178.636	7.15227	0.992093	5.62519e-13	8.23669e-11	1071	0	180	6	135	4	189	0
THSD7A	142.226	5.17491	0.71901	6.14272e-13	8.94309e-11	384	4	67	8	626	15	193	3
ADCY9	1323.85	4.34354	0.603782	6.29725e-13	9.11598e-11	1695	97	2584	121	3410	191	2343	82
CD5L	64.993	-7.78372	1.08257	6.47747e-13	9.32389e-11	3	235	0	65	0	39	0	136
SELENBP1	3189.98	-4.96648	0.690854	6.5316e-13	9.34899e-11	104	8098	457	4606	25	307	124	11485
CAVIN2	69.2084	-5.80649	0.80944	7.31246e-13	1.04082e-10	0	85	4	168	4	151	3	154
KCNK12	3714.29	12.3362	1.72042	7.4749e-13	1.05236e-10	4263	5	16035	0	8229	0	2184	4
DOC2B	288.06	-5.66804	0.790473	7.47614e-13	1.05236e-10	35	293	4	963	5	841	9	212
OSBP2	2388.03	-5.15872	0.720641	8.15553e-13	1.14168e-10	69	4805	151	2813	50	280	58	11381
BGLT3	85.3412	-8.35711	1.16895	8.7267e-13	1.21375e-10	0	73	0	169	0	11	1	496
VPREB3	465.255	5.32864	0.745408	8.76563e-13	1.21375e-10	1073	130	1073	19	1219	21	431	5
MUC4	70.1598	7.97456	1.11568	8.82443e-13	1.21529e-10	49	0	107	1	376	1	93	0
SMIM10	88.9682	-6.62423	0.927424	9.15711e-13	1.25433e-10	6	115	0	118	0	144	4	354
LINC01225	77.0183	5.92443	0.83122	1.02289e-12	1.39364e-10	396	4	57	1	215	6	53	0
LTK	2195.9	4.76837	0.669236	1.0401e-12	1.40956e-10	6608	281	3160	196	3630	147	3720	42
LPAR5	197.251	4.70776	0.661075	1.06861e-12	1.44053e-10	365	25	377	9	630	8	246	22
MEIS1	1423.17	4.15087	0.586952	1.52824e-12	2.03856e-10	5684	102	1190	184	3801	165	1573	123
COL1A2	253.584	-5.07694	0.717843	1.52175e-12	2.03856e-10	22	1041	2	167	8	46	10	520
CA8	71.342	-6.09296	0.862937	1.65627e-12	2.19784e-10	3	104	3	127	0	35	2	326
CAMK2B	102.277	7.5752	1.07425	1.7682e-12	2.33421e-10	99	1	518	0	181	0	35	2
IZUMO4	552.122	4.2719	0.605988	1.7958e-12	2.35843e-10	924	44	845	73	1279	59	1091	35
EPCAM	72.3473	-6.32595	0.897941	1.8552e-12	2.42394e-10	5	87	0	101	1	73	2	345
HBBP1	376.805	-6.20272	0.880785	1.89138e-12	2.45861e-10	0	188	3	200	2	13	19	2969
ICA1	357.375	-4.55082	0.647486	2.08836e-12	2.70087e-10	34	463	11	816	47	1020	36	456
BCAM	424.502	-4.98852	0.710547	2.20794e-12	2.8306e-10	14	767	20	451	9	45	17	2206
PNMA8A	376.291	6.1094	0.870223	2.21089e-12	2.8306e-10	930	30	14	0	3115	15	22	0
EPHB3	161.529	5.19074	0.73995	2.29957e-12	2.92942e-10	667	9	107	18	483	8	181	2
SYT1	71.8814	5.07073	0.722993	2.32401e-12	2.94582e-10	323	3	109	4	187	5	38	3
MBOAT2	1480.88	-5.16192	0.736197	2.35607e-12	2.97168e-10	353	728	33	3582	67	2611	57	5446
IRX5	54.1534	5.89645	0.842552	2.5904e-12	3.25114e-10	149	2	129	1	105	2	63	2
PBX1	63.4598	-5.17433	0.739842	2.67471e-12	3.3405e-10	6	125	4	116	2	57	2	201
S100A16	304.205	5.20782	0.744797	2.70489e-12	3.36172e-10	1839	37	395	4	525	4	79	24
LINC02202	94.9648	6.43519	0.92097	2.80022e-12	3.4633e-10	215	1	278	1	324	1	36	8
PEAR1	222.637	-5.20585	0.748318	3.4827e-12	4.28658e-10	12	510	60	390	4	134	4	650
RTP5	541.214	5.44658	0.783371	3.5822e-12	4.38785e-10	1788	179	1883	8	718	10	95	4
HNRNPLL	491.217	-4.69349	0.675229	3.62816e-12	4.42288e-10	107	481	19	1229	26	1336	30	833
AC074327.1	92.5821	5.36005	0.772087	3.85803e-12	4.68071e-10	191	9	86	4	486	4	90	1
KRT13	76.704	-6.38664	0.920878	4.05135e-12	4.86888e-10	3	248	1	60	1	20	1	249
MMP11	380.795	5.78492	0.83404	4.03292e-12	4.86888e-10	348	81	1465	9	888	9	293	5
CD79B	4100.94	5.67939	0.81915	4.11215e-12	4.91875e-10	5256	1770	8327	125	14906	133	4374	50
GGTA1P	379.562	-5.30458	0.765299	4.16773e-12	4.93885e-10	56	267	6	1226	18	1381	6	178
IFIT1B	152.359	-4.99528	0.720645	4.15863e-12	4.93885e-10	7	411	9	427	12	63	4	250
AJUBA	135.769	5.21198	0.752746	4.39223e-12	5.1808e-10	95	4	667	5	249	8	65	3
KCNK5	346.868	-4.18911	0.605314	4.49876e-12	5.282e-10	56	831	39	651	15	402	41	653
TSPO2	335.175	-4.9925	0.721999	4.68465e-12	5.47502e-10	25	1108	7	425	8	27	13	920
ADARB2-AS1	59.6589	8.12371	1.1771	5.14786e-12	5.98891e-10	34	0	258	0	167	1	36	0
PRAG1	434.837	4.28278	0.620673	5.19233e-12	6.01319e-10	1267	107	1134	32	906	33	269	20
PAQR9	78.1266	-8.06758	1.17046	5.47692e-12	6.31407e-10	1	92	0	134	0	6	0	443
ANO7	212.917	-5.6363	0.818319	5.67171e-12	6.50919e-10	15	176	5	736	4	759	3	47
SOX7	81.7013	5.12342	0.744354	5.85875e-12	6.69369e-10	229	8	233	3	64	1	103	7
DPPA4	160.84	-4.44865	0.646804	6.07475e-12	6.90949e-10	36	363	20	300	9	357	4	154
MIR4539	59.8368	5.64883	0.821759	6.23937e-12	7.06519e-10	224	3	90	3	207	4	33	0
RAG2	113.612	5.64643	0.821682	6.33996e-12	7.14732e-10	511	13	46	3	533	3	41	0
PRKCE	1498.09	3.82123	0.557191	6.98182e-12	7.83625e-10	3835	305	3341	215	4033	173	1106	118
SOX6	360.405	-5.04692	0.73625	7.136e-12	7.97417e-10	29	489	7	696	19	63	11	1758
MMP14	1762.65	4.72422	0.689598	7.34955e-12	8.17693e-10	2042	272	6014	103	4468	63	1498	112
SLC6A8	1339.95	-4.52035	0.66097	7.97675e-12	8.83616e-10	73	3129	97	1446	44	240	77	5634
RAB31	1960.35	-5.08138	0.74383	8.41057e-12	9.27639e-10	391	1786	30	5911	87	5506	108	2405
LHFPL2	192.573	-4.24266	0.621766	8.88076e-12	9.75276e-10	35	320	21	287	21	251	7	636
TMOD1	411.174	-5.2247	0.766898	9.57391e-12	1.04688e-09	11	1236	18	480	11	43	10	1362
GDF11	636.036	3.92849	0.57713	9.9698e-12	1.08552e-09	877	72	658	47	2190	91	1210	87
SHISA2	147.314	6.71341	0.987569	1.06139e-11	1.15073e-09	453	4	174	0	867	1	13	4
SCD	514.225	-4.22159	0.622191	1.16063e-11	1.25299e-09	90	552	75	1353	31	1329	29	763
MYL4	1401.21	-4.71887	0.69567	1.17545e-11	1.26363e-09	42	2907	141	1355	18	160	85	6708
AC116351.2	59.6861	7.93044	1.16993	1.21396e-11	1.29955e-09	52	0	299	0	137	0	12	1
CNKSR3	55.6443	-5.43107	0.801623	1.24328e-11	1.32537e-09	6	109	1	71	1	49	3	211
DAPK1	684.934	-4.62436	0.683252	1.30434e-11	1.38466e-09	90	576	160	1868	21	1538	20	1460
GPR27	250.833	-5.39164	0.796948	1.32974e-11	1.40577e-09	24	190	1	662	13	872	15	293
HECW1	94.7451	6.78846	1.00613	1.50806e-11	1.5877e-09	322	0	324	2	15	2	92	1
AC008667.1	63.1435	7.25295	1.07568	1.555e-11	1.63038e-09	115	2	141	0	334	1	17	0
CPVL	957.793	-5.10706	0.757563	1.5683e-11	1.63759e-09	96	1761	337	1619	46	1759	6	1995
CCDC74A	68.056	5.14373	0.763199	1.58717e-11	1.65052e-09	66	4	142	4	237	3	104	3
PLEKHG5	209.678	4.79898	0.712716	1.65768e-11	1.71684e-09	540	14	613	4	495	16	124	23
PKDCC	66.9665	-6.29264	0.935399	1.72929e-11	1.78376e-09	2	93	2	112	1	12	0	349
PLPP4	62.1811	-7.37374	1.09837	1.90241e-11	1.95442e-09	2	108	0	54	0	7	0	351
NPR3	101.242	-4.47171	0.667964	2.16369e-11	2.21391e-09	12	133	10	227	5	232	9	195
JMJD1C-AS1	81.8162	4.48832	0.671433	2.31423e-11	2.35848e-09	222	6	81	5	325	5	90	12
UTS2R	72.5297	6.69427	1.00218	2.39381e-11	2.42986e-09	210	1	267	0	149	1	13	2
KLF2	9154.13	3.68867	0.553003	2.55342e-11	2.58159e-09	11312	416	17230	2754	27209	999	13653	2122
LPO	237.585	-4.7838	0.717346	2.57986e-11	2.59801e-09	17	163	8	819	21	846	7	83
AL021408.2	50.1336	8.12191	1.2187	2.65763e-11	2.66579e-09	113	0	19	0	400	0	8	0
BAALC	1639.26	4.2662	0.640393	2.70401e-11	2.70167e-09	5393	487	2807	140	5482	268	644	18
FLT3	3873.9	4.66019	0.70034	2.84893e-11	2.83535e-09	17245	170	1042	266	10850	467	5017	123
NINL	157.764	5.14972	0.774544	2.95667e-11	2.93113e-09	751	4	422	7	223	5	25	9
ATP6V0A1	1362.17	-4.4567	0.670947	3.08587e-11	3.04736e-09	471	1290	78	2869	70	3084	84	3465
CLEC7A	1047.89	-5.0433	0.759448	3.12104e-11	3.07019e-09	303	763	18	3007	64	3664	24	854
GIPC3	317.805	3.94946	0.594874	3.15492e-11	3.09158e-09	635	25	179	29	673	27	813	53
DEFA4	6576.7	-5.99336	0.903417	3.26474e-11	3.18224e-09	1148	20150	5	9518	150	14226	392	2651
MACROD2	58.8113	5.83496	0.879586	3.27241e-11	3.18224e-09	244	4	75	0	173	1	44	4
MYO1D	173.577	-5.04897	0.761206	3.29233e-11	3.18943e-09	13	181	6	271	4	23	3	1010
MICALL2	950.047	-3.63375	0.54871	3.5353e-11	3.41184e-09	171	1082	80	1745	138	1379	194	3100
TSPAN5	254.925	-4.08716	0.617423	3.5991e-11	3.4603e-09	20	461	30	376	6	57	39	1095
IGHM	17809.2	5.17178	0.781478	3.64228e-11	3.48865e-09	36839	7555	58488	350	35012	773	9774	314
DPEP1	81.246	6.22018	0.941123	3.86101e-11	3.6843e-09	333	1	68	2	4	1	200	1
ITGB3	178.827	-5.77227	0.87526	4.25498e-11	4.04508e-09	3	594	51	215	2	140	3	312
SLC22A4	563.311	-4.22826	0.641975	4.5084e-11	4.27007e-09	39	640	28	1242	66	1073	157	1348
TCL6	63.6912	5.37584	0.816475	4.57331e-11	4.29959e-09	280	2	112	5	186	6	17	0
GPR176	1894.99	6.3969	0.97153	4.56848e-11	4.29959e-09	4204	167	8636	12	2965	2	139	64
HTRA4	80.5503	-6.20103	0.943926	5.05172e-11	4.7319e-09	6	37	1	236	2	362	0	22
STEAP3	918.71	-4.70314	0.716283	5.16739e-11	4.82252e-09	32	1188	131	1067	37	287	27	5064
STON2	57.908	-5.32394	0.811066	5.2337e-11	4.86658e-09	7	59	2	94	2	76	1	253
MFAP3L	102.024	-6.10724	0.930482	5.25506e-11	4.86867e-09	5	24	5	294	0	328	1	217
PDGFA	719.224	4.99084	0.761227	5.51545e-11	5.0914e-09	461	69	3130	25	2461	34	100	7
NPL	469.771	-4.54858	0.694019	5.6029e-11	5.13492e-09	95	232	16	943	66	1125	17	1556
COL17A1	383.407	-5.87643	0.896589	5.59396e-11	5.13492e-09	54	288	0	1054	12	1359	14	386
C16orf74	657.749	4.36925	0.667239	5.82148e-11	5.31612e-09	726	52	1125	66	1806	98	1285	23
LOXHD1	244.581	-6.10409	0.932991	6.04995e-11	5.50502e-09	73	55	1	492	6	635	6	867
CLCN4	208.36	-5.63935	0.862682	6.27644e-11	5.69079e-09	14	169	3	201	6	65	0	1383
BCAS4	651.773	4.11449	0.631032	7.01858e-11	6.34112e-09	1200	131	1779	50	1828	56	496	56
GCNT2	86.6236	-4.41634	0.677385	7.04541e-11	6.34286e-09	9	261	8	119	6	77	5	169
CES1	111.711	-4.6189	0.709215	7.38135e-11	6.62191e-09	8	118	1	185	30	205	10	383
GPSM1	3269.43	4.50791	0.693454	7.99657e-11	7.12366e-09	6679	942	10226	283	7185	300	2001	49
SLC16A9	102.396	-4.95367	0.761965	7.9692e-11	7.12366e-09	30	179	1	108	4	59	3	467
GPHN	67.2122	-4.29967	0.66181	8.20284e-11	7.28195e-09	11	125	4	97	7	86	5	208
TFPI	51.1122	-5.9465	0.915377	8.23571e-11	7.28575e-09	5	108	0	99	0	70	4	118
CXCL2	202.326	-6.04748	0.932891	9.02064e-11	7.9251e-09	3	292	2	464	8	601	70	130
MIOX	44.8883	6.53732	1.00843	9.01214e-11	7.9251e-09	144	0	49	1	102	1	77	2
LDLRAD4	3943.8	3.9059	0.602823	9.21197e-11	8.06538e-09	19782	371	5301	365	9848	440	1200	397
MME	453.211	-6.08157	0.939112	9.42632e-11	8.22479e-09	76	43	3	1417	13	1659	7	670
SMAD1	63.8892	-4.78509	0.739252	9.61508e-11	8.36086e-09	8	162	4	94	1	22	4	208
AC134043.2	83.3922	7.28899	1.12769	1.02227e-10	8.85896e-09	233	0	141	0	407	1	25	10
CTDSPL	234.5	-3.64221	0.563854	1.05054e-10	9.07061e-09	32	328	50	637	49	394	19	408
TSC22D3	52852.4	3.73421	0.578139	1.05381e-10	9.07061e-09	112587	3406	135016	9350	141205	6285	39247	12993
CDH24	451.034	4.12844	0.639437	1.07248e-10	9.20019e-09	763	69	1420	44	651	44	540	28
JAZF1	353.22	-3.74545	0.580193	1.07846e-10	9.2205e-09	84	343	29	573	26	331	54	1567
LEPR	142.654	-4.59323	0.712106	1.11698e-10	9.51787e-09	20	65	4	282	5	120	13	750
CACNA2D4	2352.56	3.63333	0.563675	1.14998e-10	9.76643e-09	4825	282	4870	517	5872	501	2729	196
FKBP14	91.302	-4.46531	0.693684	1.21781e-10	1.03081e-08	17	115	3	262	18	198	3	137
AC016168.2	55.8995	6.60234	1.02611	1.2399e-10	1.04603e-08	225	4	63	0	244	0	17	1
ABO	113.915	-4.66836	0.726324	1.29821e-10	1.09161e-08	11	122	8	213	2	256	17	308
AC096631.1	56.1945	7.27589	1.13286	1.33972e-10	1.12281e-08	190	1	6	0	401	0	8	0
TIMP3	118.386	-5.33993	0.831566	1.34908e-10	1.12695e-08	5	246	9	59	1	35	3	609
CDH11	215.778	5.74818	0.895825	1.39321e-10	1.16001e-08	139	28	482	4	157	0	606	20
ADGRG5	779.589	3.90058	0.60854	1.45773e-10	1.20864e-08	1518	84	1041	120	2047	140	1362	52
SDC4	174.894	-4.34434	0.67781	1.4611e-10	1.20864e-08	14	563	21	243	6	123	17	312
ENPP4	350.259	-6.47966	1.01193	1.52086e-10	1.25047e-08	84	50	4	1026	1	1339	5	481
PPFIA3	131.842	3.87645	0.605393	1.52149e-10	1.25047e-08	226	16	330	19	233	11	191	20
PDK4	84.4148	-6.06937	0.948158	1.54137e-10	1.26274e-08	22	206	1	144	0	210	1	60
GPM6B	312.756	4.01984	0.628365	1.58138e-10	1.29136e-08	941	42	176	29	1140	52	411	15
PROB1	537.479	4.25058	0.66483	1.62151e-10	1.3199e-08	824	130	1679	66	1500	37	337	19
HBM	6077.43	-4.74747	0.742683	1.63385e-10	1.32571e-08	137	19355	378	4589	32	203	328	21259
IGHJ6	147.432	4.79799	0.750684	1.64282e-10	1.32875e-08	554	29	457	4	152	10	61	2
MINPP1	515.473	-4.70536	0.737283	1.74768e-10	1.40909e-08	32	837	15	700	139	264	21	2313
AL135960.1	53.4457	-5.63736	0.883429	1.75673e-10	1.41193e-08	2	146	4	105	0	11	2	146
FGFR3	99.865	-4.95617	0.776944	1.78183e-10	1.4276e-08	4	142	19	170	1	27	4	474
KIF13A	776.271	-4.42228	0.693396	1.79749e-10	1.43563e-08	149	562	138	1820	34	2144	24	1635
CD22	1253.53	4.32822	0.678862	1.8213e-10	1.4501e-08	2438	249	5776	78	1694	58	164	18
TMEM221	53.4915	5.89075	0.925341	1.9398e-10	1.53963e-08	60	1	89	1	372	6	11	0
ARPP21-AS1	86.4997	7.11461	1.11784	1.95795e-10	1.54921e-08	816	1	2	0	22	0	21	0
PON2	98.3862	-5.11362	0.804188	2.0342e-10	1.60456e-08	23	69	2	193	2	195	6	351
AC016168.1	49.4648	7.16308	1.1266	2.04181e-10	1.60559e-08	267	1	39	1	181	0	10	0
SH3BGRL2	73.0531	-5.42088	0.85292	2.07512e-10	1.62487e-08	9	99	0	44	3	50	2	414
CCDC107	247.655	3.8704	0.608996	2.07908e-10	1.62487e-08	354	38	407	24	621	23	457	41
P3H3	41.7861	-5.61158	0.8837	2.15173e-10	1.67651e-08	5	121	2	93	1	79	0	11
FAM110C	43.3539	7.47678	1.17914	2.2845e-10	1.77453e-08	258	0	12	0	37	0	68	1
AC021683.2	126.042	3.8103	0.601104	2.31504e-10	1.79278e-08	393	18	222	28	306	10	115	14
CYP4F3	3853.85	-6.75851	1.06732	2.41642e-10	1.86562e-08	561	114	4	13807	67	13871	54	4679
WASIR2	54.2497	4.97935	0.78786	2.61395e-10	2.01203e-08	68	2	79	2	177	9	102	2
BAHCC1	11803.7	3.95331	0.625766	2.65727e-10	2.03921e-08	26793	2807	28551	1793	26500	1633	11014	424
GLDCP1	43.3903	7.57529	1.19926	2.67342e-10	2.03932e-08	90	0	38	0	316	0	9	1
GRID2IP	81.7121	4.48107	0.709358	2.66549e-10	2.03932e-08	125	9	196	12	242	7	94	2
ARHGAP22	80.7518	-4.2013	0.665782	2.78434e-10	2.1113e-08	16	172	4	123	5	110	12	193
SLC2A4	142.913	-5.02593	0.796453	2.78321e-10	2.1113e-08	5	601	9	168	1	20	7	199
MIR4537	69.6061	4.96019	0.788004	3.08154e-10	2.32972e-08	362	6	97	5	123	7	41	0
LRRK2	1595.11	-6.61939	1.05199	3.1292e-10	2.35875e-08	606	35	9	4424	32	5715	18	2977
HNMT	70.8519	-5.17529	0.822668	3.15717e-10	2.37282e-08	12	64	1	142	6	292	1	59
AC006509.2	25.2051	8.06316	1.28483	3.48124e-10	2.60868e-08	92	0	44	0	58	0	27	0
YBX2	34.5572	-7.26891	1.15892	3.56137e-10	2.6609e-08	2	95	0	51	0	26	0	94
IL1R1	342.218	-5.81719	0.928385	3.70607e-10	2.76091e-08	82	197	0	1205	9	772	14	641
MANEAL	58.1019	6.68312	1.06679	3.73595e-10	2.77419e-08	120	0	66	1	331	0	41	5
ELANE	34447.2	-6.34004	1.01209	3.74567e-10	2.77419e-08	2573	118500	50	50494	516	44482	15947	6953
AK4	49.4186	-5.05119	0.806444	3.76337e-10	2.77493e-08	10	110	1	122	2	79	2	61
AL138900.3	47.6731	-6.39187	1.02052	3.76845e-10	2.77493e-08	3	110	0	150	0	23	2	90
SLFN14	73.9557	-5.04065	0.805159	3.83892e-10	2.81868e-08	9	87	3	139	1	12	2	384
RAP1GAP	253.094	-4.1693	0.666139	3.87709e-10	2.83852e-08	12	223	76	538	10	92	15	1218
MPO	97903.5	-4.74318	0.758486	4.01388e-10	2.93025e-08	7755	337548	2967	154575	5489	148647	10776	36062
MXRA7	2262.39	4.37208	0.70003	4.22304e-10	3.07413e-08	4959	474	7267	185	2244	196	2470	56
KCNA5	514.745	6.02053	0.96433	4.28636e-10	3.11134e-08	273	14	3146	4	690	2	8	2
CLU	554.451	-5.33007	0.853883	4.31589e-10	3.11502e-08	13	1597	282	629	15	1143	8	389
IGHD	925.637	4.20052	0.672902	4.30947e-10	3.11502e-08	1525	254	1487	40	1571	35	1919	186
LCN15	43.3964	7.21516	1.15656	4.41813e-10	3.1798e-08	257	1	55	0	52	0	31	1
PCDHGA12	40.8931	6.20706	0.9957	4.5508e-10	3.26606e-08	146	3	69	0	115	0	34	2
NMUR1	201.172	4.16855	0.668944	4.61898e-10	3.30568e-08	448	11	290	39	620	50	265	7
SOCS1	330.006	4.1711	0.670172	4.84868e-10	3.46035e-08	1363	26	161	40	448	24	631	23
RTKN	143.37	4.058	0.65232	4.94425e-10	3.51871e-08	224	20	142	10	795	33	124	5
LINC01226	358.965	4.85064	0.779872	4.97812e-10	3.52312e-08	2472	29	98	10	550	55	220	1
ANPEP	3885.08	-4.20625	0.676268	4.97779e-10	3.52312e-08	463	3902	192	7764	352	13662	614	4379
PRTN3	10539.8	-6.11612	0.983679	5.04827e-10	3.56288e-08	1229	34372	30	18867	82	10130	5720	3602
AC254633.1	66.5781	5.26028	0.846238	5.0972e-10	3.58747e-08	80	6	158	3	366	2	20	1
SLC22A11	35.1017	7.57477	1.21957	5.26454e-10	3.67479e-08	28	0	35	0	150	1	75	0
DNAJA4	2129.84	-3.81891	0.614785	5.23889e-10	3.67479e-08	456	3748	239	2965	173	839	113	9098
NEFH	79.5999	-4.37688	0.704653	5.25136e-10	3.67479e-08	8	81	4	72	7	64	4	446
ANKRD9	993.127	-4.16584	0.671018	5.35781e-10	3.72968e-08	68	3603	119	1078	48	336	57	1963
RAB32	1287.22	-4.42216	0.713976	5.87653e-10	4.07963e-08	130	2373	74	2627	84	3451	217	1023
AC055733.1	41.2733	7.40717	1.19644	5.97841e-10	4.13907e-08	99	0	15	1	306	0	14	0
DPYSL3	397.359	4.68286	0.757006	6.17007e-10	4.24868e-08	484	48	433	48	1250	19	864	8
TRPS1	142.317	-4.63602	0.749385	6.15383e-10	4.24868e-08	36	98	13	477	5	368	4	197
ZFP92	144.45	-4.70412	0.761485	6.51004e-10	4.4707e-08	15	239	12	447	3	319	13	98
VWDE	36.8173	-6.83751	1.10836	6.87103e-10	4.70591e-08	2	43	0	59	1	91	0	109
MYH10	1164.78	-4.14786	0.672743	7.02214e-10	4.79652e-08	134	797	99	1432	59	463	39	7274
AC104667.2	43.856	6.53001	1.06027	7.32773e-10	4.99187e-08	171	3	91	0	130	0	15	1
RANBP17	42.9954	-6.0115	0.978017	7.91546e-10	5.37787e-08	3	36	0	67	0	75	3	182
CAVIN1	96.0536	-4.40504	0.71673	7.94456e-10	5.38329e-08	7	158	14	175	5	259	9	131
VCAM1	42.2456	-6.45996	1.05226	8.29835e-10	5.57851e-08	3	80	1	51	0	21	0	192
NUDT16P1	39.0191	-5.78908	0.942866	8.25868e-10	5.57851e-08	5	64	1	70	1	44	0	137
S1PR3	191.42	-4.50974	0.734564	8.28691e-10	5.57851e-08	12	158	17	381	8	801	15	156
CD9	2092.61	4.13072	0.672967	8.35309e-10	5.60053e-08	3513	679	4283	238	5373	150	2782	118
AC136616.1	58.6957	-5.25138	0.856588	8.75622e-10	5.8554e-08	4	142	4	65	1	15	1	237
ZNF423	164.614	5.72327	0.933882	8.87261e-10	5.9177e-08	310	18	609	3	517	0	18	4
GTSF1	58.8509	-4.53789	0.740537	8.90822e-10	5.92594e-08	8	108	9	168	1	81	4	91
DSG2	38.9821	-5.21454	0.852308	9.46756e-10	6.28163e-08	5	46	1	74	1	57	2	141
AP001092.1	40.1381	7.10951	1.16236	9.57e-10	6.3331e-08	107	1	38	0	53	1	102	0
NPTX2	1825.2	5.32497	0.870688	9.60612e-10	6.34054e-08	18243	27	123	4	49	7	39	2
TSHZ3	67.0984	-5.37754	0.880749	1.02388e-09	6.74066e-08	7	82	1	178	1	216	4	51
GJB6	1179.23	-6.28698	1.03022	1.04385e-09	6.85441e-08	41	17	11	3283	4	5597	18	983
LTBP1	732.85	-4.40499	0.722051	1.05628e-09	6.90046e-08	15	1296	20	711	36	172	203	3510
A1BG-AS1	105.847	4.15291	0.680704	1.05474e-09	6.90046e-08	185	19	335	10	262	7	72	8
HLA-DOA	1649.41	3.84873	0.630973	1.06288e-09	6.92192e-08	2903	470	4003	214	4781	201	1422	96
QPRT	1016.56	3.51556	0.576382	1.065e-09	6.92192e-08	1450	155	1301	138	4736	154	1086	160
DNM1P35	38.2101	5.07759	0.832828	1.08208e-09	7.0151e-08	98	2	38	1	106	4	68	2
DEFA8P	234.932	-5.72465	0.939089	1.08779e-09	7.03417e-08	18	111	0	226	9	1489	2	33
FCRLA	87.297	4.26886	0.700375	1.09358e-09	7.05372e-08	230	7	136	8	459	8	15	4
SPACA9	224.188	3.69385	0.606538	1.12868e-09	7.24347e-08	413	41	395	21	647	23	295	51
YPEL4	558.123	-4.16944	0.684625	1.12832e-09	7.24347e-08	32	1681	46	778	22	85	50	1568
ZFYVE9	126.559	4.13938	0.679976	1.14655e-09	7.33963e-08	511	11	104	4	424	13	93	34
AC105020.1	36.6515	5.77357	0.948556	1.15265e-09	7.36022e-08	65	0	53	3	125	2	60	1
PTMS	476.841	-3.88606	0.638665	1.16732e-09	7.43523e-08	47	1314	78	579	28	191	43	1401
WNT10B	114.956	4.28236	0.70385	1.17076e-09	7.43855e-08	135	4	100	14	761	7	90	13
XIRP1	408.081	5.56742	0.915785	1.20633e-09	7.64551e-08	200	9	2170	4	1021	4	21	10
HMX2	47.3498	6.61255	1.08952	1.28523e-09	8.12535e-08	31	1	3	0	308	0	87	1
PROS1	60.587	-5.97784	0.985251	1.30062e-09	8.20227e-08	4	37	1	60	0	27	1	409
KCNK9	70.0609	6.14002	1.0128	1.34095e-09	8.43574e-08	120	0	402	3	7	0	16	2
AC067852.6	69.1375	-5.06909	0.836224	1.34539e-09	8.44285e-08	14	36	2	163	5	219	1	146
FAM198B	49.0229	-5.45557	0.901727	1.44725e-09	9.05971e-08	7	33	0	93	2	114	2	167
BEX1	98.6234	-5.51097	0.911395	1.47804e-09	9.22976e-08	39	102	8	412	1	168	0	97
SHANK3	185.692	-4.69664	0.778456	1.60664e-09	1.00083e-07	11	594	35	310	4	304	7	91
NOG	192.16	4.78046	0.792597	1.6256e-09	1.01017e-07	69	9	102	11	1174	8	337	6
TNXA	119.337	-4.40232	0.730342	1.66261e-09	1.03065e-07	6	354	17	208	4	27	7	289
CXCL3	62.6035	-6.09308	1.01107	1.67688e-09	1.03447e-07	2	159	1	111	0	135	10	51
CLEC1B	63.0668	-4.81543	0.799015	1.67331e-09	1.03447e-07	11	48	3	207	2	163	3	91
FZD5	258.908	-3.59016	0.596041	1.70844e-09	1.05139e-07	51	693	28	351	19	86	31	752
CYP1B1	40.0455	-5.28048	0.87702	1.73414e-09	1.06464e-07	5	61	0	17	4	150	1	80
SP7	87.9529	5.9694	0.99188	1.76296e-09	1.07973e-07	179	2	461	3	73	0	6	2
VLDLR-AS1	46.9084	5.49484	0.913228	1.77738e-09	1.08595e-07	108	1	40	2	157	7	83	0
HEPACAM2	47.9743	-5.84869	0.972292	1.79486e-09	1.09401e-07	8	85	0	83	0	6	1	217
CYP4F2	130.004	-5.94439	0.989937	1.9155e-09	1.16475e-07	12	23	0	454	2	467	4	145
MANSC1	233.046	-4.84829	0.807931	1.96262e-09	1.19057e-07	41	60	3	621	17	657	14	596
SLC25A37	14115.8	-3.60372	0.600839	1.99992e-09	1.21031e-07	2524	30371	1508	20554	2624	7956	1223	46727
PLSCR4	35.1631	-7.52491	1.25525	2.03807e-09	1.23047e-07	0	40	1	53	0	21	0	187
SLC27A1	832.146	3.41145	0.569747	2.12885e-09	1.28224e-07	1208	135	1819	139	2739	194	820	99
USP43	508.864	3.54687	0.592654	2.16752e-09	1.30246e-07	2053	54	288	67	1515	79	527	83
RNF182	56.849	-6.02918	1.00778	2.19572e-09	1.3163e-07	3	153	2	33	0	5	0	254
SERINC2	953.19	3.35848	0.562091	2.30132e-09	1.36993e-07	2896	240	1732	119	897	89	1416	208
LEF1-AS1	144.069	4.19532	0.702146	2.30095e-09	1.36993e-07	184	28	392	9	353	13	177	12
KIAA1456	95.7622	3.96729	0.663929	2.29413e-09	1.36993e-07	452	6	79	8	279	17	59	10
AL136181.1	38.3562	5.47918	0.91716	2.31407e-09	1.37431e-07	169	3	57	3	122	1	13	0
C2orf88	161.02	-4.00924	0.67155	2.37052e-09	1.40456e-07	24	252	28	180	7	80	9	763
QPCT	747.382	-5.31514	0.890691	2.41019e-09	1.42146e-07	166	91	5	1742	66	2911	19	1401
MPEG1	1186.55	-3.53031	0.59157	2.40617e-09	1.42146e-07	463	1574	117	2933	502	2875	37	1265
TUBB1	272.986	-4.42372	0.741589	2.4435e-09	1.43777e-07	69	532	81	582	20	389	1	505
ARHGEF37	167.005	-4.60211	0.771966	2.49874e-09	1.46689e-07	10	448	16	211	14	47	3	562
ZNF697	35.5824	-5.69339	0.956088	2.60253e-09	1.51832e-07	3	34	0	98	2	104	1	52
MAPKBP1	2908.38	3.55995	0.597785	2.59689e-09	1.51832e-07	3924	321	11579	424	4998	482	1775	275
MAFB	2013.06	-4.19843	0.705052	2.60422e-09	1.51832e-07	162	4860	414	1973	139	5423	122	2097
ADAMTS6	61.1023	4.77513	0.802123	2.63085e-09	1.53034e-07	205	3	43	0	268	8	48	10
IGHJ4	144.407	4.62182	0.777121	2.72503e-09	1.58151e-07	335	36	272	1	583	22	77	5
VSIG10	535.152	3.29781	0.554888	2.79522e-09	1.61856e-07	1870	78	670	110	2051	131	190	43
LINC00664	48.6206	-5.25581	0.885629	2.94664e-09	1.70237e-07	3	14	0	108	2	92	4	202
DRAXIN	103.124	4.13618	0.697207	2.98348e-09	1.71975e-07	158	2	389	16	276	24	29	5
AC106782.1	238.675	4.04099	0.681277	3.00194e-09	1.72649e-07	280	27	843	29	155	15	381	15
BCL7A	5657.68	4.13937	0.698238	3.06066e-09	1.75629e-07	11570	1354	20720	374	9872	174	2699	676
RYK	215.838	-3.98526	0.67286	3.16393e-09	1.81147e-07	57	352	42	411	7	403	19	443
CD14	861.246	-4.06534	0.686467	3.1781e-09	1.81551e-07	80	2771	32	1352	257	1443	42	374
POMGNT2	538.372	-4.42504	0.747626	3.24331e-09	1.84861e-07	32	1576	164	499	24	321	21	1460
SULF2	896.163	-3.48345	0.588583	3.25164e-09	1.84923e-07	194	1190	123	1798	113	1930	180	1710
SPON2	2273.82	4.28576	0.724325	3.28062e-09	1.86155e-07	2403	223	5945	172	2123	252	4978	90
MECOM	33.2665	-6.05094	1.02313	3.33565e-09	1.8819e-07	2	39	1	139	0	52	1	42
UGT3A2	820.198	5.14922	0.870681	3.33865e-09	1.8819e-07	133	67	2276	23	4838	20	311	26
WASIR1	36.7896	5.09761	0.861882	3.32868e-09	1.8819e-07	50	2	64	3	92	2	74	1
AC022239.1	56.0677	5.24917	0.888065	3.40459e-09	1.91484e-07	135	8	144	1	114	6	59	0
PHKA1	33.1981	-5.81561	0.98502	3.54683e-09	1.99045e-07	3	39	1	48	1	57	0	130
SLC25A21	38.4667	-6.80777	1.15443	3.70013e-09	2.07191e-07	2	40	0	62	0	8	0	223
AL137100.1	181.621	3.85191	0.653463	3.7555e-09	2.0983e-07	801	13	89	12	630	20	134	40
SLFN13	716.641	-3.4816	0.590766	3.78435e-09	2.1098e-07	211	622	81	1514	162	1133	63	2320
CLECL1	219.342	3.84528	0.653166	3.92953e-09	2.18595e-07	64	8	265	28	1026	38	398	20
GPNMB	37.2171	-5.17848	0.880695	4.1029e-09	2.27742e-07	3	74	0	58	8	82	1	69
CCDC102A	379.32	4.13101	0.702839	4.16229e-09	2.30537e-07	407	77	356	26	1158	32	875	26
LGALSL	151.893	-3.99056	0.68017	4.43763e-09	2.45254e-07	17	117	20	627	10	314	17	146
GCLM	407.136	-3.88197	0.661976	4.51259e-09	2.48319e-07	106	339	14	640	65	351	34	1986
PRKAR2B	550.506	-3.46274	0.590462	4.50595e-09	2.48319e-07	88	649	22	678	69	331	192	2559
BVES	32.7864	6.16542	1.05174	4.57051e-09	2.50964e-07	106	0	40	2	110	2	36	0
THSD4	32.0904	7.41068	1.26476	4.64661e-09	2.54594e-07	127	0	17	0	151	0	21	1
IGLV4-3	31.7726	6.85646	1.17139	4.82054e-09	2.63558e-07	258	1	18	0	20	0	11	0
ACPP	201.648	-3.92953	0.672469	5.11334e-09	2.78967e-07	56	260	8	613	43	517	10	138
IL31RA	33.6558	-5.27654	0.903236	5.16359e-09	2.81107e-07	2	77	1	64	1	56	3	57
MARCKS	1430.57	-3.87563	0.663524	5.18945e-09	2.81912e-07	223	1836	96	3545	180	3802	274	1518
OR10Z1	104.153	-5.47482	0.937543	5.23452e-09	2.83756e-07	23	95	0	314	4	33	1	438
ITPKA	168.067	3.91743	0.671082	5.29942e-09	2.86664e-07	251	33	535	22	423	26	119	6
COL27A1	213.186	5.01188	0.858829	5.35625e-09	2.89124e-07	293	15	558	6	1155	3	20	11
FAM105A	658.688	-4.04464	0.69367	5.51685e-09	2.97164e-07	157	683	68	2163	34	1842	39	404
SELP	92.2975	-4.59501	0.788212	5.55407e-09	2.98262e-07	11	224	32	121	3	118	2	204
ASRGL1	106.924	-4.16683	0.714787	5.56066e-09	2.98262e-07	12	157	2	227	35	321	9	94
STOM	4461.19	-3.15014	0.540631	5.65045e-09	3.02442e-07	1539	6332	649	10620	1499	8322	461	7104
AL139020.1	38.6984	6.7139	1.15238	5.67414e-09	3.03073e-07	167	0	20	1	200	0	10	1
FHL2	279.374	-3.94537	0.677356	5.72313e-09	3.04759e-07	19	557	32	281	24	96	24	1242
ARL4D	99.1659	3.69541	0.634464	5.72962e-09	3.04759e-07	223	11	282	24	248	7	56	15
GYPE	238.082	-5.14231	0.88352	5.8759e-09	3.11888e-07	8	291	2	273	102	66	11	1309
TLR8	120.26	-4.62519	0.794914	5.93882e-09	3.14265e-07	33	73	2	323	11	415	5	144
IGHV5-78	37.6995	5.49696	0.944772	5.94535e-09	3.14265e-07	160	2	9	1	156	3	33	0
FZD6	42.8195	-4.64143	0.799214	6.34126e-09	3.34498e-07	8	50	3	107	1	91	3	90
ADAMTS3	50.4234	-6.25146	1.07684	6.42194e-09	3.38054e-07	3	34	0	60	1	20	0	330
CAMKV	88.3119	6.68547	1.15218	6.53458e-09	3.43275e-07	40	10	512	1	134	0	11	0
MYL3	80.4334	6.53107	1.12603	6.62787e-09	3.47459e-07	187	1	3	2	37	0	302	0
ZHX2	1515.26	3.42588	0.590854	6.70374e-09	3.50714e-07	2555	343	1855	247	4072	165	2741	269
AC009299.2	382.168	3.98376	0.68728	6.77509e-09	3.53721e-07	737	83	1244	37	372	39	446	18
AUTS2	1320.69	3.27608	0.565574	6.93518e-09	3.61339e-07	4322	511	2937	243	2065	166	923	124
CLIC2	60.7342	-5.23706	0.904694	7.09092e-09	3.68699e-07	13	76	0	72	3	37	1	318
PIP4K2C	433.091	-3.93218	0.679527	7.18065e-09	3.72604e-07	89	372	151	1148	19	893	23	923
AL031846.1	134.935	-4.81026	0.831323	7.19649e-09	3.72667e-07	8	14	8	412	5	567	3	125
GNA12	10603.3	3.49094	0.603771	7.3864e-09	3.81726e-07	24187	3264	28779	1288	20033	992	8516	1655
CMTM5	102.357	-6.22485	1.07849	7.84191e-09	4.04446e-07	2	368	72	102	1	71	0	118
PLS1	39.973	-6.30614	1.09276	7.88722e-09	4.05142e-07	3	23	0	110	0	28	1	187
H2AFY2	77.6149	-4.13431	0.716377	7.87397e-09	4.05142e-07	10	178	16	95	4	127	6	166
MTMR11	191.719	-3.73889	0.648148	7.99402e-09	4.09802e-07	30	409	23	439	23	349	28	185
UBASH3B	4146.7	3.31771	0.576206	8.5189e-09	4.35832e-07	16762	489	4220	901	8647	845	4288	648
SYDE2	32.0459	-5.73006	0.995518	8.62017e-09	4.4013e-07	3	55	0	36	1	26	1	143
HSPA4L	53.0217	-5.24675	0.912015	8.77168e-09	4.4697e-07	8	21	0	141	3	101	2	186
ABHD15	1340.65	3.52619	0.61322	8.90932e-09	4.53077e-07	3517	345	3646	128	3629	199	424	110
UGGT2	57.3371	-5.94543	1.03409	8.95408e-09	4.54446e-07	10	18	1	123	0	204	1	131
EPB41L3	117.419	-4.0915	0.712361	9.27e-09	4.69545e-07	44	297	8	352	3	106	10	88
MITF	54.1651	-4.18561	0.72906	9.4058e-09	4.75277e-07	8	41	2	72	7	68	4	267
CAP2	26.2065	7.42796	1.29388	9.42048e-09	4.75277e-07	92	0	7	0	166	0	9	0
DAPL1	270.445	5.9412	1.03499	9.44827e-09	4.75622e-07	137	2	10	3	104	1	1278	1
PCDHGC4	30.7378	5.64791	0.984005	9.48331e-09	4.75622e-07	40	0	81	2	134	1	19	2
LAT2	12249.9	3.13728	0.546563	9.4672e-09	4.75622e-07	19475	2239	25964	2748	43330	3496	9363	1480
CD59	1274.6	-3.31179	0.577168	9.57972e-09	4.79513e-07	460	2218	255	1932	325	2043	74	3026
MATN2	126.162	-5.00369	0.872328	9.69286e-09	4.84225e-07	5	36	4	982	3	63	1	17
BLNK	550.195	3.73267	0.651428	1.00445e-08	5.0081e-07	1505	219	1010	29	2183	104	117	17
MGAT3	326.7	-3.98214	0.695478	1.02973e-08	5.12413e-07	34	881	63	367	15	77	15	1098
PFKP	2771.75	3.49768	0.611103	1.04317e-08	5.18086e-07	3629	566	3922	475	12130	357	3139	337
LOXL1	122.687	-5.02844	0.879115	1.06594e-08	5.28364e-07	12	377	15	192	0	260	3	39
CERCAM	566.252	4.08813	0.714825	1.07115e-08	5.2992e-07	414	97	651	42	1483	48	1445	41
TRGV10	586.003	5.47775	0.958007	1.07871e-08	5.32623e-07	2440	11	6	7	3744	5	76	7
MAP3K21	58.1238	-4.0423	0.707385	1.10071e-08	5.42434e-07	9	67	15	148	4	123	3	109
AL357874.1	34.394	4.68916	0.820631	1.10295e-08	5.42488e-07	69	2	106	6	98	2	18	1
RBP7	234.126	-5.27972	0.925063	1.14707e-08	5.63102e-07	36	53	0	568	15	978	10	316
NCS1	262.454	-4.33876	0.760592	1.16722e-08	5.71894e-07	21	414	84	212	4	90	15	1344
SIGLEC9	161.217	-3.52693	0.61917	1.22497e-08	5.99036e-07	30	131	47	391	29	466	8	235
AC008079.2	184.887	3.73609	0.656428	1.259e-08	6.14496e-07	341	22	151	38	885	32	213	10
F5	403.556	-5.33636	0.93784	1.26999e-08	6.18679e-07	70	18	3	905	32	1266	12	1213
AC104667.1	37.8396	5.54912	0.975359	1.27551e-08	6.19772e-07	128	1	27	3	204	2	16	0
ATP2C2	483.679	-5.22035	0.917605	1.2771e-08	6.19772e-07	42	27	3	1518	27	1891	17	606
AC022239.4	49.8754	5.04781	0.887903	1.3074e-08	6.33267e-07	130	6	115	1	106	9	53	0
DEFA3	75850	-5.49934	0.968329	1.35319e-08	6.54205e-07	10466	197282	75	109899	4426	222331	7615	10573
AC123912.4	82.7244	-4.83153	0.851465	1.39199e-08	6.71688e-07	2	289	13	86	1	46	6	163
LRFN2	45.9604	4.46216	0.78666	1.40908e-08	6.78648e-07	130	5	75	5	192	1	23	4
EZR	24629.6	3.24787	0.572688	1.4175e-08	6.81417e-07	72141	7158	64333	3906	51621	3300	10684	3085
TPBG	74.2236	5.18521	0.914431	1.42449e-08	6.83485e-07	194	24	228	1	89	0	63	6
ARTN	319.025	4.00589	0.70697	1.45928e-08	6.98864e-07	153	20	316	49	1428	36	634	16
LINC00226	29.7514	6.83921	1.20727	1.47029e-08	7.02814e-07	32	1	8	0	242	0	22	0
DEFA1	80747.6	-5.52023	0.97605	1.55233e-08	7.40641e-07	10086	185565	82	134509	4823	252392	8631	11710
ADRA2C	29.7588	6.3923	1.13048	1.5629e-08	7.44289e-07	176	2	11	0	10	0	51	0
AC092127.2	95.0786	3.98408	0.704863	1.58339e-08	7.52642e-07	88	3	152	9	637	13	31	12
STOX2	103.87	-5.01522	0.887455	1.59297e-08	7.55788e-07	12	42	1	503	3	249	5	71
ABCG2	92.6868	-4.88978	0.86542	1.60278e-08	7.59028e-07	4	128	3	102	5	9	2	540
PCOLCE2	90.6554	-5.69317	1.0081	1.62887e-08	7.6995e-07	5	63	0	198	3	450	2	12
PIR	44.7559	-5.75219	1.01922	1.66421e-08	7.85198e-07	0	122	3	49	1	13	1	161
APOBEC3A	1501.37	-3.91852	0.694486	1.67766e-08	7.9008e-07	360	601	55	3818	294	3781	137	3863
PID1	62.2629	-5.54869	0.983619	1.68971e-08	7.92827e-07	3	219	0	123	2	66	7	29
PCDHGC5	27.6463	6.70684	1.18889	1.68797e-08	7.92827e-07	58	1	73	1	105	0	14	0
MMRN1	45.5721	-4.25235	0.75391	1.69658e-08	7.94585e-07	15	62	4	112	3	84	2	93
TFCP2L1	62.6449	-5.35163	0.948882	1.70118e-08	7.95279e-07	2	14	7	280	0	201	1	27
TCTN1	333.938	3.10907	0.55149	1.72459e-08	8.04745e-07	766	59	478	56	1390	96	205	55
CLIP2	3908.51	3.61054	0.640587	1.73737e-08	8.09227e-07	5773	1166	9694	411	11976	516	3365	435
SORBS1	117.025	-4.15518	0.737333	1.74631e-08	8.11905e-07	12	201	8	133	9	24	5	585
CKAP4	3516.69	-4.1259	0.732486	1.77375e-08	8.23163e-07	741	871	166	9108	369	11240	268	7322
DACH1	156.385	-4.25887	0.75659	1.81215e-08	8.39452e-07	12	209	13	441	10	370	40	149
HOXA7	150.673	5.80511	1.03201	1.85448e-08	8.57505e-07	322	7	2	2	916	4	192	0
CYP27A1	170.628	-5.00594	0.890118	1.86679e-08	8.61632e-07	16	173	2	561	6	480	38	101
DLGAP5	424.696	-5.19535	0.923883	1.87254e-08	8.62722e-07	163	249	2	773	33	205	4	2360
RAB40B	254.287	3.39647	0.60411	1.88452e-08	8.66674e-07	500	63	246	35	738	32	442	43
LINC01237	186.384	3.66546	0.652018	1.89079e-08	8.6799e-07	660	30	231	30	365	47	227	9
PHOSPHO1	528.17	-3.39737	0.604591	1.91757e-08	8.787e-07	89	950	227	1086	50	598	64	1150
ATP1A3	695.509	4.54871	0.812173	2.13525e-08	9.76694e-07	547	177	3450	22	878	26	336	22
PNPLA7	586.563	3.24849	0.580244	2.16216e-08	9.87232e-07	1389	88	1518	100	1036	152	525	97
LINC02363	470.018	4.60921	0.823519	2.18123e-08	9.94159e-07	2436	2	718	89	529	54	358	22
LINC01971	51.0875	5.22801	0.934755	2.23287e-08	1.01588e-06	78	8	188	1	120	4	30	0
PAN3-AS1	127.29	3.53972	0.633278	2.27704e-08	1.03233e-06	277	5	212	36	453	28	110	24
AC110285.7	206.978	3.94343	0.705506	2.27714e-08	1.03233e-06	314	72	741	30	417	15	117	7
ALKAL2	68.3721	5.90634	1.05852	2.40802e-08	1.08972e-06	288	3	266	0	25	0	7	3
PVR	143.378	-3.30173	0.592051	2.45036e-08	1.10692e-06	30	235	22	380	52	259	13	167
DEFA1B	80682.4	-5.52769	0.991399	2.46615e-08	1.11208e-06	10065	185541	60	134523	4957	252086	8550	11562
DST	135.5	-4.78655	0.859069	2.52141e-08	1.13498e-06	16	83	5	394	1	418	20	187
DCHS1	920.451	3.84113	0.689427	2.52584e-08	1.13498e-06	1256	253	2748	74	907	64	1463	94
LINC00114	30.5541	5.78244	1.03809	2.54319e-08	1.14076e-06	122	2	13	1	39	0	67	1
CPEB4	1441.95	-3.78643	0.679955	2.56713e-08	1.14948e-06	748	1038	111	3412	133	2668	141	4061
G0S2	8970.68	-3.76164	0.675636	2.58356e-08	1.15481e-06	981	5872	585	18420	1004	27694	2986	15745
TDRD9	90.3752	-5.18448	0.931366	2.59854e-08	1.15947e-06	21	13	2	235	4	323	2	176
AC092368.2	50.7503	-4.38556	0.788989	2.72174e-08	1.21232e-06	12	61	2	145	3	129	4	58
AOC1	38.081	-5.18152	0.93283	2.78203e-08	1.23701e-06	1	20	1	82	1	10	3	220
TEX41	29.3108	5.26891	0.948891	2.81285e-08	1.24853e-06	131	3	27	2	69	1	31	0
INTU	27.5441	-5.63592	1.01528	2.83903e-08	1.25796e-06	1	12	1	61	1	73	1	86
LINC01679	81.7891	4.36537	0.786521	2.85301e-08	1.26196e-06	132	14	226	3	330	4	30	7
JAG1	440.995	-4.12198	0.74288	2.87882e-08	1.27117e-06	51	435	43	1114	20	1529	58	305
CACNB3	445.814	3.44735	0.621702	2.93927e-08	1.29562e-06	963	51	620	111	906	108	782	41
BPI	11179.8	-5.20028	0.939065	3.06428e-08	1.34839e-06	805	9508	27	42152	568	26216	3163	8863
HBG1	89973.8	-4.34911	0.786625	3.224e-08	1.41623e-06	1034	257324	12162	115993	1045	10915	14219	275241
STAM	940.545	-2.99645	0.54201	3.23158e-08	1.41711e-06	446	1583	128	1370	210	1566	160	2117
STS	374.868	3.29467	0.596298	3.29106e-08	1.44071e-06	1259	53	482	60	1219	54	242	107
AC104232.1	139.863	-5.55838	1.0064	3.33239e-08	1.45381e-06	6	60	0	453	4	584	13	34
RECK	302.643	3.19172	0.577886	3.33072e-08	1.45381e-06	1287	67	171	39	560	52	403	49
IGHJ3P	86.1853	4.84124	0.876794	3.36067e-08	1.46365e-06	289	18	307	0	60	3	40	3
PXDN	1025.52	3.88623	0.704215	3.41851e-08	1.48629e-06	1438	459	2576	133	3053	99	857	48
TRPM6	293.868	-5.43944	0.985768	3.42939e-08	1.48848e-06	37	12	1	978	13	988	11	496
RHOU	314.196	-4.44541	0.805795	3.45229e-08	1.49588e-06	25	641	16	778	21	631	100	184
SH3BP4	78.5856	-4.60029	0.833937	3.46094e-08	1.49708e-06	3	318	11	126	3	60	2	30
ARHGAP21	329.291	-3.33779	0.605361	3.51333e-08	1.51717e-06	62	382	34	947	79	568	71	562
NPY	192.778	5.17544	0.939782	3.64863e-08	1.57106e-06	481	147	650	2	351	4	15	1
CYP2S1	80.2765	-3.77879	0.686182	3.65047e-08	1.57106e-06	12	214	13	154	7	117	9	81
CLDN9	97.5237	-5.58274	1.01478	3.76676e-08	1.61837e-06	7	6	0	312	2	329	5	178
OVOL1	33.6302	6.25957	1.13816	3.80351e-08	1.63141e-06	65	0	96	1	31	3	58	0
B4GALT5	2765.76	-3.49793	0.636402	3.87584e-08	1.65964e-06	533	5072	305	6977	441	5320	535	2538
POU2AF1	205.345	4.22955	0.769716	3.90831e-08	1.67074e-06	663	172	370	7	555	9	60	7
TESC	1387.57	-3.1216	0.568344	3.96403e-08	1.69172e-06	271	2886	280	2307	280	1756	287	2812
AC018755.4	54.0537	-4.36141	0.794277	3.99551e-08	1.7023e-06	6	28	2	189	4	142	6	79
IGF2BP2-AS1	61.8522	3.71211	0.676562	4.09448e-08	1.74147e-06	238	10	103	6	79	10	70	7
GFI1B	908.502	-3.82433	0.697052	4.10112e-08	1.74147e-06	40	1543	74	960	84	185	133	4498
IGFBP5	43.3912	-5.57204	1.0162	4.17656e-08	1.77056e-06	1	201	1	11	1	13	1	70
AC133555.3	194.598	4.04738	0.738832	4.29957e-08	1.81968e-06	222	36	652	17	120	11	335	11
HBQ1	193.35	-4.22946	0.772229	4.32727e-08	1.82836e-06	5	534	43	288	3	35	24	554
PTPRM	89.604	-4.35811	0.795814	4.34315e-08	1.83203e-06	28	140	13	206	1	246	3	77
ALAS2	8508.99	-4.17015	0.761615	4.36513e-08	1.83826e-06	229	23530	2505	10038	105	864	715	27713
CDK18	383.288	3.2265	0.589722	4.46943e-08	1.87362e-06	678	105	791	71	1128	73	376	52
ZNF521	29.6187	-4.75699	0.869433	4.46562e-08	1.87362e-06	7	56	1	67	2	63	1	38
SEC14L3	29.6595	-5.72286	1.04601	4.47116e-08	1.87362e-06	0	30	4	75	0	11	1	134
SLC22A15	680.623	-4.91073	0.898414	4.60314e-08	1.92576e-06	85	505	2	2059	41	2263	105	521
CDC42EP4	797.346	-3.53295	0.646517	4.63994e-08	1.93797e-06	286	1608	269	1099	37	843	69	2138
SEMA3G	55.6876	3.81	0.698351	4.87791e-08	2.03403e-06	197	7	32	4	175	4	68	15
CRNDE	132.612	3.49372	0.640776	4.97151e-08	2.06968e-06	488	8	143	23	319	25	141	33
THRB	49.1703	-5.1246	0.940145	5.01269e-08	2.08341e-06	6	36	2	87	1	14	0	289
CA3	155.843	-5.48256	1.00615	5.06437e-08	2.10147e-06	9	112	0	45	3	9	1	1215
TTC28	339.41	3.47124	0.637313	5.13198e-08	2.12606e-06	861	29	114	46	1406	53	485	66
SLC16A14	50.7839	-4.40098	0.808205	5.16971e-08	2.13475e-06	7	30	3	279	2	55	3	58
EYA4	27.4627	7.00467	1.28629	5.16169e-08	2.13475e-06	189	0	4	0	87	0	4	0
PLEK2	68.8046	-5.52634	1.01532	5.23973e-08	2.16016e-06	0	162	8	79	1	4	1	298
PTGR1	53.3146	-3.72979	0.685577	5.31732e-08	2.1886e-06	15	61	4	82	11	101	4	168
NFAM1	1981.14	-4.16365	0.765549	5.36476e-08	2.20457e-06	387	900	58	5830	122	5305	388	3692
AC021683.1	44.5115	3.84493	0.707018	5.38126e-08	2.20779e-06	117	6	83	6	126	3	41	9
SMPDL3A	44.9296	-4.47716	0.823385	5.40315e-08	2.21321e-06	17	88	1	85	2	107	3	50
LRRC38	22.2117	6.71362	1.23553	5.51706e-08	2.25624e-06	29	1	108	0	25	0	13	0
RABEP2	1624.96	3.14833	0.580078	5.71719e-08	2.33434e-06	3485	395	2185	341	4037	384	2417	206
SNX33	234.062	3.38987	0.624759	5.7669e-08	2.35087e-06	550	28	271	69	661	58	334	21
SFRP1	23.6979	-7.02961	1.29591	5.81227e-08	2.36558e-06	1	6	0	76	0	45	0	80
PLA2G7	14.5096	-7.27855	1.34219	5.86451e-08	2.38303e-06	0	25	0	31	0	40	0	19
PECR	215.514	-3.45575	0.637325	5.88448e-08	2.38734e-06	38	104	54	463	37	647	14	464
SPIB	547.608	3.65636	0.674425	5.91215e-08	2.39475e-06	938	173	2284	66	769	57	192	18
SIRPA	1704.55	-3.97439	0.733721	6.06891e-08	2.45434e-06	294	2538	94	3972	134	4181	531	1645
COL18A1	1290.47	-3.12614	0.577652	6.23905e-08	2.51915e-06	265	2103	445	2203	110	1066	284	3940
HBG2	127541	-4.2434	0.785074	6.47756e-08	2.61132e-06	1825	410421	14288	123620	1755	17496	20277	364135
AC245128.3	986.572	-4.53182	0.839475	6.72378e-08	2.7063e-06	151	316	8	2196	72	4087	125	1271
LRRC56	179.349	3.24727	0.602908	7.20407e-08	2.89504e-06	176	22	415	54	404	30	285	27
OTUD7B	111.137	-3.91206	0.726857	7.35964e-08	2.9529e-06	7	200	23	146	7	31	8	492
KLF5	549.04	-4.14359	0.770443	7.52384e-08	3.01403e-06	107	128	26	1616	34	1608	60	1119
C10orf128	101.753	-4.34625	0.808218	7.54993e-08	3.01974e-06	37	48	7	322	8	347	2	87
OVCH2	79.1736	6.26934	1.16632	7.64459e-08	3.05281e-06	426	0	268	1	7	0	2	2
FCAR	4443.31	-4.66577	0.868128	7.67877e-08	3.06165e-06	702	1648	22	11159	316	16869	591	5809
SLC23A1	216.784	3.00677	0.55951	7.7034e-08	3.06668e-06	397	25	258	48	1029	89	152	33
HOXC4	19.8707	6.92744	1.28992	7.85415e-08	3.12181e-06	50	0	65	0	37	0	15	1
AC008696.2	27.389	6.18971	1.15304	7.95419e-08	3.15665e-06	97	0	21	2	111	1	26	0
TCEAL9	46.998	-4.02807	0.750705	8.06278e-08	3.19477e-06	10	41	1	75	14	121	3	131
AC091804.1	802.068	3.17964	0.592639	8.08491e-08	3.19856e-06	2370	285	2094	146	1611	79	329	109
TRIM15	31.7116	-6.51311	1.21508	8.31099e-08	3.28291e-06	0	42	1	9	0	5	0	216
ART4	48.5337	-5.0558	0.944128	8.55595e-08	3.37443e-06	4	84	0	114	3	6	2	191
ZNF771	161.601	3.56247	0.666208	8.92314e-08	3.51382e-06	221	41	215	13	542	14	256	43
ECT2	183.952	-4.16553	0.779358	9.05052e-08	3.55847e-06	150	140	8	385	19	284	7	600
ARHGAP6	23.6298	-5.28404	0.989585	9.31271e-08	3.65592e-06	1	29	2	62	0	33	2	67
DNTT	1055.68	3.39346	0.635726	9.40121e-08	3.68498e-06	4057	404	1667	54	3640	233	65	22
PTGES	439.465	-4.63016	0.867828	9.5366e-08	3.73231e-06	21	934	54	1349	8	529	192	238
AC133561.1	36.0979	-6.73047	1.2625	9.76434e-08	3.81558e-06	0	84	0	35	2	6	0	165
ENTPD7	186.477	-4.1975	0.787616	9.85545e-08	3.84528e-06	30	376	5	354	14	372	75	193
FAM89A	80.3908	-3.95568	0.742376	9.90774e-08	3.85978e-06	9	234	14	84	8	42	3	223
RBFOX2	45.8156	-3.85148	0.723197	1.00603e-07	3.91323e-06	16	89	5	52	5	65	2	135
KREMEN1	478.626	-3.48208	0.654521	1.0374e-07	4.02912e-06	68	748	31	768	140	242	75	1908
HBD	16743.7	-3.74109	0.703312	1.04197e-07	4.0407e-06	512	28466	2462	14217	181	876	3336	87759
LINC00570	38.5222	-5.5004	1.03432	1.0498e-07	4.06487e-06	0	156	2	42	1	7	1	67
ADCY6	766.458	3.03797	0.571719	1.07388e-07	4.1518e-06	2110	252	873	187	1903	94	967	154
AL096865.1	332.902	4.32825	0.814619	1.07707e-07	4.1578e-06	1361	23	33	21	491	27	737	8
SLC47A1	62.3825	-4.61487	0.869281	1.10326e-07	4.25248e-06	5	87	3	192	6	196	2	7
MIR4435-2HG	266.217	-3.37151	0.635274	1.11334e-07	4.28485e-06	41	711	28	351	46	334	64	433
CACNA1E	64.7457	-5.0496	0.951597	1.11781e-07	4.29558e-06	4	6	4	263	4	243	0	28
LGALS3	1862.8	-3.5673	0.672543	1.13173e-07	4.34249e-06	194	2843	170	3888	352	3882	712	2589
B4GALNT3	185.926	-4.72078	0.890092	1.13481e-07	4.34776e-06	21	16	5	699	14	761	2	61
GLDC	73.0277	4.28233	0.808576	1.1828e-07	4.52484e-06	194	3	62	6	472	4	11	6
EDIL3	22.941	-6.90178	1.30402	1.20534e-07	4.60416e-06	0	10	0	38	0	3	0	156
LGALS1	26002.5	3.72052	0.703243	1.21966e-07	4.65189e-06	18405	4768	40123	3329	62144	3197	60513	1861
TNFRSF13C	907.706	3.7326	0.706085	1.24797e-07	4.75274e-06	1674	104	4803	59	273	35	215	44
REPS2	252.978	-3.44619	0.652066	1.25682e-07	4.77931e-06	77	133	16	421	31	391	51	1061
CCL2	16.8364	-6.59817	1.24874	1.26489e-07	4.8028e-06	0	27	0	31	1	64	0	9
GPRC5C	270.238	3.65633	0.692055	1.26885e-07	4.81067e-06	323	53	987	46	399	43	264	11
AL450267.1	14.2029	7.10969	1.34579	1.27148e-07	4.81348e-06	38	0	48	0	24	0	10	0
EVC	38.3355	-4.48077	0.848359	1.28e-07	4.83854e-06	6	40	4	83	2	150	1	23
HBE1	548.168	-4.20204	0.796011	1.29981e-07	4.90617e-06	8	1676	69	607	7	71	100	1592
CD248	154.373	4.20824	0.797829	1.33031e-07	5.01386e-06	168	23	615	7	480	6	35	12
CLEC10A	58.6671	-4.67711	0.886797	1.33367e-07	5.01911e-06	14	131	2	184	0	63	9	54
AC004080.4	35.6319	5.84221	1.10777	1.33605e-07	5.02062e-06	61	1	0	0	268	0	31	1
PLBD1	4468.31	-4.85429	0.920675	1.34553e-07	5.04881e-06	1171	683	19	13492	455	16430	184	5780
PLXNA3	1255.24	3.01347	0.571635	1.35188e-07	5.05774e-06	2492	164	2392	314	1798	334	2071	287
CEACAM6	1121.1	-5.02296	0.952788	1.3505e-07	5.05774e-06	165	1199	1	3861	71	3384	77	365
ARAP3	525.117	-4.05122	0.768667	1.36088e-07	5.0765e-06	67	149	25	1527	26	1578	105	955
CYGB	1014.14	4.32247	0.820113	1.35991e-07	5.0765e-06	3618	890	3394	18	452	22	72	5
IGKV2-24	34.2517	4.98053	0.945085	1.36483e-07	5.08378e-06	178	1	29	4	118	1	9	1
ZNF703	1258.54	3.13958	0.595948	1.37762e-07	5.12395e-06	5969	266	3170	217	830	100	397	167
KCTD15	1606	2.80685	0.533042	1.39642e-07	5.1863e-06	3229	306	3759	623	3658	436	1358	279
VNN3	672.286	-4.87619	0.926099	1.39962e-07	5.19061e-06	53	25	4	1667	45	2835	43	1045
FBLN5	75.9017	-4.62611	0.879095	1.42223e-07	5.26679e-06	5	176	7	181	2	180	7	18
LYZ	51479.2	-4.50914	0.857029	1.42996e-07	5.28772e-06	4970	49786	155	84954	11308	219861	9004	31506
GH1	37.2484	5.22963	0.994188	1.43898e-07	5.31339e-06	35	6	89	1	72	2	74	0
CD101	109.574	-3.95367	0.75209	1.46492e-07	5.40134e-06	23	29	9	265	17	410	4	174
PLPP3	78.746	-4.1972	0.798639	1.47664e-07	5.4367e-06	6	246	21	98	2	96	7	104
BMP3	49.9955	5.65918	1.07719	1.49116e-07	5.48222e-06	450	2	16	0	16	0	9	2
AC215522.2	346.405	-4.37173	0.832394	1.50459e-07	5.52361e-06	97	91	5	1186	40	989	21	550
AKAP12	56.348	-4.1768	0.795586	1.52124e-07	5.57673e-06	9	254	4	34	2	21	2	64
SH3TC2	96.254	-4.12228	0.785243	1.52359e-07	5.57732e-06	4	84	5	79	16	32	5	620
GTF2IP7	23.8022	5.65379	1.0776	1.54904e-07	5.66234e-06	46	1	6	0	152	1	25	1
PDZD7	168.416	3.94028	0.751209	1.56069e-07	5.69674e-06	192	32	328	28	526	29	246	3
CYYR1	60.9605	-4.45343	0.849433	1.58143e-07	5.76417e-06	10	99	1	135	4	182	9	38
AC105046.1	103.037	-4.42302	0.844556	1.63124e-07	5.93725e-06	6	12	25	424	3	336	1	72
BAALC-AS2	26.3974	5.83279	1.11432	1.65508e-07	6.01541e-06	37	1	13	1	181	1	25	0
TRAC	581.424	3.33913	0.63817	1.67367e-07	6.07433e-06	691	71	1772	57	1725	115	402	142
AL035446.1	43.5765	4.70331	0.898949	1.6768e-07	6.07703e-06	108	0	49	9	258	5	11	1
GPR153	355.878	3.99051	0.762819	1.68353e-07	6.09274e-06	821	96	711	27	199	32	721	11
ZCCHC7	1599.43	3.37525	0.64528	1.68888e-07	6.10344e-06	7428	123	723	241	4430	245	1412	348
GMPR	401.427	-3.98645	0.762233	1.69545e-07	6.11852e-06	14	1005	111	392	16	104	35	1472
C3orf58	381.803	-3.09597	0.59204	1.70132e-07	6.12236e-06	55	512	111	668	109	403	52	1256
AL591135.1	104.153	-3.38632	0.647534	1.69915e-07	6.12236e-06	21	111	8	289	26	188	22	196
CYP4F12	38.6012	-5.32969	1.01946	1.71419e-07	6.15996e-06	5	16	0	120	0	85	4	101
AMN	93.4573	3.51885	0.67328	1.72824e-07	6.20172e-06	168	30	238	13	234	12	82	9
CD1D	410.886	-3.67988	0.70418	1.73432e-07	6.20891e-06	71	1273	24	724	51	496	86	293
DGAT2	306.481	-3.70964	0.709886	1.73512e-07	6.20891e-06	86	214	14	843	40	860	49	446
KCNMB4	57.1113	3.73568	0.715078	1.74946e-07	6.25143e-06	133	14	68	2	130	11	98	8
HIST1H1D	1006.13	4.46936	0.856092	1.78292e-07	6.36209e-06	197	32	290	58	8065	14	1172	42
FCER1A	34.1068	-5.03752	0.965493	1.81288e-07	6.45996e-06	7	21	1	70	3	141	0	40
MIR3142HG	43.2429	3.54771	0.680072	1.82166e-07	6.48217e-06	126	5	82	11	89	6	45	6
GPAT2P1	34.702	-4.90545	0.940403	1.825e-07	6.48497e-06	2	37	5	29	2	56	0	163
DNMT3L	13.4868	7.05017	1.35305	1.88247e-07	6.6799e-06	51	0	35	0	19	0	11	0
IL9R	81.1235	3.35782	0.644828	1.91598e-07	6.78934e-06	144	8	88	17	188	18	166	13
FAM212A	440.866	3.80838	0.731773	1.94703e-07	6.88977e-06	364	130	616	52	1120	33	985	39
C1QC	74.7106	-4.63049	0.890115	1.97021e-07	6.96214e-06	7	261	17	56	4	42	0	165
MEF2C	1681.27	3.18458	0.612435	1.99429e-07	7.03747e-06	8229	230	760	286	4362	281	1335	275
SCDP1	25.0424	-5.32753	1.02485	2.01064e-07	7.08535e-06	0	33	1	63	1	57	4	43
ABHD5	884.302	-3.1929	0.614716	2.05708e-07	7.23899e-06	330	722	91	2140	155	1692	185	2100
IGHJ5	96.7059	4.48529	0.864263	2.10608e-07	7.40119e-06	306	26	308	0	108	8	53	4
CPPED1	602.507	-3.75198	0.723047	2.11295e-07	7.40492e-06	214	252	21	1305	100	1559	77	1634
A1BG	22.9438	5.18511	0.999193	2.11083e-07	7.40492e-06	61	1	54	4	74	1	13	0
AL355297.2	27.5883	6.47924	1.24986	2.17217e-07	7.60201e-06	35	0	13	3	103	0	68	0
LUCAT1	68.669	-3.93389	0.759263	2.20474e-07	7.70542e-06	6	12	4	189	23	264	2	87
SLCO2B1	23.8964	-6.6311	1.27998	2.21118e-07	7.71732e-06	0	46	2	29	0	24	0	93
SCN9A	65.5963	-5.19034	1.00201	2.21955e-07	7.73594e-06	11	17	0	176	1	247	5	97
RCN3	231.229	-3.23296	0.624248	2.23113e-07	7.76566e-06	66	186	46	674	22	384	48	509
BIVM	47.6985	-4.94518	0.955211	2.25412e-07	7.835e-06	16	20	3	90	2	120	0	162
LINC01222	17.8499	6.75174	1.30474	2.28196e-07	7.92095e-06	62	0	13	0	65	0	22	1
SMIM3	9289.4	3.32088	0.642185	2.32564e-07	8.0616e-06	24332	4537	17581	1521	17973	1802	9273	526
P2RY13	608.215	-4.4422	0.859367	2.35156e-07	8.14036e-06	176	183	6	1729	50	2182	50	771
MIR194-2HG	74.5315	-4.88433	0.945162	2.36975e-07	8.19221e-06	9	18	19	208	1	164	0	229
AL713998.1	29.4028	4.567	0.884347	2.41388e-07	8.33346e-06	134	6	38	1	83	4	12	0
RIN2	90.0484	-3.31953	0.643498	2.48832e-07	8.57883e-06	25	98	15	360	29	131	4	94
S100Z	24.0776	-5.04508	0.978411	2.51741e-07	8.66739e-06	6	35	1	53	1	82	0	14
GLDN	22.5755	-6.11428	1.18733	2.61007e-07	8.97428e-06	1	6	0	82	0	73	1	29
ARHGEF12	679.349	-3.31434	0.643818	2.63361e-07	9.04302e-06	287	732	24	952	52	200	136	3433
WLS	91.9825	-4.70413	0.914213	2.66741e-07	9.13664e-06	24	25	0	89	5	341	10	288
P2RY1	113.804	-3.5646	0.692761	2.66805e-07	9.13664e-06	42	77	24	288	13	209	6	314
SEMA6B	601.847	-4.9903	0.970195	2.69521e-07	9.21724e-06	6	3304	14	226	3	180	40	85
DDIT4	3659.86	2.84814	0.554394	2.78581e-07	9.51434e-06	9291	781	10690	991	5793	721	2081	728
IGHV3-32	14.6627	6.95684	1.35463	2.81269e-07	9.59327e-06	44	0	46	0	41	0	3	0
CLTCL1	713.703	-4.39353	0.85673	2.92441e-07	9.96097e-06	89	205	9	2771	41	2098	104	725
MIR4740	55.8657	4.41174	0.860744	2.96753e-07	1.00944e-05	106	12	92	5	90	5	115	0
FHL1	1506.82	3.39067	0.661731	2.99207e-07	1.01642e-05	2626	808	3010	208	4964	239	1120	109
AC069547.1	56.4531	-3.67795	0.718339	3.05422e-07	1.03616e-05	17	83	14	86	7	122	2	128
NOS1AP	40.7321	-4.10779	0.802417	3.06718e-07	1.03917e-05	5	37	2	119	3	93	9	67
ITGA2B	1119.35	-4.27523	0.835697	3.12471e-07	1.05726e-05	35	3396	914	1213	37	780	64	1827
ABCA5	188.767	-4.62126	0.903447	3.135e-07	1.05933e-05	60	23	14	545	5	642	6	328
MNDA	2412.64	-5.18691	1.01518	3.23245e-07	1.09081e-05	331	440	2	8476	83	8595	194	2348
ANXA3	3043.39	-4.83709	0.946942	3.25379e-07	1.09511e-05	520	502	8	10228	211	11443	166	2779
TPPP3	658.62	3.46777	0.678859	3.2519e-07	1.09511e-05	59	18	2796	256	1962	84	319	22
AC004233.3	41.5012	-5.21653	1.02135	3.26492e-07	1.09741e-05	7	9	1	145	0	111	2	83
FCN1	13901.5	-3.82454	0.74891	3.27635e-07	1.0998e-05	2131	5317	376	38644	1570	36449	4002	28361
AC243964.3	26.1196	-4.97187	0.973766	3.2938e-07	1.1042e-05	3	34	0	82	8	62	0	26
C4orf36	160.021	3.27465	0.641433	3.3041e-07	1.10475e-05	285	25	89	26	820	22	186	28
CTSG	18525.3	-5.2	1.01852	3.29991e-07	1.10475e-05	1951	65132	18	17496	1189	24184	11959	4016
IRGM	185.013	4.1869	0.820434	3.33828e-07	1.11472e-05	845	4	21	19	667	23	176	14
MSRB3	331.188	-4.06335	0.797092	3.43787e-07	1.14647e-05	44	325	3	993	84	1003	41	218
GAD1	87.8083	-4.52113	0.887037	3.45274e-07	1.14992e-05	2	191	4	47	10	16	3	443
NCEH1	424.777	-3.99286	0.783648	3.48327e-07	1.15857e-05	67	507	11	502	111	105	21	2351
Z99127.3	19.8576	-6.57536	1.29056	3.48794e-07	1.15862e-05	1	12	0	34	0	12	0	117
CLEC4D	656.613	-4.99573	0.981378	3.57077e-07	1.18458e-05	171	115	1	2246	36	2247	37	759
TMEM132A	61.9105	-3.62992	0.713598	3.6417e-07	1.20655e-05	11	28	15	177	11	175	2	107
LINC01133	46.1767	-4.59955	0.904382	3.65981e-07	1.21097e-05	1	70	3	46	0	21	18	216
FAXDC2	664.056	-3.63362	0.714582	3.67696e-07	1.21507e-05	99	1689	99	887	126	207	27	2118
CPA3	70.799	-3.95208	0.777654	3.73383e-07	1.23226e-05	35	115	3	163	3	146	10	92
FAM210B	1667.62	-3.32113	0.654106	3.82713e-07	1.26142e-05	390	3078	173	2159	427	712	134	6680
AC010653.3	46.9001	-3.65725	0.720616	3.87165e-07	1.27444e-05	8	101	12	65	4	42	4	136
LDLRAD3	69.205	-3.36658	0.66356	3.90544e-07	1.28391e-05	12	153	15	89	11	115	10	132
NOV	22.6361	-5.56737	1.09744	3.91476e-07	1.28531e-05	1	17	0	37	4	43	0	93
GNAI1	46.6017	-3.7003	0.729587	3.94118e-07	1.29066e-05	14	99	3	72	3	67	11	94
AC087239.1	133.852	3.06311	0.603943	3.93968e-07	1.29066e-05	91	4	424	57	434	52	76	18
RFPL2	27.2929	-5.42386	1.06959	3.95813e-07	1.29455e-05	4	45	0	28	1	7	0	145
AC022075.1	84.771	3.32761	0.656447	3.99657e-07	1.30545e-05	455	14	57	12	158	19	62	7
ERMAP	1077.96	-3.15687	0.622892	4.01817e-07	1.30914e-05	279	2406	128	1349	290	543	113	3538
FPGS	7736.86	3.15084	0.621701	4.01812e-07	1.30914e-05	9799	2432	12216	1248	16577	1049	14847	1559
CYTL1	98.0065	-3.57206	0.70552	4.12668e-07	1.34278e-05	9	240	19	111	8	111	23	228
FAM129A	575.56	-3.42176	0.676183	4.18361e-07	1.35859e-05	257	630	25	1151	97	1398	127	1027
AP002505.2	30.3789	4.55939	0.901012	4.18595e-07	1.35859e-05	79	2	125	6	26	2	12	0
NAT8L	70.0981	3.43018	0.678	4.2087e-07	1.36424e-05	310	34	64	8	196	11	31	2
AP001059.3	23.8181	5.64116	1.11525	4.23254e-07	1.37022e-05	19	1	119	1	35	1	13	0
PLCH1	14.3379	-6.54411	1.29403	4.25536e-07	1.37586e-05	0	12	0	41	1	39	0	27
PRR34-AS1	21.4469	-4.78483	0.947071	4.36672e-07	1.41008e-05	1	45	2	40	1	36	2	41
PROM1	2654.88	4.23433	0.838242	4.38486e-07	1.41236e-05	17648	124	208	300	6216	362	1292	41
FAM95B1	25.5527	-5.26951	1.04316	4.38371e-07	1.41236e-05	1	4	0	14	1	65	2	137
TMEM106A	333.641	2.80772	0.556132	4.44917e-07	1.43126e-05	615	56	444	109	1179	114	356	63
SCN4B	16.819	-6.62951	1.31322	4.45816e-07	1.43234e-05	0	27	0	74	0	16	1	19
VCAN	2173.57	-3.90614	0.773991	4.49386e-07	1.442e-05	563	1826	82	4912	139	7174	540	2393
AC243960.1	86.7722	3.24128	0.64233	4.50865e-07	1.44492e-05	348	12	119	10	234	26	43	15
MKI67	4285.96	-3.59011	0.711855	4.57532e-07	1.46445e-05	2680	4148	362	6694	515	3136	162	19514
CDC14B	60.5228	-3.80168	0.754108	4.62411e-07	1.47821e-05	6	43	2	213	9	80	17	140
CD81	7667.43	3.11916	0.618897	4.65838e-07	1.4873e-05	14095	3311	16919	1437	15286	1260	8932	970
MIR4538	25.2153	5.15998	1.0239	4.66722e-07	1.48825e-05	126	1	36	1	41	4	19	0
MYBPC2	91.1829	4.00708	0.795839	4.77748e-07	1.52151e-05	278	44	291	5	57	6	58	2
SUPT3H	427.936	3.37284	0.669971	4.79576e-07	1.52542e-05	1957	57	139	85	1077	56	477	53
SLC4A4	33.0487	-5.31091	1.056	4.92296e-07	1.56004e-05	1	50	7	18	1	41	0	156
AC087499.5	117.296	-3.7667	0.748931	4.91916e-07	1.56004e-05	29	50	23	310	6	338	8	230
HSH2D	8076.75	2.93167	0.582892	4.91673e-07	1.56004e-05	14202	1225	9140	2642	23505	2552	12783	1241
PRDM5	76.0158	-5.45481	1.08488	4.95506e-07	1.56826e-05	24	2	1	187	2	277	2	162
SGMS1	372.784	-3.02453	0.601661	4.98312e-07	1.57519e-05	133	428	85	657	137	602	26	1064
PPM1E	43.1938	5.37144	1.06917	5.06253e-07	1.59831e-05	1	1	48	1	8	0	185	1
PADI4	7237.14	-4.61787	0.919226	5.06978e-07	1.59861e-05	1104	237	156	26152	415	22178	440	11939
AHDC1	2204.4	3.40458	0.677924	5.11193e-07	1.60991e-05	5188	1328	2388	226	3510	252	4040	180
AC096667.1	39.0405	-4.51031	0.89825	5.13447e-07	1.61501e-05	2	33	1	123	5	133	4	18
AC092384.3	85.9012	3.35707	0.669397	5.30166e-07	1.66554e-05	213	14	238	15	114	23	80	8
FCHO2	185.02	-3.48906	0.695837	5.32563e-07	1.67101e-05	76	97	23	536	16	310	24	509
ALDH2	805.133	-3.73889	0.745842	5.35952e-07	1.67958e-05	188	1301	42	2158	92	1906	185	463
AC068580.4	77.9713	-4.26965	0.852063	5.41601e-07	1.6952e-05	8	17	2	169	4	342	9	100
CXCL8	20816.8	-4.32824	0.864081	5.46941e-07	1.70981e-05	1740	3731	109	53849	2623	89531	2432	20502
ATP8A2	24.9416	4.67364	0.933353	5.51805e-07	1.7229e-05	87	4	27	1	92	0	19	3
PTH2R	23.0366	-6.27169	1.25279	5.5523e-07	1.73148e-05	5	21	0	44	0	37	0	90
CHI3L1	5888.56	-4.87759	0.974415	5.56702e-07	1.73394e-05	765	1164	23	29899	150	14599	471	3512
IRF6	58.717	-3.64056	0.727642	5.63768e-07	1.75381e-05	9	163	10	74	17	66	2	110
ZNF467	597.136	-3.50059	0.700461	5.80612e-07	1.804e-05	166	373	46	1680	56	1435	146	1081
CPOX	1415.03	-3.72811	0.746083	5.82566e-07	1.80787e-05	175	2641	87	1438	235	204	93	6856
CKAP2L	242.3	-3.88794	0.778129	5.83734e-07	1.80929e-05	208	222	9	530	37	231	9	859
TACSTD2	172.358	-4.28956	0.85864	5.86047e-07	1.81425e-05	29	206	1	461	22	545	29	88
IGLL5	78.683	4.60736	0.922349	5.87597e-07	1.81685e-05	94	17	416	4	111	2	2	0
FP565260.4	15.4387	6.59309	1.32024	5.91843e-07	1.82775e-05	60	0	35	0	30	0	11	1
AL035661.1	62.7812	-4.16937	0.835011	5.93904e-07	1.8319e-05	8	35	1	185	7	225	8	51
LRRC75B	92.8168	-3.71606	0.744485	5.99264e-07	1.8462e-05	7	97	15	201	9	292	23	98
CRIP1P2	577.063	3.38846	0.679371	6.11208e-07	1.87919e-05	255	67	1647	166	1462	96	819	39
SMAD9	36.9678	4.11911	0.825876	6.1145e-07	1.87919e-05	124	2	9	3	168	5	38	3
KIF23	408.061	-4.03361	0.809262	6.2187e-07	1.90891e-05	397	434	11	711	71	362	9	1542
DZIP1L	114.078	-4.79403	0.962398	6.3145e-07	1.93599e-05	7	46	0	467	7	358	17	52
LRRC27	186.45	2.78628	0.560357	6.61527e-07	2.02577e-05	310	34	293	50	766	68	138	34
AC012313.3	28.001	4.02969	0.810656	6.66415e-07	2.03829e-05	82	2	81	3	43	3	20	4
GLT1D1	802.792	-4.09933	0.825126	6.76001e-07	2.06513e-05	222	316	9	2228	92	2549	111	1252
CELSR2	521.279	3.30168	0.665546	7.01808e-07	2.1414e-05	1352	44	1642	65	452	64	427	223
CHDH	27.0701	-4.99137	1.00627	7.04034e-07	2.14562e-05	2	6	1	110	3	92	0	17
SORBS3	1153.7	3.28847	0.663112	7.08042e-07	2.15526e-05	1519	484	2345	206	2599	144	1706	141
CENPE	253.655	-4.4892	0.905408	7.11456e-07	2.16306e-05	386	77	11	748	9	384	12	632
LINC00426	315.704	3.36442	0.679282	7.31129e-07	2.22023e-05	558	82	584	52	758	104	429	16
TOP2A	933.572	-3.93667	0.795229	7.40737e-07	2.24673e-05	998	574	48	1910	82	783	36	3846
ARHGEF17	406.865	-3.70331	0.748914	7.61822e-07	2.30793e-05	31	521	51	1164	54	948	149	297
BCL11A	1751.62	2.69038	0.544229	7.67442e-07	2.31953e-05	4178	577	3264	484	4306	353	1482	470
TLR4	543.799	-4.41127	0.892344	7.67473e-07	2.31953e-05	90	306	1	1072	51	1935	157	845
LRRC75A	222.477	-3.13471	0.634491	7.7921e-07	2.35222e-05	31	358	73	351	44	152	27	790
SRXN1	21.4323	-4.89515	0.991308	7.88979e-07	2.37889e-05	2	45	1	19	1	16	1	88
NRL	119.403	3.17692	0.643451	7.92044e-07	2.38531e-05	151	31	228	17	290	18	189	29
CIITA	4285.24	2.71093	0.549098	7.93063e-07	2.38556e-05	9131	1339	8576	1525	12445	1389	2797	482
FAM129B	1406.3	-2.83926	0.57555	8.09201e-07	2.43123e-05	407	3126	172	2069	558	1451	298	2990
P2RX5-TAX1BP3	106.215	3.64405	0.738847	8.13591e-07	2.44154e-05	295	4	78	24	112	16	261	14
PTX3	580.51	-3.96749	0.804564	8.17134e-07	2.44929e-05	58	299	9	1053	82	2271	251	653
IVNS1ABP	9460.7	-4.19475	0.850788	8.20484e-07	2.45355e-05	2708	1159	204	27711	1089	32055	693	15670
SRPK3	213.826	3.70116	0.750663	8.20081e-07	2.45355e-05	965	22	511	47	79	38	152	7
EGLN1	387.065	-3.34243	0.678109	8.26345e-07	2.46818e-05	157	371	53	731	25	887	84	881
MAP7D2	60.9072	-3.94134	0.800021	8.36971e-07	2.497e-05	22	26	4	172	4	126	6	165
CLGN	22.0931	-5.40566	1.09757	8.43114e-07	2.51238e-05	2	10	0	38	0	63	2	73
NUP62CL	21.5221	-5.47472	1.11167	8.44649e-07	2.51402e-05	1	15	1	37	0	11	1	123
DOK4	738.652	3.44297	0.6993	8.50314e-07	2.52792e-05	1325	131	599	142	1023	84	2010	45
CEACAM19	37.3449	-3.90527	0.793428	8.56539e-07	2.54346e-05	9	38	5	117	3	106	2	26
PNMA8B	33.9007	5.43649	1.10461	8.58192e-07	2.5454e-05	48	0	4	1	313	1	5	1
LIN7A	460.451	-4.65655	0.946391	8.64024e-07	2.55972e-05	89	135	1	1537	25	1579	51	469
AC016292.1	14.0001	6.58875	1.33917	8.653e-07	2.56052e-05	7	0	69	0	33	0	6	0
SLC8A1	113.432	-3.80523	0.773617	8.7097e-07	2.57431e-05	82	88	7	292	10	304	8	163
FAAH	1520.58	3.22487	0.655688	8.72967e-07	2.57723e-05	1844	338	1827	251	3250	306	3498	157
RBM47	424.431	-2.74194	0.557748	8.82919e-07	2.60359e-05	170	754	65	656	276	781	47	687
LINC02361	62.6979	3.36138	0.68424	8.98861e-07	2.64754e-05	70	4	208	10	166	13	43	16
TRIM71	29.1475	-4.60792	0.938039	9.00169e-07	2.64833e-05	7	37	0	89	2	75	2	25
C19orf81	49.1275	4.61276	0.939074	9.01367e-07	2.64879e-05	10	5	119	1	91	2	117	5
MSC	20.1912	-5.60592	1.14191	9.14326e-07	2.68378e-05	0	21	2	76	0	59	1	5
RHOB	7889.7	3.25491	0.66314	9.18506e-07	2.69295e-05	5690	1732	10062	1370	37067	1582	10533	797
CDH26	32.6111	-4.01222	0.818504	9.49168e-07	2.77964e-05	13	36	2	70	5	99	1	42
CRIP1P4	1664.96	3.41549	0.696863	9.52357e-07	2.78578e-05	721	222	4595	411	4387	305	2407	101
CFI	13.8601	-6.74497	1.37677	9.62714e-07	2.81285e-05	0	14	0	51	0	45	0	3
SIRPAP1	144.486	-3.70296	0.756141	9.72207e-07	2.83733e-05	23	201	12	337	11	311	65	172
HOOK1	63.3284	-4.18204	0.854136	9.7696e-07	2.84794e-05	29	42	7	99	1	49	2	328
UBE2D1	266.854	-2.92203	0.597106	9.89789e-07	2.88204e-05	109	251	32	531	96	753	39	397
DCLRE1A	107.674	-3.69042	0.754311	9.95977e-07	2.89675e-05	30	60	3	219	22	89	9	518
BEX3	176.296	-3.5258	0.721135	1.01228e-06	2.94079e-05	22	468	81	229	10	194	23	304
SASH1	31.703	-4.76073	0.97459	1.03505e-06	3.00354e-05	5	14	2	35	2	140	0	67
AURKA	291.22	-3.78654	0.77554	1.04774e-06	3.03691e-05	70	516	10	280	98	98	11	1357
CLDN10	25.1131	-5.71298	1.17058	1.05845e-06	3.06446e-05	0	61	1	38	0	64	4	20
DEF8	1370.89	-3.4587	0.709189	1.07724e-06	3.1153e-05	320	488	318	3684	92	4203	123	2362
AC021188.1	91.3509	3.69264	0.757415	1.08632e-06	3.13644e-05	228	27	118	18	263	17	112	1
A2M	57.6207	-3.66287	0.751327	1.08701e-06	3.13644e-05	18	200	10	57	5	28	1	109
LINC01238	320.265	3.4314	0.70415	1.09854e-06	3.16614e-05	1434	31	359	90	409	95	347	18
MREG	65.7599	-3.39954	0.697948	1.11165e-06	3.2003e-05	16	128	26	94	9	111	4	132
ARPIN	46.3596	-3.79153	0.778523	1.11506e-06	3.20648e-05	16	40	5	106	3	140	4	69
IL15	53.7255	-4.12539	0.847204	1.11927e-06	3.21498e-05	14	21	8	167	3	187	1	52
SGMS2	35.2776	-4.38268	0.900107	1.12128e-06	3.21712e-05	16	23	1	99	2	84	2	73
CHRNA7	75.083	-3.94849	0.811193	1.13015e-06	3.23892e-05	17	81	3	232	6	219	10	41
FKBP9	88.075	-4.27881	0.879109	1.13185e-06	3.24014e-05	19	44	4	291	1	248	14	117
CAPSL	25.8591	6.19228	1.27238	1.13471e-06	3.24468e-05	15	2	101	0	109	0	5	0
CCR1	252.451	-3.21561	0.661975	1.18817e-06	3.39374e-05	33	786	30	240	93	507	20	151
ZNF595	53.5347	-3.24673	0.669046	1.21745e-06	3.47348e-05	17	121	18	104	7	67	4	80
PLEK	10659.5	-2.93762	0.605681	1.23391e-06	3.5165e-05	2545	10863	1425	21745	3389	32992	2355	11064
AC007278.1	265.369	-4.99413	1.02989	1.23968e-06	3.529e-05	175	7	8	760	9	903	8	436
PADI2	1407.5	-4.15251	0.85672	1.25347e-06	3.56042e-05	431	315	15	4182	219	5210	86	1520
ATXN1	685.304	-3.11884	0.643459	1.25351e-06	3.56042e-05	173	354	82	1664	139	2168	125	1016
SLC6A13	56.1465	5.49193	1.13326	1.25889e-06	3.57173e-05	11	0	7	3	73	1	246	0
IGFBP7	4393.15	3.38033	0.69792	1.27617e-06	3.61671e-05	8358	1404	2797	621	12521	730	8790	240
ABCC3	117.207	-3.65668	0.755028	1.27826e-06	3.61862e-05	11	223	94	249	8	213	7	104
GPRIN1	288.654	3.78264	0.781486	1.29629e-06	3.66451e-05	252	16	1203	18	825	24	72	81
RHBDF1	165.959	3.42008	0.706604	1.29735e-06	3.66451e-05	110	36	272	30	761	28	198	13
VSIG4	42.1577	-3.53739	0.731502	1.32619e-06	3.74183e-05	8	71	2	81	20	110	4	41
CES1P1	23.0752	-4.41141	0.912333	1.32941e-06	3.74675e-05	4	20	0	38	2	37	3	92
CR1	927.972	-3.52468	0.72917	1.33933e-06	3.77055e-05	359	279	44	1557	148	2635	137	2810
PAOX	155.123	3.07654	0.637121	1.3735e-06	3.86246e-05	256	37	456	26	206	30	183	27
FN3K	353.134	-3.46816	0.718455	1.38431e-06	3.88859e-05	61	584	23	346	60	66	28	1793
CXCR2P1	42.0684	-3.54297	0.734042	1.38842e-06	3.89582e-05	5	71	16	80	10	86	2	66
IGHV1-3	20.937	5.16606	1.07056	1.39603e-06	3.91289e-05	27	0	89	1	56	2	5	1
AC069503.1	10.8294	6.69901	1.38894	1.4135e-06	3.95749e-05	25	0	35	0	31	0	5	0
TBXA2R	225.675	3.72799	0.773303	1.42933e-06	3.99743e-05	182	47	83	14	273	8	836	18
AC110285.6	76.0515	5.32476	1.10461	1.43208e-06	4.00072e-05	7	6	371	2	4	0	124	1
NECTIN4	36.5586	-4.86791	1.00997	1.43651e-06	4.00431e-05	3	102	2	56	0	90	4	12
HOXA6	84.1715	4.80994	0.997917	1.43575e-06	4.00431e-05	280	2	2	10	492	9	56	1
TMEM52B	33.4766	-4.22419	0.876653	1.44609e-06	4.0266e-05	4	22	1	114	3	101	4	29
ACSBG1	49.9719	-3.76156	0.780731	1.45011e-06	4.03338e-05	6	88	3	47	8	16	4	243
AL669942.1	27.9362	-6.18946	1.28505	1.46089e-06	4.05896e-05	0	7	2	7	0	76	0	152
SIGLEC14	644.314	-3.53612	0.73422	1.4635e-06	4.06176e-05	100	330	32	2384	73	1188	234	1049
ARHGEF11	517.587	-3.08111	0.640509	1.50615e-06	4.16947e-05	193	529	233	960	88	1288	32	940
TNC	48.3955	-4.32477	0.899107	1.50877e-06	4.16947e-05	10	231	0	19	3	11	2	55
ANKRD22	122.068	-4.69627	0.976344	1.50885e-06	4.16947e-05	20	12	0	450	9	371	8	183
CEACAM8	2011.37	-4.69076	0.97513	1.50634e-06	4.16947e-05	171	372	3	8514	114	6268	197	1485
PLAGL1	534.342	-2.74801	0.571459	1.5187e-06	4.19215e-05	161	502	159	1564	126	1071	101	730
PRDX2P4	541.724	-3.68194	0.765811	1.5253e-06	4.2058e-05	22	1326	85	466	39	85	50	2221
TESK1	1193.66	2.80789	0.584062	1.52811e-06	4.209e-05	1742	307	3454	278	1905	221	1307	303
SNCA	1344.46	-3.85428	0.802236	1.55199e-06	4.27016e-05	126	3499	167	2317	610	352	46	3542
TMEM40	41.2959	-5.15916	1.0749	1.58945e-06	4.36849e-05	1	126	42	58	1	46	0	27
FECH	3567.47	-3.79348	0.79076	1.60854e-06	4.41622e-05	308	8863	439	3850	628	557	137	13666
PRDX2	5638.76	-3.66838	0.765045	1.62689e-06	4.46178e-05	231	13105	845	4815	453	837	507	24297
EVC2	30.1643	-4.6681	0.973946	1.64329e-06	4.5019e-05	5	69	3	47	0	95	1	8
CSTA	1317.16	-3.22532	0.672988	1.64685e-06	4.50681e-05	182	956	111	3022	341	4180	449	1466
IGHJ1P	23.1725	5.49862	1.1476	1.65624e-06	4.52765e-05	28	5	74	0	52	1	26	0
AC131097.4	165.56	3.72305	0.777212	1.6656e-06	4.54836e-05	520	146	245	3	289	25	146	11
CHRFAM7A	79.2445	-3.59508	0.750577	1.66982e-06	4.55498e-05	30	107	5	245	9	193	8	44
PCYT1B	33.4278	-4.47696	0.934744	1.67193e-06	4.55587e-05	2	43	9	43	2	22	0	162
LAPTM4B	143.345	-3.42505	0.715261	1.68011e-06	4.57328e-05	13	310	96	334	9	135	18	194
AC012313.2	38.0164	3.92291	0.819572	1.69685e-06	4.6139e-05	82	4	141	5	68	1	15	8
FERMT1	15.9004	-6.25583	1.30711	1.7014e-06	4.62134e-05	0	70	0	4	0	3	0	35
CCDC68	23.7977	-5.89057	1.23105	1.70976e-06	4.63912e-05	2	9	0	43	0	6	0	155
AL157402.1	14.2053	6.21493	1.29901	1.7152e-06	4.64398e-05	14	1	62	0	21	0	13	0
TUBA8	19.9765	5.20264	1.0874	1.71418e-06	4.64398e-05	46	0	13	1	123	2	13	1
TMEM38A	214.407	-4.00244	0.836606	1.7172e-06	4.64445e-05	20	26	4	502	15	730	54	460
ASAP1	2409.64	-2.78171	0.581675	1.73348e-06	4.68353e-05	1124	2141	317	4451	613	4544	618	6317
CAMKK1	1905.12	3.00462	0.628444	1.74386e-06	4.70658e-05	5087	293	4597	517	1726	580	2244	265
LTF	86451.6	-4.64161	0.970997	1.75082e-06	4.72035e-05	8891	13136	171	351519	5048	264652	9031	86022
TMPRSS4	21.8346	-4.90604	1.02655	1.76037e-06	4.74108e-05	1	16	1	52	1	5	1	115
INSR	2968.85	2.64585	0.553781	1.77235e-06	4.76832e-05	10155	701	1651	570	4912	557	4966	1119
CSF2RB	2034.5	-2.60656	0.545875	1.79696e-06	4.82943e-05	802	2946	785	4632	585	4038	275	2348
AC104564.4	69.1606	3.02823	0.634469	1.81625e-06	4.87614e-05	174	18	218	29	77	8	43	6
CCDC74B	40.5309	3.29865	0.691189	1.82014e-06	4.88021e-05	43	3	120	10	100	8	41	9
AC093840.1	10.7453	-6.6271	1.38871	1.82278e-06	4.88021e-05	0	14	0	13	0	10	0	54
EXD2	82.783	-3.26418	0.68402	1.82352e-06	4.88021e-05	22	183	32	100	9	87	7	211
TTC8	121.325	-3.3708	0.706603	1.83833e-06	4.91469e-05	7	167	10	250	77	222	30	227
CD70	129.293	3.66488	0.768314	1.84203e-06	4.91941e-05	89	31	597	14	158	5	92	15
NLRC4	154.428	-3.86144	0.809912	1.86313e-06	4.97056e-05	30	45	3	653	31	437	8	117
AFF2	495.697	-4.55067	0.954526	1.86559e-06	4.97193e-05	62	266	2	1416	22	1357	316	534
ANKRD37	126.455	2.79918	0.587476	1.89083e-06	5.0339e-05	207	25	293	32	293	27	133	43
AL391903.1	59.9594	-4.41796	0.927363	1.89787e-06	5.04738e-05	23	9	3	174	7	167	1	139
SDC3	61.5764	-4.15182	0.87175	1.91087e-06	5.07666e-05	5	135	36	61	2	27	2	221
TNS1	2928.09	-3.32293	0.697823	1.91823e-06	5.0909e-05	758	7925	457	3966	480	649	128	8593
HVCN1	752.154	2.81695	0.591713	1.92951e-06	5.1155e-05	1115	57	1149	349	2147	362	1001	141
TTK	157.819	-3.9714	0.834422	1.94104e-06	5.14073e-05	169	84	14	293	5	250	11	555
LINC01943	73.4588	-4.02817	0.846528	1.95077e-06	5.15577e-05	4	226	8	108	5	131	14	37
IGLV3-1	68.4513	4.37336	0.919069	1.9507e-06	5.15577e-05	496	6	66	0	40	15	22	3
PDZD8	2517.87	-3.25868	0.68514	1.97242e-06	5.20761e-05	1736	1822	280	5962	377	7054	247	3670
PDXK	1714.82	-3.13042	0.658322	1.98296e-06	5.23001e-05	327	1036	389	5080	160	4065	465	2691
GNPDA1	191.795	-3.10525	0.653093	1.98758e-06	5.23678e-05	49	386	68	246	16	273	39	421
TNNT1	55.516	-3.8846	0.817227	2.00031e-06	5.26488e-05	3	131	10	164	5	81	7	24
DPY19L1P1	88.2805	-3.93517	0.828083	2.01267e-06	5.29192e-05	17	67	3	266	6	264	21	78
NDFIP1	847.867	-3.01139	0.634525	2.07588e-06	5.44995e-05	360	1226	342	1144	75	1128	112	2541
PSD3	250.44	3.22715	0.680004	2.07705e-06	5.44995e-05	1186	25	106	53	570	26	258	67
MZB1	819.019	3.45187	0.727459	2.084e-06	5.45695e-05	1384	467	1768	105	2104	203	760	28
PLXDC2	281.552	-3.29404	0.694185	2.08308e-06	5.45695e-05	77	215	7	536	95	696	78	641
FPR2	276.603	-3.42796	0.722476	2.0877e-06	5.46102e-05	112	426	5	546	74	599	63	393
FAM151B	39.5078	-4.51717	0.95259	2.11628e-06	5.5301e-05	3	21	1	116	1	135	10	37
VWA5A	50.6764	-3.49777	0.737923	2.13701e-06	5.57855e-05	10	79	25	91	7	76	2	121
AL355297.4	32.7524	3.80253	0.802638	2.16326e-06	5.64132e-05	50	1	20	5	173	4	42	7
PPARG	9.36003	-6.67706	1.40951	2.16739e-06	5.64629e-05	0	16	0	25	0	20	0	14
DHRS3	2928.24	3.27829	0.692176	2.17753e-06	5.66693e-05	4143	1331	6680	387	9814	238	2161	583
CMTM3	3770.65	2.84204	0.600731	2.2344e-06	5.809e-05	7817	1772	6210	774	8250	880	4705	566
EPN2	177.865	-2.98467	0.631184	2.25977e-06	5.86895e-05	43	306	49	217	18	64	23	741
TP53I13	3214.01	3.02459	0.639827	2.27638e-06	5.90606e-05	6234	1435	7836	644	5426	724	3378	290
PMP22	37.8459	-3.90039	0.825327	2.29134e-06	5.93884e-05	6	141	3	17	3	20	2	84
AC025580.2	24.8237	-4.82485	1.0213	2.30993e-06	5.98095e-05	3	7	1	126	2	60	0	15
DEFA5	38.0452	-4.9418	1.04622	2.31826e-06	5.9964e-05	5	84	0	50	2	139	2	5
APOA2	41.2255	-4.87416	1.03201	2.32416e-06	6.00558e-05	12	14	1	115	0	157	2	46
JAML	971.714	-3.47714	0.736286	2.32917e-06	6.01243e-05	410	251	120	2351	210	3114	45	1853
GCA	1909.35	-4.05986	0.859915	2.34424e-06	6.04519e-05	597	664	22	6227	194	6315	208	1911
PDLIM1	2675.33	3.36619	0.713349	2.37173e-06	6.10989e-05	2172	1099	7217	338	3904	197	4459	500
URAD	16.9783	5.5924	1.18526	2.37814e-06	6.12023e-05	43	0	15	1	55	2	29	0
SELENOP	17.8973	-4.86517	1.03172	2.41032e-06	6.19678e-05	2	36	0	21	1	16	2	66
CALD1	16.9398	-5.75341	1.22093	2.44942e-06	6.29096e-05	0	19	5	45	0	21	0	52
MIR181A1HG	267.512	3.43225	0.728484	2.459e-06	6.3092e-05	1431	10	309	65	518	94	94	15
GAL	28.6782	-5.8906	1.25074	2.48083e-06	6.3588e-05	0	38	3	11	0	6	0	188
RAB27B	18.6786	-4.91601	1.04393	2.48778e-06	6.37021e-05	1	10	0	52	1	44	3	47
AC092490.1	202.954	-3.15565	0.670271	2.50139e-06	6.39864e-05	11	191	77	281	6	48	77	1008
SLC16A6	91.0698	-3.32765	0.70704	2.52066e-06	6.44146e-05	30	48	13	257	14	285	8	110
PWWP2B	1299.29	2.9789	0.633295	2.55361e-06	6.51913e-05	2772	342	1018	320	2948	264	2561	155
LEF1	1053.51	2.86176	0.608546	2.56833e-06	6.55015e-05	2690	377	1885	121	2925	212	734	359
VGF	34.4012	5.10153	1.08526	2.59213e-06	6.60422e-05	11	1	226	2	17	0	5	1
BANK1	829.403	3.51062	0.747052	2.61055e-06	6.64452e-05	5962	32	232	92	1285	80	343	87
PTAFR	977.616	-3.15262	0.670934	2.61614e-06	6.65209e-05	211	568	73	2600	215	2581	305	1561
FCMR	361.495	2.88344	0.614023	2.65334e-06	6.73996e-05	1087	59	668	47	612	112	347	150
RAPH1	23.377	-4.58718	0.976965	2.66173e-06	6.75454e-05	5	32	7	67	0	49	0	30
ALOX5	4311.09	-3.84498	0.819276	2.69036e-06	6.82041e-05	1182	462	284	14508	369	12544	370	7500
FFAR2	680.971	-2.98764	0.636628	2.69346e-06	6.82147e-05	152	243	51	1273	288	2538	107	1088
AL133346.1	11.0329	6.53298	1.39279	2.72469e-06	6.89371e-05	50	0	5	0	47	0	7	0
PCDHGA11	22.1475	4.52574	0.964991	2.733e-06	6.90788e-05	90	2	44	1	67	1	4	2
AC008894.3	238.982	2.90987	0.620579	2.74599e-06	6.93382e-05	873	29	430	80	461	104	134	27
PDGFRB	937.69	4.12063	0.879058	2.76502e-06	6.97497e-05	2107	77	4649	28	928	30	11	31
DOCK1	47.7161	-4.11552	0.878537	2.80622e-06	7.0719e-05	58	89	1	91	9	97	0	42
FCN2	274.307	-3.47802	0.742686	2.8266e-06	7.11621e-05	38	105	8	725	50	691	105	572
AC009041.2	45.9993	3.76014	0.802984	2.83106e-06	7.1204e-05	122	10	195	4	26	3	15	2
FBXO41	1737.64	2.70703	0.578118	2.83424e-06	7.12138e-05	3691	524	5043	409	3256	514	988	267
TUFT1	127.466	-3.23691	0.691315	2.83733e-06	7.12213e-05	24	135	80	241	14	315	11	216
HPR	396.995	-4.28648	0.9161	2.88207e-06	7.22729e-05	40	25	2	1325	63	1619	16	292
COL6A5	16.5753	-5.87957	1.25714	2.91182e-06	7.2804e-05	0	2	0	19	0	13	1	115
SPATA24	110.1	3.15312	0.674164	2.90989e-06	7.2804e-05	100	25	173	19	417	30	153	12
COL14A1	10.7561	-6.48668	1.38688	2.9085e-06	7.2804e-05	0	39	0	13	0	6	0	21
SERPINB10	560.344	-4.29481	0.918388	2.91858e-06	7.29016e-05	92	489	1	917	61	1869	324	651
RAB6B	398.838	-3.50519	0.749571	2.92148e-06	7.29026e-05	95	544	42	324	23	66	10	2310
APOBEC3B	344.911	-2.82203	0.603663	2.94175e-06	7.33365e-05	93	481	88	474	145	406	37	1148
SLC14A1	201.384	-3.38392	0.723995	2.95443e-06	7.35806e-05	29	410	20	393	48	44	24	667
DUSP15	78.9196	3.36301	0.719571	2.9591e-06	7.36251e-05	173	21	21	5	473	26	54	2
VSTM1	937.253	-4.2706	0.913972	2.97457e-06	7.39376e-05	121	788	4	1973	123	3258	477	652
PNMA6A	27.5072	-3.63398	0.778825	3.07155e-06	7.62739e-05	4	21	4	37	6	58	2	102
NTHL1	502.909	3.0405	0.651695	3.07824e-06	7.63655e-05	374	115	834	63	1530	68	861	194
AC018645.3	22.3923	-4.30058	0.922339	3.12096e-06	7.73499e-05	2	13	0	65	3	52	4	50
CYTOR	273.864	-2.93339	0.629335	3.14525e-06	7.78589e-05	55	860	43	252	64	215	45	508
AC073349.1	12.578	-6.2662	1.34441	3.1476e-06	7.78589e-05	1	10	0	51	0	15	0	31
AC025437.4	13.0552	6.22726	1.33665	3.17951e-06	7.8541e-05	34	1	43	0	30	0	6	0
AC087742.1	60.8336	-3.22273	0.691759	3.18134e-06	7.8541e-05	15	120	15	101	5	98	14	106
PDLIM1P1	380.719	3.41556	0.733299	3.19607e-06	7.8828e-05	313	165	1049	45	518	26	633	66
NR6A1	208.374	-3.51238	0.754187	3.20589e-06	7.89938e-05	36	24	32	563	34	737	10	349
CSF1	502.002	-2.91904	0.626814	3.20925e-06	7.90004e-05	72	506	129	862	91	1176	202	995
HOXA-AS3	122.669	4.82188	1.0365	3.28614e-06	8.0815e-05	241	5	0	5	932	5	80	2
OBSL1	103.107	-3.63459	0.781668	3.32282e-06	8.16382e-05	5	258	36	183	13	222	8	50
CHST1	16.8502	-5.69269	1.22463	3.34363e-06	8.20703e-05	1	5	0	44	0	70	1	20
KLHDC8A	51.3407	-4.36541	0.939309	3.36024e-06	8.23835e-05	4	228	1	29	3	4	2	89
SPRED2	371.543	-2.63145	0.56623	3.36286e-06	8.23835e-05	186	956	52	531	112	450	76	486
CNN3	95.5791	-3.87527	0.833968	3.3715e-06	8.24997e-05	10	205	27	46	3	23	4	455
SLC5A4-AS1	15.1106	-6.39008	1.37521	3.37408e-06	8.24997e-05	0	20	0	16	0	1	0	93
KCNJ15	310.423	-4.59943	0.990198	3.40134e-06	8.30867e-05	70	12	1	742	44	1439	11	316
GPRC5A	24.7662	-5.1148	1.1013	3.41166e-06	8.31792e-05	0	51	4	40	0	74	2	18
PRDX2P1	837.49	-3.63973	0.783674	3.40998e-06	8.31792e-05	33	1988	111	741	79	108	78	3543
TGM3	90.3525	-4.64478	1.00098	3.47997e-06	8.47635e-05	0	3	1	224	11	375	47	76
TWIST2	15.3061	-5.68243	1.22484	3.49557e-06	8.50623e-05	0	1	0	32	2	71	0	24
STXBP5	772.997	-3.29525	0.710562	3.52597e-06	8.57202e-05	238	323	51	2358	140	2132	133	1167
TMCC2	2427.49	-3.50449	0.755885	3.54753e-06	8.6162e-05	150	10996	176	2480	64	311	395	1990
AC016205.1	13.6075	-5.50166	1.18758	3.60982e-06	8.75915e-05	1	21	0	27	2	29	0	31
SLCO4C1	245.949	-4.39687	0.949288	3.62587e-06	8.78971e-05	57	22	3	856	11	793	27	339
CLEC12A	926.995	-4.17321	0.901311	3.65403e-06	8.84957e-05	163	247	9	2712	55	3353	211	984
NAMPTP1	3999.95	-4.08697	0.882808	3.66515e-06	8.86807e-05	1837	995	40	7352	355	15867	608	6647
HK3	4741.53	-3.80162	0.821512	3.6995e-06	8.94268e-05	1062	766	136	14485	495	15299	700	7482
SOX4	2836.81	2.65224	0.573291	3.72178e-06	8.98801e-05	6465	1083	3844	837	11988	617	1300	400
PTGS2	1083.35	-3.88218	0.839853	3.79227e-06	9.14957e-05	153	162	5	2010	529	4989	56	1305
NME8	144.118	-4.94268	1.06962	3.81921e-06	9.19714e-05	19	1	2	419	4	652	5	119
AC012313.10	16.9445	4.87753	1.05549	3.81714e-06	9.19714e-05	45	1	51	3	36	0	10	1
NLRP12	308.856	-4.03133	0.872711	3.84992e-06	9.26236e-05	89	39	3	752	57	818	31	905
AL450023.1	57.9171	-3.65293	0.791437	3.92035e-06	9.42289e-05	7	60	11	53	14	70	1	280
ITGAE	1821.71	2.81466	0.61008	3.95782e-06	9.50399e-05	2930	769	3439	432	4035	391	2420	306
ABLIM3	35.1926	-5.32097	1.15341	3.96455e-06	9.51118e-05	0	73	42	57	0	65	1	29
LCA5	28.8343	-4.32991	0.939016	4.00519e-06	9.59964e-05	4	34	0	55	12	27	1	114
CXCL6	19.2647	-5.48309	1.1896	4.04259e-06	9.66201e-05	2	4	0	57	1	80	0	19
MOSPD1	164.089	-2.81777	0.611336	4.04232e-06	9.66201e-05	74	164	32	294	56	225	18	531
FEZ1	87.3804	3.80423	0.825356	4.04225e-06	9.66201e-05	40	11	79	3	51	5	337	8
CCR2	19.6918	-4.24191	0.92037	4.04777e-06	9.66532e-05	5	38	0	26	5	49	1	32
HIST2H3DP1	27.0686	5.31114	1.15259	4.06587e-06	9.69946e-05	15	3	7	0	205	0	32	1
SLC12A7	4617.31	2.54637	0.552642	4.07271e-06	9.70668e-05	7724	1304	7956	1841	7371	796	7678	1442
COL19A1	12.7152	6.11704	1.32817	4.11221e-06	9.78262e-05	61	0	17	0	10	0	18	1
OAT	1597.22	-3.4806	0.755728	4.11225e-06	9.78262e-05	340	1640	341	1788	348	1621	27	7615
MMP9	12104.7	-4.65801	1.01164	4.13647e-06	9.83106e-05	4016	548	72	31133	524	42159	1665	23659
TMEM121	82.9248	3.33003	0.723509	4.17213e-06	9.90657e-05	78	16	187	11	380	8	53	18
SLC7A11	56.943	-5.10658	1.10958	4.17897e-06	9.91356e-05	3	37	0	137	2	203	43	16
CSF3R	17120.9	-3.59506	0.781219	4.18728e-06	9.92404e-05	3999	8086	676	45909	1557	52853	5493	22878
CDA	1905.39	-4.04368	0.879045	4.22331e-06	0.000100001	270	519	21	5854	123	5348	748	2993
CRIP2	395.498	3.1877	0.693343	4.2742e-06	0.000101112	214	81	1630	73	1004	58	186	32
MAGI2-AS3	14.4162	-5.04431	1.09724	4.28035e-06	0.000101164	2	28	1	22	1	34	0	26
NAMPT	4832.94	-4.06055	0.883339	4.28995e-06	0.000101274	2130	951	50	9441	516	18639	666	8582
ANKRD18B	38.5456	-3.87183	0.842312	4.29297e-06	0.000101274	5	15	0	45	3	49	13	203
LINC01585	14.7228	4.92362	1.07122	4.30143e-06	0.00010138	12	0	38	1	54	1	17	2
IGKV1OR2-108	9.56111	6.48454	1.41098	4.31144e-06	0.000101522	23	0	10	0	55	0	6	0
HIST2H3D	153.982	4.18937	0.911854	4.34112e-06	0.000102127	22	7	25	5	1304	3	165	7
GNA15	9752.78	3.01513	0.656407	4.36103e-06	0.0001025	14538	5035	25406	2113	18308	1675	10119	996
GAS6	165.891	-3.09102	0.673213	4.40207e-06	0.00010337	57	504	79	248	15	226	8	89
CA4	402.725	-4.51779	0.984091	4.41487e-06	0.000103575	151	10	6	1175	41	1212	23	895
CRYGD	17.3264	-4.64625	1.01214	4.42156e-06	0.000103636	3	60	1	23	2	22	0	16
SHROOM3	26.7626	5.09951	1.11107	4.43818e-06	0.000103858	126	2	0	0	140	0	9	1
EGR3	513.939	-2.88866	0.629382	4.43917e-06	0.000103858	71	104	326	2472	104	886	16	457
NUDT7	64.2747	3.29074	0.717172	4.46456e-06	0.000104356	150	12	28	9	302	5	74	15
AGAP3	364.476	-3.25036	0.708489	4.48077e-06	0.000104639	59	608	120	805	27	772	92	359
AL161729.1	11.4261	6.00999	1.31022	4.49652e-06	0.000104911	17	0	9	0	70	1	12	0
SLC2A10	17.0996	-4.52354	0.986268	4.50679e-06	0.000105054	2	32	2	28	0	20	2	51
HCG2040054	15.4987	5.53389	1.20688	4.53388e-06	0.000105589	63	3	45	0	23	0	4	0
AL606490.2	281.709	-3.58304	0.781503	4.54421e-06	0.000105733	59	285	54	328	56	270	3	1371
AL359075.1	56.6126	-3.51504	0.766713	4.54949e-06	0.000105759	10	79	9	113	3	133	18	82
AC027097.2	62.3293	2.86739	0.625546	4.56546e-06	0.000106034	91	11	103	13	248	24	54	12
NCF2	3188.83	-3.10138	0.676741	4.58764e-06	0.000106452	987	1611	232	8147	755	9340	694	4963
ST7	289.49	-2.72491	0.594817	4.62553e-06	0.000107233	150	685	74	350	68	218	27	716
MET	20.1663	-4.5837	1.00163	4.73387e-06	0.000109645	3	77	0	35	2	21	1	5
ABHD4	2917.23	2.75229	0.60155	4.7548e-06	0.00011003	2857	575	3252	714	12001	477	4200	1043
TBL1X	483.283	-3.09468	0.676505	4.77329e-06	0.000110357	138	385	135	1041	34	1211	104	931
AL359555.1	41.434	-4.53491	0.991409	4.78032e-06	0.00011042	4	26	0	115	2	140	14	35
RBM24	25.0683	5.53556	1.21041	4.80148e-06	0.000110708	67	0	35	1	145	0	3	4
FAM83A	106.428	-3.9387	0.861221	4.79897e-06	0.000110708	5	10	8	59	1	24	4	866
ADA	2601.27	2.97903	0.651854	4.87539e-06	0.00011231	3791	1366	4398	527	7124	471	3332	341
C1orf226	55.5128	-3.94795	0.86391	4.88041e-06	0.000112324	8	52	5	143	1	157	18	62
MPZL3	224.071	-3.1432	0.688213	4.943e-06	0.000113662	125	118	47	654	34	431	19	498
CAMK2D	883.08	3.18292	0.697467	5.02968e-06	0.00011554	5100	69	303	127	2767	137	242	103
MFAP3	165.454	-3.09804	0.678891	5.03372e-06	0.00011554	87	102	22	526	54	340	11	278
CENPF	781.736	-3.69076	0.808948	5.05679e-06	0.000115965	1036	391	57	2135	92	805	32	2400
RASAL1	70.5732	4.90983	1.0765	5.09272e-06	0.000116684	32	34	237	0	313	4	11	1
SLC31A1	612.757	-2.53338	0.555481	5.09864e-06	0.000116714	238	803	205	1153	280	869	81	1450
SLC9A3R2	268.353	3.0754	0.674458	5.12018e-06	0.000117102	184	48	333	62	435	27	752	46
IGLC2	301.667	3.79009	0.831313	5.13596e-06	0.000117358	762	58	952	6	383	167	172	14
FLJ27354	100.459	2.8494	0.625265	5.18637e-06	0.000118298	182	30	192	22	282	37	98	13
AC027348.1	10.6352	6.39528	1.40332	5.18295e-06	0.000118298	37	0	40	0	12	0	3	0
CEACAM1	1144.5	-4.30554	0.945078	5.21999e-06	0.000118958	148	76	5	4188	125	3805	90	1394
C5AR2	355.825	-3.25575	0.714773	5.23997e-06	0.000119306	118	154	23	818	55	1040	83	700
CLEC4C	16.0112	-5.19449	1.14074	5.27285e-06	0.000119948	0	18	0	26	4	63	1	17
AL358115.1	22.8102	3.93649	0.864524	5.27938e-06	0.000119989	75	1	18	4	57	4	35	2
HMMR	167.728	-3.89934	0.856449	5.2907e-06	0.000120139	152	52	9	359	10	110	8	813
TMEM170B	1066.65	-3.51761	0.772798	5.3191e-06	0.000120677	373	465	32	3048	169	3170	194	1538
CRACR2B	452.702	-3.2496	0.714022	5.33596e-06	0.000120952	112	251	37	1285	54	1130	155	728
FECHP1	56.6069	-3.62354	0.796308	5.35369e-06	0.000121246	6	138	6	54	7	11	4	225
HP	2611.06	-4.46846	0.982538	5.41895e-06	0.000122615	270	177	3	8643	444	10409	99	2247
FAM210CP	32.7293	-3.71696	0.817365	5.42884e-06	0.000122729	6	65	2	39	7	15	2	132
PCDHGB2	21.4631	5.15584	1.13384	5.4356e-06	0.000122773	174	1	14	2	11	0	6	0
FAM95C	68.4985	-4.62372	1.01735	5.49734e-06	0.000124058	10	34	0	188	2	291	10	26
NIPAL4	40.2962	-3.62957	0.79895	5.54794e-06	0.000125089	8	45	21	81	4	113	1	54
FABP4	8.44457	-6.50087	1.43135	5.57816e-06	0.000125659	0	17	0	15	0	22	0	12
AC127496.5	28.6334	3.49732	0.770111	5.5902e-06	0.000125819	49	5	57	7	67	5	41	2
NTN3	32.3601	3.485	0.767482	5.60353e-06	0.000125973	131	10	18	2	120	3	20	5
SLC6A10P	21.2953	-4.88682	1.07623	5.60744e-06	0.000125973	1	45	2	22	1	4	0	99
ADAM33	55.6824	2.96279	0.652524	5.61187e-06	0.000125973	132	15	124	25	152	11	30	4
CCL28	259.561	2.54653	0.560974	5.63941e-06	0.00012648	969	84	389	102	371	59	220	48
GALNT11	192.633	-2.95304	0.650795	5.69021e-06	0.000127482	84	209	79	344	23	393	22	434
LPCAT2	765.596	-3.60743	0.795037	5.69412e-06	0.000127482	105	682	74	1904	48	2088	448	681
SCD5	41.9279	3.35905	0.740541	5.73484e-06	0.000128281	59	12	66	7	161	4	48	7
MLXIPL	30.2859	-5.12916	1.13129	5.79063e-06	0.000129302	1	38	0	57	2	109	15	10
AC037198.2	13.4418	-5.5553	1.22526	5.7884e-06	0.000129302	3	18	0	16	0	55	0	15
EIF4E3	553.832	-2.88763	0.63707	5.82406e-06	0.000129935	180	315	73	1495	148	1544	106	780
OCA2	11.7524	6.14105	1.35512	5.8499e-06	0.000130397	26	0	38	0	30	1	7	0
CDKN2B-AS1	17.2269	4.35976	0.962142	5.8619e-06	0.000130456	68	1	15	2	30	1	27	2
ACSM4	9.98552	6.39925	1.41224	5.86281e-06	0.000130456	41	0	3	0	24	0	18	0
CXADR	16.591	-5.37728	1.18724	5.91952e-06	0.000131603	2	18	0	27	1	12	0	83
TREML1	111.074	-4.67547	1.03286	5.99059e-06	0.000133067	0	377	117	107	5	84	2	104
SLC37A3	521.177	-3.34665	0.739774	6.07162e-06	0.00013475	171	148	146	1301	51	1586	30	1012
PROK2	567.569	-3.95235	0.873847	6.09897e-06	0.000135239	92	165	3	1511	68	1772	160	990
AL627309.5	361.053	-3.58313	0.792541	6.15278e-06	0.000136202	126	57	23	1229	72	1036	23	560
ANLN	420.056	-2.92509	0.646993	6.15307e-06	0.000136202	385	428	72	836	69	746	50	950
PLVAP	364.354	3.11022	0.688047	6.17324e-06	0.000136529	1124	110	941	49	845	32	89	87
GGH	170.379	-2.88443	0.638216	6.19814e-06	0.000136874	101	217	37	281	61	271	10	449
AATK	462.56	-3.69474	0.81755	6.20496e-06	0.000136874	164	100	21	1518	27	868	102	1200
KIAA1683	712.906	2.65577	0.587636	6.20147e-06	0.000136874	2107	89	1194	231	1090	240	797	253
DEPDC1	82.0581	-3.85372	0.852882	6.22867e-06	0.000137279	42	47	2	167	10	42	3	418
APLNR	10.9864	-6.34042	1.40351	6.25618e-06	0.000137647	0	12	0	28	0	2	0	53
ITGAM	9503.84	-3.3928	0.751015	6.25371e-06	0.000137647	1979	2036	832	29270	845	27641	1907	16159
STK33	19.2235	-4.62749	1.02457	6.28695e-06	0.000138204	6	21	1	28	0	56	1	45
AC018695.6	15.165	5.20744	1.15307	6.29708e-06	0.000138308	44	1	20	1	25	1	29	0
HTRA3	2558.31	2.78259	0.616277	6.32704e-06	0.000138846	3773	113	2534	1113	12709	1476	1869	483
GALK1	880.606	2.84916	0.631216	6.36881e-06	0.000139642	870	245	1448	171	2115	226	1618	167
HIST1H3I	82.9207	4.41627	0.978948	6.44483e-06	0.000141188	10	18	55	2	524	2	127	9
CD99	6540.96	2.97028	0.658787	6.52217e-06	0.000142759	8478	3332	9398	1189	19148	1145	9626	1005
CCDC81	79.1425	3.18562	0.70671	6.55431e-06	0.00014334	74	23	133	8	313	20	95	12
TCP11	25.0074	3.89732	0.864899	6.60294e-06	0.000144156	31	3	30	1	33	3	71	4
RFESDP1	25.6392	-4.58451	1.01738	6.59964e-06	0.000144156	2	23	0	42	3	5	1	149
MS4A3	2368.25	-4.5496	1.00973	6.61421e-06	0.000144278	286	2974	3	6117	334	7540	778	568
HPGDS	13.9005	-4.93406	1.09516	6.62707e-06	0.000144435	2	28	0	30	3	31	0	16
SEC14L6	10.4726	-6.32531	1.40408	6.63862e-06	0.000144563	0	15	0	15	0	3	0	56
GCLC	599.789	-2.69856	0.599053	6.6463e-06	0.000144607	257	849	75	1016	200	371	111	2137
WDR49	147.355	3.44899	0.765938	6.70118e-06	0.000145676	598	10	84	55	507	61	90	4
SLC28A3	186.959	-4.27199	0.949065	6.75518e-06	0.000146725	30	73	1	187	6	1121	22	65
NEK2	148.292	-4.31294	0.958233	6.76575e-06	0.000146829	85	161	1	250	43	68	1	686
DPP10	14.9068	-4.91559	1.09223	6.77939e-06	0.000146875	2	21	0	40	1	15	1	44
FBN1	263.88	-3.50835	0.779524	6.77502e-06	0.000146875	14	100	17	602	48	946	153	240
GOLM1	183.76	-3.16774	0.703928	6.79242e-06	0.000147033	118	100	15	326	34	340	26	629
AC108673.2	137.086	-3.08492	0.686095	6.91324e-06	0.000149521	22	60	58	280	16	435	16	258
FAM13A	317.343	-3.02141	0.672294	6.984e-06	0.000150795	108	218	17	544	156	372	46	1305
AL162586.1	339.263	2.76196	0.61455	6.98064e-06	0.000150795	1034	62	416	116	497	111	497	57
DNAH14	44.6096	-3.59553	0.800263	7.02474e-06	0.000151546	12	13	4	95	6	142	4	105
CXCL16	1301.26	-2.89711	0.644908	7.04645e-06	0.000151886	344	3281	552	2622	119	1521	239	1166
PRLR	46.4428	-3.60995	0.80393	7.10978e-06	0.000153122	7	20	1	139	12	148	7	57
KIF5A	33.6363	-4.74304	1.0565	7.14278e-06	0.000153702	3	27	4	21	0	9	0	233
VSIG2	33.2491	-4.69914	1.0473	7.22614e-06	0.000155365	1	55	29	67	0	84	1	21
CELF3	13.1117	-5.78666	1.29045	7.31805e-06	0.000157209	1	42	0	22	0	1	0	34
SPRY4	59.1362	3.3285	0.74246	7.35754e-06	0.000157914	424	7	31	4	36	4	35	13
AL731567.1	33.3086	-4.38187	0.977461	7.36329e-06	0.000157914	4	4	0	116	3	86	3	73
C12orf29	313.735	-2.81777	0.629064	7.48892e-06	0.000160473	164	346	42	726	75	758	63	394
STAB2	28.4808	-4.26047	0.951808	7.59861e-06	0.000162687	6	14	3	102	0	80	2	33
SIRPB1	741.089	-3.62645	0.810241	7.61383e-06	0.000162876	233	488	10	1722	97	1942	285	1319
SHCBP1	526.89	-2.85667	0.63831	7.62813e-06	0.000163045	375	664	87	694	137	587	40	1875
GP6	43.7118	-3.9364	0.880197	7.74286e-06	0.000165358	15	107	23	57	2	55	0	79
AC018552.2	129.219	-4.15054	0.928232	7.76918e-06	0.000165782	15	7	5	394	4	522	11	137
ADGRD2	19.0588	-6.13813	1.37317	7.82064e-06	0.00016674	0	13	0	38	0	94	2	6
CD4	913.713	-2.84359	0.636224	7.84125e-06	0.00016704	284	1749	677	1457	167	1567	70	1181
SPSB4	44.0545	5.12312	1.14666	7.90008e-06	0.000168152	134	0	8	1	334	1	1	2
C1orf105	16.6581	-5.50446	1.23274	7.99872e-06	0.000169968	2	12	0	17	0	5	0	112
MS4A6A	855.963	-3.54981	0.794965	7.99304e-06	0.000169968	180	1198	11	1265	216	2202	527	1007
MS4A1	139.346	3.2079	0.718804	8.08857e-06	0.000171734	1012	15	77	7	67	17	81	27
IL6R	1088.71	-2.54501	0.570438	8.13865e-06	0.000172653	499	916	215	2399	435	2555	211	1858
KDELC1	20.1286	-4.6133	1.03427	8.17899e-06	0.000173365	4	35	0	30	5	19	0	74
JUP	6170.51	3.19915	0.717295	8.19518e-06	0.000173563	7956	4693	21684	1215	7729	504	4144	419
CFH	23.8994	-4.04628	0.907489	8.24346e-06	0.000174441	9	17	3	75	1	55	1	41
EPHB2	14.9216	-4.67362	1.04844	8.28499e-06	0.000175174	1	17	1	26	4	38	0	37
TTC12	39.1617	-3.19897	0.717747	8.31282e-06	0.000175617	18	55	7	61	10	62	2	110
CA5B	564.035	2.45471	0.550848	8.34109e-06	0.000176068	902	120	971	232	1448	228	677	137
AC025437.5	8.59599	6.38464	1.43298	8.36939e-06	0.00017649	19	0	19	0	39	0	4	0
IGLC3	171.747	3.41617	0.766754	8.37492e-06	0.00017649	631	81	408	6	125	35	128	12
AKR1E2	43.2692	-3.77117	0.846677	8.42511e-06	0.000177254	7	65	17	72	5	31	0	163
ZNF677	44.758	-3.51759	0.789724	8.42064e-06	0.000177254	13	113	25	67	2	43	2	79
UGCG	1675.39	-3.25497	0.730873	8.44703e-06	0.000177569	1298	1114	133	3539	216	5356	200	2166
MPZL1	1426.33	2.85269	0.640688	8.48584e-06	0.000178238	2607	635	2125	261	5289	162	1172	423
DLL3	15.768	5.01264	1.12594	8.50882e-06	0.000178573	15	0	65	2	41	0	8	2
AC008443.7	83.7999	-3.69312	0.829773	8.55669e-06	0.000179375	33	15	8	272	12	234	4	148
VDR	413.645	-2.98935	0.671666	8.5611e-06	0.000179375	132	571	87	1010	49	974	102	365
PLK4	329.598	-3.36859	0.757146	8.62441e-06	0.000180553	339	228	39	633	57	469	13	1100
TBC1D14	2031.99	2.44386	0.549536	8.70211e-06	0.00018203	5428	634	2161	578	5965	449	1938	859
TMEM176B	95.1998	-3.17522	0.714066	8.72093e-06	0.000182274	30	239	53	221	4	113	7	57
AC130456.3	29.3	-4.18056	0.940214	8.73243e-06	0.000182365	1	78	6	39	0	3	4	96
PLOD2	17.1531	-4.58874	1.03211	8.74899e-06	0.000182561	2	11	1	23	0	24	2	85
RASD1	491.773	3.20352	0.720893	8.83748e-06	0.000184256	1178	233	1104	35	302	74	750	59
TMEM98	20.8184	-4.92232	1.10798	8.88718e-06	0.000185141	0	6	2	45	0	1	1	133
TIMD4	19.6147	-4.64281	1.04522	8.91421e-06	0.000185552	5	57	3	30	0	9	0	47
MXI1	987.546	-2.59551	0.584357	8.92728e-06	0.000185673	283	1585	458	1362	261	1567	187	2205
HIST1H2AE	559.516	3.45553	0.778348	9.014e-06	0.000187176	219	83	163	32	4806	41	366	35
NEIL2	240.997	2.79098	0.628662	9.01427e-06	0.000187176	343	93	432	39	553	36	349	93
AUNIP	168.114	-3.04225	0.685531	9.08869e-06	0.000188568	27	414	54	194	50	134	14	428
ZNF667	25.7792	-4.12089	0.928722	9.11531e-06	0.000188967	14	27	3	42	2	74	0	52
TCN1	1468.73	-4.33988	0.978537	9.20402e-06	0.00019065	304	189	2	4523	216	6022	72	1145
ECE1	2072.92	-2.65057	0.597746	9.23866e-06	0.000191212	536	1960	1552	4605	370	3495	311	4246
PF4	334.193	-7.53161	1.69874	9.2652e-06	0.000191451	1	1208	179	315	5	213	0	490
IGHV4-31	20.3626	5.32394	1.20079	9.26313e-06	0.000191451	73	1	64	0	12	4	15	0
RNF144B	652.121	-3.08597	0.696615	9.4252e-06	0.000194599	254	822	54	2629	66	561	195	760
PCSK4	304.263	3.06822	0.692676	9.44466e-06	0.000194843	285	79	457	72	429	37	771	35
PDCD1	360.189	2.83782	0.640838	9.49777e-06	0.00019578	1475	313	483	26	595	87	160	31
SYBU	40.2702	-5.07411	1.14606	9.53595e-06	0.000196408	2	7	0	21	1	4	0	336
TFRC	10274.7	-3.03407	0.685354	9.55462e-06	0.000196485	6121	8985	614	14288	2189	5556	1068	50932
NEK8	271.707	2.54684	0.575296	9.55512e-06	0.000196485	376	72	415	68	988	77	281	92
AKR1C3	418.358	-3.52741	0.797528	9.73702e-06	0.000200064	83	1058	26	268	234	163	12	1517
DZIP1	9.638	-6.28911	1.42199	9.7456e-06	0.000200079	0	4	0	45	0	26	0	7
MIR5195	13.9323	5.50839	1.24607	9.84291e-06	0.000201914	41	3	6	0	59	0	18	0
DENND6B	650.648	2.7929	0.631905	9.87914e-06	0.000202495	1212	271	1467	171	1063	172	778	72
CCDC144A	104.74	-3.81906	0.864215	9.91103e-06	0.000202985	33	11	13	432	6	243	6	168
PIEZO2	18.3853	-4.31667	0.976892	9.9262e-06	0.000203132	0	15	2	49	1	17	5	66
AMMECR1	538.435	-2.95991	0.670118	1.00084e-05	0.00020465	210	671	68	813	112	189	44	2499
LINC00484	48.1568	3.42732	0.776281	1.00984e-05	0.000206326	141	11	47	5	130	26	57	1
NCBP2L	12.9775	5.6543	1.28087	1.01278e-05	0.000206759	30	1	14	0	55	0	16	1
HIST3H2A	243.899	-3.52786	0.799509	1.02168e-05	0.00020841	18	942	96	258	12	244	18	123
CLCF1	199.304	-2.99349	0.678491	1.0243e-05	0.000208777	54	181	63	632	21	522	26	132
AC145098.2	75.8591	-3.25459	0.73781	1.0282e-05	0.000209404	20	23	15	146	17	188	4	245
AL138881.1	10.6345	6.21649	1.40974	1.03531e-05	0.000210684	65	0	2	0	17	0	13	0
C5AR1	3586.36	-3.32608	0.754336	1.03716e-05	0.000210893	1378	1426	110	6594	671	12464	849	6519
AC072022.1	64.3828	-3.54711	0.80465	1.04204e-05	0.000211716	29	19	7	200	9	165	4	123
BLVRB	6593.95	-3.20936	0.728417	1.05327e-05	0.000213825	446	15993	781	6789	1086	1316	1244	24289
FUOM	422.57	2.97825	0.676153	1.05928e-05	0.000214749	361	101	794	93	670	82	932	54
KIR3DX1	273.116	2.98727	0.678206	1.0595e-05	0.000214749	1342	41	687	43	202	52	55	27
AC005332.7	170.092	2.61126	0.59293	1.06275e-05	0.000215109	495	70	300	51	575	37	39	17
GGT1	245.18	-2.91357	0.661581	1.06297e-05	0.000215109	50	188	43	579	50	745	72	268
C7orf34	14.0499	-5.66548	1.28681	1.06905e-05	0.000216155	3	14	0	42	0	10	0	52
SERPINB2	299.005	-3.99964	0.908483	1.06983e-05	0.000216155	10	393	1	179	223	1313	105	105
RUFY4	14.3033	-4.65428	1.05735	1.07337e-05	0.000216699	1	12	2	32	2	50	0	19
RAB11FIP5	90.7663	-3.05279	0.693732	1.07988e-05	0.000217687	18	80	27	286	12	247	13	59
PNPLA1	91.9126	-3.53763	0.803914	1.07998e-05	0.000217687	23	23	4	260	12	304	14	139
ITGA1	28.9905	-4.65294	1.05786	1.09029e-05	0.000219593	8	3	1	99	1	87	1	51
PAQR5	21.4395	-4.53629	1.03176	1.09922e-05	0.00022104	2	3	1	104	1	49	1	25
PRKD2	8810.08	2.60186	0.591775	1.09907e-05	0.00022104	16114	2180	26237	2365	7976	1986	9904	2211
AC007381.1	37.6668	3.23729	0.736586	1.10776e-05	0.000222583	110	14	104	11	75	5	11	1
TFF3	88.0559	-4.37778	0.997316	1.1358e-05	0.000228038	18	12	0	248	3	251	21	198
AC119396.1	961.486	2.49788	0.569086	1.13722e-05	0.000228143	1646	163	1943	342	1397	360	1434	296
TRGV9	64.6763	3.35451	0.764339	1.13989e-05	0.000228499	84	11	10	4	462	12	55	4
AQP9	754.969	-3.94652	0.89951	1.14708e-05	0.000229578	315	267	5	2523	84	2172	101	956
SLC22A31	222.769	-4.13076	0.94149	1.14679e-05	0.000229578	21	239	14	1011	12	376	90	24
TMEM100	10.4864	6.26703	1.42861	1.15031e-05	0.000230043	33	0	1	0	44	0	17	0
SEPT5	873.92	-3.06093	0.698676	1.1811e-05	0.000236016	128	506	278	2479	64	2348	250	1124
TERT	290.401	2.93011	0.669113	1.19174e-05	0.000237956	321	107	1006	82	607	66	177	18
IPCEF1	440.723	-4.26462	0.974422	1.20566e-05	0.000240547	242	17	14	1241	28	1659	25	565
CD2AP	249.311	-2.85334	0.651995	1.20695e-05	0.000240615	109	172	73	398	18	263	50	1052
GRAMD4	3680.5	2.64548	0.604643	1.21283e-05	0.000241599	10470	614	3998	1476	5895	1245	5729	749
CRHBP	26.5318	-4.00782	0.916109	1.2153e-05	0.000241901	14	33	6	97	1	49	0	19
LINC02009	408.431	-9.01634	2.06128	1.21915e-05	0.000242478	25	2	0	1491	1	1637	1	334
FAT1	22.8526	-4.17135	0.954136	1.2319e-05	0.00024452	3	59	1	16	0	2	4	94
DBIP1	370.48	2.46256	0.563283	1.23229e-05	0.00024452	679	127	817	117	924	110	292	92
FAM157B	528.745	-3.36567	0.769826	1.23118e-05	0.00024452	185	105	34	1990	113	1268	48	847
BACE2	64.9187	-3.16435	0.723884	1.23478e-05	0.000244823	7	134	10	82	8	15	13	252
FAM46A	2299.46	-3.89878	0.891973	1.23704e-05	0.00024508	409	1419	34	7077	217	7112	999	1323
S100P	5791.65	-4.0587	0.928822	1.24402e-05	0.000246271	929	3911	27	12891	527	14908	5255	6701
SLC6A6	2561.36	-2.79426	0.63954	1.24718e-05	0.000246706	799	1748	1024	6769	300	6291	454	3853
ANO10	466.762	-2.65143	0.606918	1.25004e-05	0.000246924	154	422	90	1114	118	1031	154	738
EIF5A2	80.3453	-2.96812	0.679414	1.25022e-05	0.000246924	5	92	28	121	20	77	21	302
CHN2	65.5706	-3.0422	0.696538	1.25621e-05	0.000247914	17	113	24	91	7	135	12	117
IER3	2566.06	-2.98184	0.682853	1.26118e-05	0.000248701	201	1343	458	6403	438	5413	1970	4334
ASAP2	294.428	2.87861	0.659287	1.26398e-05	0.000249062	1305	48	260	64	1050	47	67	56
ZNF229	14.3576	-5.02177	1.15062	1.27469e-05	0.000250978	3	25	1	24	0	8	0	58
EPHA2	36.3636	-4.10365	0.940732	1.28768e-05	0.00025334	4	172	5	21	1	26	1	15
IGSF8	527.944	2.71439	0.622287	1.28904e-05	0.000253412	645	205	813	123	1752	132	666	102
FAM157C	904.89	-3.36392	0.771343	1.294e-05	0.000253994	323	185	60	3461	160	2200	93	1349
AXL	42.7731	-3.24892	0.744947	1.29308e-05	0.000253994	7	116	4	82	16	47	6	49
ENHO	12.3433	-5.08712	1.16744	1.31552e-05	0.00025802	1	27	2	49	0	7	0	12
CCSER1	31.8566	-3.54688	0.814046	1.31795e-05	0.000258298	9	28	2	59	14	48	1	114
PLSCR1	952.595	-2.7193	0.624709	1.34338e-05	0.000262878	295	827	89	2248	1115	2232	95	1253
ADAM8	4628.21	-2.65252	0.609353	1.34281e-05	0.000262878	1291	2876	1626	12658	696	9505	1294	8555
GAS2L1	658.314	-2.42735	0.557667	1.3448e-05	0.000262953	151	843	149	697	55	181	329	2975
RCSD1	7948.09	2.42094	0.556301	1.3499e-05	0.000263749	11153	1956	10580	2578	24769	3559	10494	1895
NRGN	585.928	-3.46335	0.796057	1.35751e-05	0.000265031	28	1358	513	898	44	821	79	684
CYBB	6246.17	-4.23518	0.973714	1.36443e-05	0.000266179	1416	819	29	23770	391	19935	799	6141
MMP15	50.1004	-3.62101	0.832875	1.37632e-05	0.000268292	1	96	6	149	13	59	13	57
AC125603.1	14.1996	5.74622	1.32211	1.38475e-05	0.00026973	33	0	5	2	80	0	16	0
CHRNA3	16.3727	4.77551	1.09884	1.38666e-05	0.000269896	49	1	36	0	1	0	32	3
PKHD1L1	18.3662	-4.27622	0.98478	1.4099e-05	0.000274209	4	12	3	63	0	35	1	38
SLC15A3	1605.04	-2.52256	0.581201	1.4232e-05	0.000276374	473	954	442	4195	516	4147	353	2324
ESAM	91.3505	-3.80293	0.876177	1.42246e-05	0.000276374	8	270	120	97	4	77	3	88
CD300LB	212.009	-3.48462	0.803312	1.43909e-05	0.000279247	14	566	12	369	75	356	63	125
WDFY3	1466	-4.26455	0.983206	1.44185e-05	0.000279358	857	105	10	4638	186	4582	100	2257
ABCC13	23.9055	-4.17904	0.96348	1.44147e-05	0.000279358	3	7	2	108	0	11	3	77
CRAMP1	1662.74	2.33494	0.53842	1.44671e-05	0.000280086	5608	597	1800	631	3238	386	1643	528
FAM201A	112.499	-4.18531	0.966288	1.48212e-05	0.000286724	18	154	0	285	12	238	79	77
SMPDL3B	29.8318	-3.21992	0.743718	1.49457e-05	0.000288912	4	46	9	63	6	60	5	45
IGHG2	67.8587	3.33774	0.771139	1.50248e-05	0.000290221	411	24	56	1	99	27	19	3
ADGRG3	4726.55	-3.79712	0.877569	1.51249e-05	0.000291933	931	1710	84	13282	302	14199	2346	5833
SLC12A5-AS1	50.0805	-4.61713	1.06719	1.5153e-05	0.000292254	17	2	2	88	7	230	0	82
ZNF334	11.4216	-5.82781	1.34744	1.52465e-05	0.000293836	1	2	0	32	0	46	0	16
SLC8A3	12.7416	-4.7757	1.10438	1.52996e-05	0.000294636	2	33	0	16	3	32	0	11
DBI	1654.23	2.38168	0.550787	1.53124e-05	0.000294659	2998	577	3665	564	3961	529	1322	420
UNC5A	52.3125	-4.30499	0.996084	1.5468e-05	0.000297205	8	3	0	160	3	114	8	161
ZNF497	88.5297	2.78956	0.645439	1.54647e-05	0.000297205	175	23	295	19	155	17	43	18
PPEF1	33.2295	-5.01789	1.16147	1.55811e-05	0.000299153	7	1	2	90	1	145	0	37
NEDD4L	414.366	-3.10898	0.720378	1.59059e-05	0.000305158	33	887	198	429	49	195	62	1425
CCDC126	78.5801	-3.0093	0.697425	1.59691e-05	0.000306141	36	57	7	207	22	205	12	113
PPP1R26	39.634	-3.1775	0.736463	1.59934e-05	0.000306376	2	47	19	110	12	76	5	52
CDK1	385.954	-3.35002	0.776864	1.61615e-05	0.000309363	294	319	27	558	60	219	12	1912
AC018693.2	25.8549	-4.19592	0.973351	1.62669e-05	0.000310913	9	13	1	55	0	61	4	77
TMEM92	14.3508	-4.91436	1.13999	1.62592e-05	0.000310913	1	3	1	33	1	69	0	12
P3H2	9.99607	-5.65177	1.31162	1.64002e-05	0.000313227	2	20	0	18	0	22	0	17
LANCL3	35.2364	-3.51931	0.81691	1.64679e-05	0.000314283	1	25	2	34	3	8	12	219
LRG1	712.518	-3.39752	0.788884	1.65678e-05	0.000315953	111	1002	37	1631	120	1280	596	641
ERCC6L	64.2911	-3.23249	0.751153	1.68224e-05	0.000320569	40	48	7	122	11	63	4	266
DDAH1	11.4038	-5.23215	1.21607	1.6887e-05	0.00032156	2	19	0	22	1	20	0	29
VLDLR	798.747	3.45716	0.803821	1.70101e-05	0.000323492	4215	29	236	152	2086	433	481	28
FRMD3	100.311	-3.35482	0.780035	1.70139e-05	0.000323492	13	75	8	302	20	320	27	51
MTF1	1176.65	-2.69853	0.627541	1.70676e-05	0.000324271	537	580	257	3191	316	2740	178	2218
ADAMTS14	52.8559	-3.4303	0.79785	1.71239e-05	0.000325098	15	74	13	47	0	36	11	241
SYTL3	1227.11	2.34347	0.54523	1.72235e-05	0.000326747	2210	266	2482	528	2136	454	1509	387
LINC01841	19.0945	3.73457	0.869074	1.72987e-05	0.000327928	16	1	30	2	93	5	21	3
TMEM246	28.9704	-4.95624	1.15353	1.7345e-05	0.000328562	0	14	4	13	0	5	1	223
IL27	12.4838	-4.78187	1.11328	1.74459e-05	0.000330229	1	10	1	34	2	39	0	17
AC015712.6	14.6363	4.86179	1.13212	1.75158e-05	0.000331305	64	0	2	1	38	1	23	1
AC008659.1	25.0519	4.00455	0.933571	1.79077e-05	0.000338466	141	0	14	2	45	5	22	3
AFAP1	97.4823	-2.64473	0.616944	1.81244e-05	0.000342307	9	46	72	421	6	37	25	212
CALCRL	15.5135	-4.08168	0.952313	1.81859e-05	0.000342782	2	24	2	47	2	37	1	9
ACOX2	9.20902	-5.7784	1.34814	1.81745e-05	0.000342782	1	25	0	10	0	24	0	9
HIST1H3G	68.5925	3.92405	0.915545	1.81898e-05	0.000342782	14	15	102	2	391	4	77	13
CAPS2	18.0569	-3.91011	0.912479	1.82618e-05	0.000343884	2	21	1	30	7	25	1	66
SMARCD3	267.845	-2.94998	0.688725	1.84185e-05	0.00034636	66	216	77	640	29	876	45	230
IGHG4	45.3921	3.64308	0.850546	1.84205e-05	0.00034636	289	7	24	0	95	17	10	3
DIAPH3	174.669	-3.08508	0.720496	1.8532e-05	0.000348199	129	172	11	259	35	102	14	797
MMP13	11.8235	-5.3135	1.24126	1.86279e-05	0.000349743	2	53	0	4	0	8	0	15
GRHL1	47.9613	-3.84486	0.898343	1.86943e-05	0.000350215	9	13	3	50	1	224	5	94
LINC02182	15.134	4.66541	1.09002	1.86803e-05	0.000350215	47	2	40	2	2	0	23	0
ZNF90	27.3727	-3.44247	0.804312	1.86879e-05	0.000350215	15	31	5	57	4	58	1	57
AC005837.3	13.6377	5.21051	1.2179	1.88338e-05	0.000352569	29	0	52	4	34	0	2	0
AP002761.4	112.234	-3.75387	0.877768	1.89762e-05	0.000354974	12	83	5	333	8	216	113	99
HIST1H2BG	724.002	3.30427	0.772676	1.89944e-05	0.000355054	356	70	177	55	6645	39	300	44
OR6K3	13.8686	-5.51185	1.28945	1.91491e-05	0.000357684	0	0	0	54	1	53	0	11
KIAA1211L	36.5071	-4.22496	0.988939	1.93538e-05	0.000361242	3	14	1	118	1	127	11	25
MEGF9	1220.67	-3.12941	0.732683	1.94456e-05	0.00036269	523	302	89	2926	312	3505	170	2676
RAB44	1833.86	-3.84588	0.900626	1.95277e-05	0.000363955	176	1959	57	3959	227	3911	2416	751
NOTCH2	2007.51	-2.57246	0.602746	1.97316e-05	0.000367486	934	2266	548	4253	263	3067	757	4218
ELOVL7	14.7827	-4.92973	1.15514	1.97527e-05	0.000367611	6	15	1	36	0	32	0	34
RGS16	888.354	3.81206	0.893417	1.98268e-05	0.00036872	1612	116	3431	25	2460	60	43	155
SLPI	588.824	-4.20896	0.986531	1.98629e-05	0.000369122	94	1060	2	1221	96	1460	355	127
SERPINE2	93.4209	-2.75841	0.646586	1.98911e-05	0.000369378	19	135	38	111	12	87	26	330
HIF1AP1	127.68	-3.47119	0.813996	2.0045e-05	0.000371964	100	60	8	291	14	463	10	130
FAM20A	66.0793	-3.46716	0.813152	2.00928e-05	0.000372579	11	237	18	48	4	116	4	31
KCNE3	148.277	-3.36809	0.7901	2.01822e-05	0.000373965	22	195	9	344	23	269	119	156
C11orf24	546.725	2.39764	0.562672	2.03358e-05	0.000376537	961	202	728	115	976	106	923	309
DKFZP434A062	23.0013	4.22715	0.992207	2.04102e-05	0.000377602	38	4	95	1	38	4	10	0
PFKL	13436.3	2.3789	0.5584	2.0423e-05	0.000377602	20291	4716	25684	4678	27875	3284	17565	4543
SIGLEC5	62.2165	-3.51201	0.824568	2.05146e-05	0.000379022	11	17	1	198	13	173	12	105
YOD1	988.684	-3.45461	0.811443	2.06843e-05	0.00038188	1286	488	165	2708	37	1689	92	2136
ASGR2	92.7677	-3.52505	0.828231	2.08e-05	0.000383737	29	135	4	169	6	218	55	98
MRVI1	143.244	-3.20381	0.753051	2.09576e-05	0.000386366	73	59	18	398	68	343	4	284
AL021408.1	9.81948	6.07643	1.42839	2.09936e-05	0.00038675	59	0	5	0	34	0	2	0
MCTP2	708.702	-3.21136	0.754931	2.10127e-05	0.000386822	513	235	55	1849	232	2070	45	1126
IL7R	541.441	2.41297	0.567449	2.11573e-05	0.000389202	1854	157	460	84	1217	137	528	354
ARHGEF35	22.2547	-4.02875	0.947619	2.1239e-05	0.000390143	7	19	1	92	6	43	0	21
AC018904.2	23.2229	4.30845	1.01339	2.12323e-05	0.000390143	22	1	120	1	17	3	14	1
SLC35G2	33.0226	3.21726	0.757126	2.14428e-05	0.000393595	60	11	68	3	115	7	23	5
AC010247.1	29.9723	3.26176	0.767627	2.14579e-05	0.000393595	72	1	62	10	94	7	18	7
GPAT2	81.2082	-3.06103	0.720598	2.15784e-05	0.000395522	14	66	35	78	15	127	7	348
BTNL8	127.479	-4.26341	1.00394	2.1698e-05	0.000397427	18	2	1	338	12	534	10	170
FAM171B	10.2923	-5.76932	1.35906	2.18502e-05	0.000399788	1	10	0	32	0	36	0	5
CDCA2	146.361	-3.28417	0.773653	2.18583e-05	0.000399788	123	148	12	237	36	129	4	582
IGHV1OR15-1	14.577	3.9837	0.938673	2.19602e-05	0.000401364	41	1	25	2	44	2	13	2
DSTYK	967.657	-2.28165	0.537836	2.21265e-05	0.000404114	558	1336	356	1972	350	1628	180	1508
E2F2	4411.12	-3.16985	0.74731	2.21856e-05	0.000404902	863	13542	2515	3808	336	1144	183	10877
ANKRD18A	120.368	-4.19622	0.990361	2.26464e-05	0.000413016	31	83	0	393	5	278	60	127
ITLN1	31.1814	-4.20451	0.992685	2.28051e-05	0.000415021	1	129	6	47	0	2	2	33
PHACTR2	201.865	-2.69743	0.636852	2.27969e-05	0.000415021	69	112	50	540	41	505	43	331
AP001010.1	15.2514	4.43459	1.04695	2.2784e-05	0.000415021	68	0	11	2	35	2	18	1
CHIT1	1597.65	-3.97581	0.939117	2.30016e-05	0.000418	266	243	14	5689	84	4474	509	2198
LRRC4	376.553	-3.27195	0.772844	2.2993e-05	0.000418	146	65	74	892	84	1131	15	854
MFSD7	133.599	-2.71604	0.641994	2.33034e-05	0.000423181	24	134	27	326	55	362	35	122
AC245884.2	11.9326	-4.68322	1.10711	2.33553e-05	0.000423823	1	12	2	43	1	27	0	13
ADAM9	682.396	-3.60185	0.851862	2.35558e-05	0.000427157	357	237	47	1856	26	2426	85	706
TTC21A	136.616	2.50726	0.593276	2.37755e-05	0.000430527	345	22	261	57	317	70	96	27
TMEM55A	435.278	-2.71787	0.643105	2.37705e-05	0.000430527	112	247	58	1178	152	1302	104	468
AC017002.3	27.121	-4.65254	1.10104	2.38332e-05	0.000431019	2	84	1	21	0	63	9	12
MIR663AHG	67.7122	3.57466	0.845966	2.38365e-05	0.000431019	15	5	24	4	59	1	286	14
HILPDA	604.451	3.31056	0.783609	2.39194e-05	0.000432211	95	39	115	28	585	22	2650	65
NQO2	905.811	-2.51705	0.595924	2.40248e-05	0.000433683	334	523	197	2177	264	2024	249	1837
GRAPL	96.5737	2.94016	0.696115	2.40349e-05	0.000433683	125	39	244	18	166	20	129	13
RHPN1	2670.88	3.18217	0.753606	2.41503e-05	0.000435458	2432	697	4948	369	2870	555	6632	171
AC091799.1	68.8462	3.03234	0.718245	2.42273e-05	0.000436536	114	26	106	8	267	7	60	24
U2	11006.4	3.69054	0.874197	2.42539e-05	0.000436708	394	185	901	212	10056	272	51214	332
AL365318.1	9.02912	-6.04164	1.43142	2.43517e-05	0.000436809	0	2	0	29	0	38	0	7
FN1	75.3557	-2.59225	0.614161	2.4344e-05	0.000436809	48	214	8	68	25	108	12	88
DOCK5	1636.35	-4.03232	0.955268	2.43068e-05	0.000436809	1400	480	15	4633	83	4567	328	2474
FAM110B	43.1131	-3.49712	0.828578	2.43624e-05	0.000436809	5	41	4	134	6	111	15	31
AL355922.3	26.1948	3.17968	0.753365	2.43612e-05	0.000436809	39	3	23	4	61	5	60	8
ARHGAP44	29.8222	3.17522	0.752278	2.43429e-05	0.000436809	53	8	59	4	123	8	15	3
ANXA2R	901.33	2.87008	0.680317	2.45664e-05	0.000440156	2428	171	330	243	5245	132	405	106
FP565260.3	2577.52	2.96182	0.702094	2.45876e-05	0.000440228	3358	875	13494	322	1598	200	420	103
ADAMTSL2	24.0227	4.72423	1.11995	2.46215e-05	0.000440524	6	4	48	1	27	0	71	2
S100A8	105760	-4.26011	1.01003	2.46705e-05	0.000440782	16142	7634	216	346881	8853	404907	11709	101780
HJURP	1071.63	-2.72186	0.645303	2.46534e-05	0.000440782	529	2572	310	1211	211	484	69	3126
SLC31A1P1	40.5827	-3.06955	0.727804	2.46966e-05	0.000440939	9	54	10	72	21	55	2	117
MAN1A1	704.732	-2.6541	0.629568	2.48947e-05	0.00044411	144	1415	154	1023	118	694	395	1441
ADAMTS10	665.352	2.58324	0.612779	2.49091e-05	0.00044411	1555	229	781	154	1343	308	975	97
HMBS	5930.64	-3.31557	0.78655	2.49413e-05	0.000444374	531	16599	715	5523	1247	753	508	20347
TMEM25	107.635	2.72225	0.646112	2.51687e-05	0.000448112	163	42	234	19	362	35	70	17
GPR160	476.841	-3.14858	0.74733	2.51883e-05	0.000448147	193	443	31	1221	66	1337	146	429
AC067931.1	101.755	2.52355	0.599254	2.54076e-05	0.000451734	208	31	178	23	303	30	82	36
TRAK2	1421.72	-2.74826	0.652896	2.56122e-05	0.000455054	583	1817	140	2229	383	464	221	6250
ASTN1	14.9186	5.37067	1.27619	2.57239e-05	0.000456721	14	0	70	0	27	0	7	4
AC007663.2	12.3537	4.92861	1.17141	2.58308e-05	0.000458299	44	1	13	1	52	1	7	0
PGGHG	7554.05	2.74882	0.65339	2.58765e-05	0.00045879	11659	804	14529	1868	3708	1891	17303	2171
IGLV2-11	14.1195	4.44229	1.05602	2.59205e-05	0.000459252	49	2	34	1	20	2	12	0
AP000640.1	67.8818	-3.9031	0.927935	2.5967e-05	0.000459478	13	6	1	250	6	184	9	117
DPY19L2	44.9349	-3.26522	0.776286	2.59694e-05	0.000459478	12	26	1	98	22	162	5	51
AC007278.2	81.266	-4.63954	1.10367	2.62564e-05	0.000464234	43	1	4	331	1	210	4	117
THBD	808.024	-2.72996	0.64976	2.65162e-05	0.000468501	159	1323	391	1050	191	2217	127	857
AC004585.1	18.3059	3.79379	0.903006	2.65399e-05	0.000468596	71	1	29	5	56	3	7	1
S100A12	13884.5	-4.2085	1.00249	2.69238e-05	0.000475045	2186	596	34	33708	1452	57535	1879	20246
CHI3L2	96.7311	2.68117	0.638841	2.70557e-05	0.000476383	134	12	349	29	158	37	58	18
PRRT4	625.332	-3.89641	0.928339	2.70258e-05	0.000476383	134	925	41	1399	18	1762	340	141
RTN1	26.4415	-4.08794	0.974007	2.70436e-05	0.000476383	11	8	2	57	4	72	0	76
CYBRD1	401.648	-2.45565	0.585186	2.71234e-05	0.000476914	202	392	52	743	193	548	105	1152
KDM7A	1242.45	-3.43565	0.818696	2.71086e-05	0.000476914	690	254	139	3871	71	2950	181	2577
NFE4	40.5839	-4.30403	1.02625	2.74164e-05	0.000481734	6	5	0	102	6	205	1	15
BEND5	199.96	3.16538	0.755141	2.76788e-05	0.00048601	305	157	314	31	448	37	281	11
C1QB	104.244	-4.1344	0.986397	2.77215e-05	0.000486424	8	307	136	81	7	39	0	196
DAGLA	49.6961	-3.12846	0.746496	2.77909e-05	0.000487307	7	90	29	151	5	76	5	27
RELL2	198.601	2.42108	0.577784	2.78612e-05	0.000488203	261	56	261	50	661	65	258	73
RXRA	1652.12	-2.68994	0.642011	2.79124e-05	0.000488764	195	1557	206	3149	487	1878	1399	4271
NXF3	45.2479	-3.21425	0.767279	2.79999e-05	0.00048996	13	19	4	148	7	100	9	85
SHISA7	127.893	-3.51023	0.838035	2.80631e-05	0.000490729	10	222	16	58	3	4	8	747
AC016168.3	9.8347	5.56292	1.32934	2.85526e-05	0.000498946	26	0	18	0	33	2	9	0
PAPSS2	47.639	-3.05016	0.728955	2.86064e-05	0.000499543	33	73	5	99	7	110	7	49
ATP10A	740.404	2.36835	0.566221	2.88038e-05	0.000502646	2048	292	603	173	1794	326	924	157
AC114811.2	15.2596	-4.57994	1.09522	2.89256e-05	0.000504426	1	25	1	31	2	4	0	64
B3GNT5	374.885	-3.04479	0.728388	2.91281e-05	0.00050761	170	173	36	1206	65	1081	54	379
PLIN5	171.191	-3.61782	0.865693	2.9266e-05	0.000509664	49	104	2	423	17	478	83	236
PAQR9-AS1	18.9501	-4.37107	1.04675	2.96855e-05	0.000516618	1	16	0	36	1	1	3	107
AC023794.3	16.454	4.0353	0.967532	3.03645e-05	0.000528072	27	3	26	2	77	3	13	0
GRIK5	118.032	-2.87836	0.690287	3.04867e-05	0.000529836	39	312	56	190	11	184	13	81
BNIP3L	1759.86	-2.78266	0.667845	3.09139e-05	0.000536894	1532	1369	192	4155	404	3540	324	3375
NABP1	644.938	-3.55016	0.852111	3.09569e-05	0.000537275	270	70	24	2092	136	2050	49	884
SLC24A3	56.6783	-3.05537	0.733497	3.10701e-05	0.000538874	7	127	9	85	12	86	22	82
GXYLT2	10.2245	-5.43378	1.30467	3.11512e-05	0.000539544	1	45	0	7	0	14	0	3
RASSF10	9.58189	5.80115	1.39287	3.11507e-05	0.000539544	36	0	23	0	6	1	12	0
GPR84	289.628	-3.29456	0.79116	3.12434e-05	0.000540775	19	153	20	691	57	688	304	321
CXCL5	11.1022	-5.43116	1.30438	3.13014e-05	0.00054141	0	19	1	18	0	32	1	16
HIF1A	5657.01	-3.30769	0.79458	3.14349e-05	0.00054335	4728	2292	459	14680	582	19262	515	5412
FGD4	372.943	-4.09971	0.985238	3.16674e-05	0.000546998	141	48	2	1230	22	1152	66	525
CU639417.6	9.12046	5.7098	1.37243	3.17756e-05	0.000548496	29	0	24	1	27	0	3	0
KAT2B	1141.16	-2.93721	0.706104	3.186e-05	0.00054958	864	672	103	1961	284	1134	113	4925
MIR22HG	1742.92	-3.04256	0.731619	3.20108e-05	0.000551808	1198	1393	1134	4306	169	4100	54	2174
EDA	38.6813	3.12202	0.750949	3.21836e-05	0.000554411	23	3	86	3	86	9	69	20
EXO1	328.826	-2.97484	0.71574	3.23423e-05	0.000556768	110	435	68	431	91	180	13	1471
IL17D	31.6814	3.55074	0.854351	3.23771e-05	0.00055699	57	15	104	3	78	4	10	1
F2R	65.8214	-2.96601	0.71408	3.27266e-05	0.000562623	11	175	22	74	15	47	7	156
DCN	12.7697	-4.9264	1.18619	3.27956e-05	0.00056343	1	42	0	15	0	4	2	31
MLLT3	258.027	-2.69156	0.648289	3.29873e-05	0.00056596	168	313	38	384	114	274	22	884
SIGLEC22P	43.7611	-3.03441	0.730848	3.29728e-05	0.00056596	8	16	8	115	10	152	6	52
RPH3A	26.1665	-3.93329	0.947538	3.30942e-05	0.000567411	2	36	3	25	1	113	4	19
KLC2	407.263	2.36285	0.569347	3.32331e-05	0.000569411	681	143	806	110	889	125	455	149
PTGER3	11.8683	-5.61649	1.35349	3.32987e-05	0.000570057	2	5	0	21	0	22	0	54
IFT140	680.402	2.37491	0.572331	3.33156e-05	0.000570057	1021	245	1490	209	1536	196	705	213
SPRY2	2003.67	2.60398	0.627604	3.33816e-05	0.000570802	7957	468	1513	444	8808	423	254	214
BCL2L15	91.9612	-3.50072	0.843858	3.34702e-05	0.000571934	37	23	6	301	8	298	10	99
ST6GALNAC1	134.442	-3.66257	0.883065	3.36022e-05	0.000573806	8	393	95	79	6	29	6	403
MEF2C-AS1	66.8364	2.65484	0.640136	3.36406e-05	0.000574076	255	13	72	27	156	15	51	16
LCN2	12791.8	-3.97912	0.959601	3.37386e-05	0.000575364	1501	2230	39	51912	1081	33546	3215	15090
LINC00937	105.453	-3.47322	0.837931	3.39821e-05	0.000579128	30	13	14	395	8	313	8	125
ZNF257	13.3769	-4.61105	1.11286	3.42152e-05	0.000582711	7	35	0	27	1	23	0	10
FAM167A	198.024	3.50196	0.845273	3.42809e-05	0.000582803	68	35	1217	11	100	7	54	8
AP001922.3	9.32492	-5.80278	1.40065	3.42893e-05	0.000582803	1	3	0	31	0	21	0	25
ZNF70	428.861	2.39592	0.57828	3.42514e-05	0.000582803	998	100	1221	146	827	137	175	106
BCL2	942.113	2.25529	0.544543	3.44866e-05	0.000585376	1770	268	1694	294	3093	417	579	290
SLC17A7	8.97776	5.84773	1.41191	3.44715e-05	0.000585376	4	0	48	0	9	0	7	0
ITGAV	76.1781	-3.20668	0.774392	3.45946e-05	0.000586428	24	62	15	248	4	201	13	59
AC079174.2	16.059	-4.3547	1.05163	3.45941e-05	0.000586428	0	1	2	54	2	58	1	19
MARCO	36.3998	-3.0505	0.736896	3.47811e-05	0.000589197	3	40	10	87	10	84	10	50
NPPC	31.2469	3.93848	0.951563	3.48875e-05	0.000590607	118	5	46	1	135	2	1	3
FRRS1	43.9694	-2.9756	0.719086	3.50295e-05	0.000592618	18	60	1	52	10	45	17	157
ROBO1	57.9883	-3.35703	0.811738	3.54022e-05	0.000598524	18	18	9	70	2	42	5	354
SULT1B1	93.6532	-4.37125	1.05726	3.55718e-05	0.000600994	97	2	3	169	13	332	2	203
KCNS1	7.04481	-6.10254	1.47661	3.58344e-05	0.000604516	0	4	0	13	0	26	0	16
KCNQ2	17.9457	5.1582	1.24811	3.58362e-05	0.000604516	89	0	32	1	49	0	1	3
AC130469.2	67.3768	-3.27187	0.791702	3.58515e-05	0.000604516	15	21	5	141	7	249	16	107
AC017002.1	17.5217	-3.94158	0.954443	3.63207e-05	0.000612024	2	21	0	34	7	58	2	18
MEFV	400.076	-3.35329	0.812281	3.65553e-05	0.00061557	119	67	13	1376	91	1121	51	611
AC092042.1	14.0441	-5.63175	1.36447	3.66838e-05	0.000617324	0	18	2	6	0	13	0	80
HIST2H2BC	267.082	2.64801	0.641811	3.69387e-05	0.000621204	291	41	200	65	1726	50	174	68
C15orf48	47.512	-3.80502	0.922657	3.72373e-05	0.000625813	2	56	5	189	3	43	38	34
ERI1	277.184	-2.62917	0.637658	3.73709e-05	0.000627644	171	272	37	397	124	327	32	1022
AC243965.2	39.3752	3.03446	0.736042	3.74504e-05	0.000628565	48	5	90	9	157	5	25	15
M1AP	172.743	-3.19269	0.774514	3.7529e-05	0.00062947	21	54	23	648	17	529	41	108
CYR61	16.7219	-3.65188	0.886016	3.76106e-05	0.000630423	4	28	1	41	2	14	3	43
TNFRSF4	188.892	2.74322	0.665853	3.79114e-05	0.000635047	379	16	403	92	130	51	325	42
PBK	86.0869	-3.79108	0.920297	3.7984e-05	0.000635844	36	48	6	97	4	26	0	556
AC073850.1	16.1367	-5.05052	1.22623	3.80961e-05	0.000637303	3	11	0	54	0	1	0	74
LINC01268	75.2054	-8.29416	2.01415	3.82273e-05	0.000639078	6	27	0	293	0	269	0	39
SLC34A1	9.52202	-5.92958	1.44016	3.83317e-05	0.000640402	0	2	0	52	0	24	0	4
HIST1H3J	53.8281	3.87766	0.941877	3.83922e-05	0.000640994	12	3	18	3	480	1	36	4
IGHV4-59	21.4341	3.8868	0.944422	3.8629e-05	0.000644525	32	3	88	1	25	4	16	1
RFTN1	1772.55	2.52893	0.614896	3.90926e-05	0.000651834	3630	1175	3946	412	4301	336	1016	343
KIF14	176.261	-3.29422	0.801056	3.91665e-05	0.000652638	344	117	14	410	23	257	12	371
ADAMTSL4	408.81	-2.30252	0.560022	3.93137e-05	0.000654663	130	544	195	909	166	785	83	490
AC078925.2	13.7817	5.05104	1.22866	3.9395e-05	0.000655588	64	1	31	1	35	0	0	0
ZBTB46	398.621	2.68033	0.652382	3.98183e-05	0.0006622	592	119	1402	92	199	52	472	74
GBP5	352.437	-2.81371	0.685142	4.01256e-05	0.000666875	275	230	125	913	66	693	23	685
ZNF273	171.47	-2.62082	0.638477	4.0468e-05	0.000672128	146	174	21	332	53	232	30	466
HIST2H2AB	111.401	3.27648	0.798333	4.05797e-05	0.000673544	33	14	55	12	870	10	98	10
SPTBN2	238.393	-2.84935	0.694585	4.09178e-05	0.000678714	51	701	84	234	34	76	21	617
MIR503HG	27.5818	-3.26381	0.796003	4.12717e-05	0.000684138	4	22	7	80	4	82	4	23
TLN2	295.27	-3.01639	0.735889	4.14983e-05	0.000687447	71	579	46	247	66	79	16	1327
AF201337.1	1652.39	2.21371	0.540176	4.16496e-05	0.000689504	4073	699	1957	515	5440	902	1049	278
ARHGAP31	111.218	-2.81172	0.686261	4.18242e-05	0.000691946	24	186	33	317	16	152	39	105
CLEC4A	26.3067	-3.65608	0.892602	4.20382e-05	0.000694982	6	10	2	57	13	78	0	62
AC011472.2	126.528	-3.92162	0.957462	4.20623e-05	0.000694982	25	89	0	166	9	343	149	178
AC078925.1	15.9867	4.61847	1.12879	4.28576e-05	0.000707664	60	0	39	1	50	3	0	0
CORO2A	517.761	-3.03568	0.742003	4.29149e-05	0.000708152	76	329	144	1582	30	1143	255	633
AC098614.1	1624.68	2.17493	0.531707	4.30523e-05	0.000709958	3960	627	2039	519	5205	875	1051	344
JMY	480.087	-3.20235	0.783108	4.32719e-05	0.000713118	211	409	149	756	11	1225	72	1136
ANO8	693.039	2.37209	0.580222	4.34645e-05	0.00071583	1365	171	1216	242	1151	326	943	173
FAM84B	99.6489	-2.7548	0.674489	4.42147e-05	0.000727715	37	165	83	197	17	183	6	101
ST3GAL6	152.922	-3.09896	0.760102	4.5615e-05	0.000749901	28	74	11	417	25	446	70	179
MMP25	2454.84	-3.85797	0.946278	4.56216e-05	0.000749901	876	60	72	5280	204	7269	395	7124
EXT1	137.841	-2.83062	0.694489	4.58492e-05	0.000753156	56	193	99	192	18	221	12	327
SATB2	19.1495	-4.2699	1.04781	4.60012e-05	0.00075468	0	6	2	54	1	65	6	24
NGB	11.0481	5.34287	1.31109	4.59883e-05	0.00075468	64	1	28	0	3	0	3	0
AC021028.1	26.0105	2.97659	0.730501	4.60693e-05	0.000755311	56	5	56	6	76	7	18	5
KLF11	660.036	-2.64835	0.650414	4.66538e-05	0.000764402	135	537	609	1443	376	1532	21	839
BMPR2	143.742	-2.39238	0.587757	4.69425e-05	0.000768638	76	178	49	248	32	227	38	326
C1orf116	27.0215	-3.69719	0.908412	4.70243e-05	0.000769484	11	80	10	34	1	16	0	54
PHC1P1	730.366	2.26284	0.556191	4.73257e-05	0.000773422	1648	242	1709	252	1597	231	411	227
NEDD4	170.019	-3.21509	0.790231	4.73087e-05	0.000773422	131	67	7	436	48	432	19	329
SERPINB9	397.025	-2.31798	0.56981	4.74193e-05	0.000774455	331	746	128	1311	83	346	37	218
LINC01480	32.2515	3.27581	0.805346	4.75046e-05	0.00077535	188	5	22	4	35	9	27	2
C17orf67	63.684	2.51032	0.617213	4.7584e-05	0.000776149	185	14	75	23	179	24	54	15
RPL9P33	21.3837	-4.45007	1.09466	4.79817e-05	0.000782135	3	2	0	75	1	59	2	43
HHLA2	15.2754	-4.15846	1.02299	4.80342e-05	0.000782491	3	11	1	30	1	63	1	15
UNC5B	17.6887	-4.15707	1.02282	4.81738e-05	0.000784263	1	43	7	25	0	24	2	33
AC132807.1	9.15712	5.6924	1.40085	4.83369e-05	0.000786415	44	0	5	1	31	0	7	0
IGKV2D-40	7.33077	5.97255	1.47	4.84564e-05	0.000787858	39	0	15	0	6	0	5	0
FSTL1	56.8938	-3.13943	0.772811	4.85814e-05	0.000789386	11	211	23	55	9	45	2	53
AK8	32.1686	3.19675	0.786998	4.8664e-05	0.000790224	33	10	58	3	131	6	33	6
AL138724.1	44.9212	2.83989	0.699411	4.89889e-05	0.000794488	45	12	80	10	149	11	59	9
TLE6	16.8522	3.77539	0.929774	4.89587e-05	0.000794488	31	2	41	2	13	2	32	2
AC017104.1	47.9677	3.09209	0.761593	4.90661e-05	0.000795233	25	3	164	7	142	32	28	4
TSGA10IP	17.2758	5.08188	1.25179	4.91338e-05	0.000795823	7	6	60	0	63	1	10	0
AC027097.1	50.4849	2.624	0.646444	4.92573e-05	0.000797317	84	7	70	16	239	19	28	12
TNFRSF10C	331.436	-3.19785	0.787847	4.92888e-05	0.000797321	75	70	9	987	66	722	101	809
BLVRA	562.782	-2.94954	0.726816	4.94608e-05	0.000799088	49	1181	160	511	250	414	65	1890
BEND7	10.7289	-5.196	1.28035	4.94393e-05	0.000799088	1	2	0	15	1	42	0	31
GPR161	50.3645	-3.4807	0.857872	4.96288e-05	0.000801295	9	23	3	35	5	18	1	360
SPTBN4	32.0264	-3.71741	0.916278	4.96898e-05	0.000801771	0	35	6	23	1	11	10	183
MISP3	46.7658	-2.80387	0.691186	4.97914e-05	0.000802902	10	48	22	105	6	85	12	93
EPB41L4A	24.8567	-3.71929	0.917069	5.00005e-05	0.000805764	4	26	1	18	2	5	2	158
SLC12A9-AS1	25.4684	3.58146	0.883228	5.01421e-05	0.000807535	30	7	45	6	65	0	44	5
SEC14L5	15.1537	-4.27759	1.05501	5.02283e-05	0.000808411	1	42	3	20	0	12	2	35
S100A13	95.6646	2.43589	0.600937	5.0459e-05	0.000810631	176	26	189	33	194	38	109	23
AP002358.2	32.0667	-3.11208	0.767758	5.04652e-05	0.000810631	14	51	10	80	13	57	0	37
GALNT9	14.3862	4.93682	1.21785	5.04109e-05	0.000810631	41	0	57	0	16	1	5	2
TNFAIP2	6431.89	-2.81385	0.694227	5.05191e-05	0.000810631	1318	5136	3135	20757	429	12855	1879	6929
LILRA5	957.426	-2.41727	0.596389	5.05253e-05	0.000810631	318	1141	289	2636	286	1777	290	1004
PDLIM5	220.556	-2.3256	0.573894	5.07131e-05	0.000813134	92	219	55	537	100	433	57	330
GYG1P3	177.836	-2.32304	0.573474	5.10363e-05	0.000817801	78	166	45	370	119	532	20	146
LONRF3	164.591	-2.76153	0.682296	5.1789e-05	0.000829341	11	98	38	287	70	665	45	122
LIMS2	104.335	2.52776	0.624951	5.23827e-05	0.000838321	218	12	271	38	132	32	104	45
AL451069.2	29.7421	3.74023	0.92491	5.2574e-05	0.000840854	99	3	47	6	26	10	47	0
LINC01002	887.592	-2.98031	0.737085	5.26888e-05	0.000842162	363	209	89	2751	190	2400	136	1481
OR6N2	15.8296	-5.32777	1.31847	5.32539e-05	0.000850659	2	1	0	98	0	29	0	9
CBFA2T3	2014.5	2.22338	0.550264	5.33233e-05	0.000851235	3080	627	2983	672	3395	580	3501	868
SLC36A1	808.457	-2.56168	0.634083	5.34562e-05	0.000852822	281	1104	237	1399	93	1237	422	1600
BPGM	775.511	-2.89594	0.716884	5.35374e-05	0.000853412	97	1695	253	1313	286	284	77	2206
PGLYRP1	4751.38	-3.98857	0.987386	5.35601e-05	0.000853412	609	162	20	15728	499	15398	745	7558
ODF3L1	17.2346	4.22642	1.04646	5.37325e-05	0.000855623	12	0	17	4	108	5	17	0
ICAM1	2026.68	-2.66106	0.659006	5.39112e-05	0.000857932	288	2326	1428	5606	245	3037	687	2566
RNASE1	30.2613	-3.19806	0.792231	5.41915e-05	0.000861855	7	72	3	23	1	15	13	98
MAFA	17.9014	3.50452	0.868461	5.45272e-05	0.000866653	36	5	27	1	67	3	17	3
VNN2	1539.13	-3.53259	0.875611	5.47341e-05	0.000869399	715	120	32	2958	665	6654	76	2008
NTNG2	1925.44	-2.96	0.733923	5.50402e-05	0.000873715	247	309	172	5246	288	5819	748	3278
RFESD	74.4565	-3.15269	0.78181	5.51738e-05	0.000875291	27	70	5	102	17	25	4	402
CDS1	7.74374	-5.73486	1.42225	5.52481e-05	0.000875924	0	12	0	20	0	16	1	13
LVRN	18.0631	-5.23238	1.29773	5.53175e-05	0.000875935	6	1	0	72	1	31	0	50
RNA5-8SN1	1051.71	2.9005	0.71938	5.53167e-05	0.000875935	390	232	971	102	868	84	3749	252
C4BPA	17.3316	-4.56568	1.1327	5.5591e-05	0.000879718	1	1	1	73	0	3	1	77
CCDC40	27.2007	3.14251	0.77985	5.58629e-05	0.000883474	28	4	74	3	57	7	36	7
PHC1	624.146	2.22089	0.551297	5.61406e-05	0.000887313	1430	229	1422	224	1297	209	375	179
ABCB10	1253.08	-2.81802	0.699563	5.61925e-05	0.000887584	493	1116	78	1655	438	490	164	6518
BST1	1468.38	-2.58887	0.64278	5.6344e-05	0.000889426	377	862	174	3582	627	4415	458	1658
PYGL	4667.18	-3.40888	0.846514	5.65025e-05	0.000891375	922	741	81	12161	818	18022	1007	5458
ICOSLG	4928.64	2.82622	0.701889	5.65923e-05	0.000892239	6906	1578	25426	597	2911	488	881	244
FCER2	188.801	2.70783	0.672753	5.69753e-05	0.000897723	196	18	646	50	326	147	130	23
MIR3936HG	13.2711	-3.86388	0.960026	5.70323e-05	0.000898065	2	11	2	34	2	32	1	27
AC245884.11	66.8298	-2.82527	0.702043	5.71298e-05	0.000899044	16	99	71	165	13	100	3	67
ARG1	3269.54	-4.09233	1.01707	5.73049e-05	0.000901243	1235	387	13	11500	174	9861	654	4074
RAB8B	876.217	-2.9908	0.743589	5.76774e-05	0.000906543	804	393	65	1844	186	2299	138	1781
SOGA1	724.565	2.2629	0.562745	5.7907e-05	0.00090959	1784	213	1795	246	1417	299	347	173
MYL6B	1163.66	2.63735	0.655933	5.8012e-05	0.000910117	1128	532	2310	208	2650	236	1740	352
HAS1	50.5079	-4.44288	1.10497	5.7996e-05	0.000910117	1	247	7	27	0	43	2	7
KIF15	256.76	-2.9337	0.730486	5.91717e-05	0.000927739	335	176	25	515	33	232	35	898
IL18R1	178.66	-3.85205	0.959245	5.92653e-05	0.000928636	190	38	8	627	4	414	25	246
C19orf38	1479.73	-2.73396	0.680948	5.94607e-05	0.000931125	254	1117	263	3557	317	3587	903	1822
VEPH1	35.5389	-3.65685	0.911011	5.96834e-05	0.000933872	4	2	1	122	5	62	5	112
SLC26A8	230.283	-3.55456	0.88555	5.97095e-05	0.000933872	42	56	4	633	23	891	67	190
ICAM5	60.3689	-2.61614	0.651959	6.0019e-05	0.000938137	13	110	21	116	11	30	16	166
KAZN	119.858	-2.79963	0.697897	6.03289e-05	0.000942403	27	36	17	339	29	377	26	158
SMIM5	168.873	-2.48686	0.620139	6.06789e-05	0.00094729	72	355	87	240	38	127	20	401
NFIX	548.1	-2.69987	0.673464	6.09943e-05	0.00095163	68	1261	150	618	95	172	129	1809
COL6A3	80.3355	-3.06308	0.76417	6.11385e-05	0.000953297	18	307	27	60	6	20	4	138
CD177	4461.58	-4.03636	1.00738	6.15553e-05	0.000959208	400	65	31	23113	282	8866	502	5717
SHTN1	83.341	-7.54877	1.88557	6.24266e-05	0.000972191	35	26	1	288	0	280	0	81
SMIM1	281.96	-3.17386	0.792991	6.27035e-05	0.000975907	9	848	57	315	9	46	113	680
FAM214B	1799.3	-2.34479	0.585906	6.28132e-05	0.000976853	546	1999	431	3718	493	2590	1031	3611
EDNRB	9.93673	-4.94486	1.23563	6.2841e-05	0.000976853	1	40	0	4	1	15	0	9
AC135068.8	15.8059	3.55982	0.889573	6.28828e-05	0.000976908	32	3	30	1	51	3	15	3
SYNJ1	658.926	-3.08123	0.770011	6.29299e-05	0.000977044	524	282	55	2151	85	1418	111	1026
PKP4	642.664	-2.54165	0.635281	6.3121e-05	0.000979414	337	552	64	1155	452	874	105	2003
PFKFB2	1154.03	-3.36322	0.840897	6.34601e-05	0.000983478	1194	291	107	3779	90	2745	128	1688
RNA5-8SN5	2152.21	2.82302	0.705816	6.34355e-05	0.000983478	831	466	1952	225	1658	169	7709	559
ASMTL	1849.35	2.35138	0.587954	6.35399e-05	0.000984115	2415	570	2180	694	4167	477	3476	542
DEFB1	17.7271	-4.39308	1.09869	6.37525e-05	0.000986809	0	47	0	2	6	66	1	9
SLC44A4	31.095	-3.74554	0.93692	6.39562e-05	0.00098936	1	90	7	98	5	6	1	30
PPP1R3D	250.477	-2.39884	0.600153	6.4138e-05	0.00099157	99	181	77	595	91	744	40	249
IGHJ2	65.2366	3.68233	0.921552	6.44782e-05	0.000996225	302	19	212	5	9	6	10	0
AC015883.1	11.5067	4.66809	1.1691	6.52749e-05	0.00100792	15	0	21	1	6	1	33	1
MIR3648-2	51.6959	3.47833	0.871334	6.55287e-05	0.00101123	7	2	16	3	39	1	224	15
AL627309.8	248.951	-3.08418	0.772754	6.57514e-05	0.00101405	106	61	13	699	72	781	33	367
CTH	43.1545	-2.67214	0.669627	6.59365e-05	0.00101629	30	70	7	46	11	83	7	95
LMTK2	1328.84	-2.71769	0.681452	6.66067e-05	0.001026	760	1034	670	2118	241	3154	99	3065
NCAPG	323.349	-2.83869	0.712155	6.71809e-05	0.00103422	374	235	48	551	51	323	31	1215
UCA1	31.2969	-3.44403	0.864199	6.74152e-05	0.0010372	6	113	4	54	6	7	1	40
ZNF528-AS1	36.6931	2.7374	0.68713	6.78167e-05	0.00104275	75	6	40	12	147	17	32	5
TRPT1	622.278	2.33241	0.585683	6.82269e-05	0.00104842	781	192	879	185	1192	193	1176	201
CD177P1	839.555	-3.83189	0.96228	6.831e-05	0.00104907	71	23	7	4262	68	1744	107	1030
IFITM10	125.602	-3.05619	0.768085	6.92143e-05	0.00106231	39	126	23	163	7	500	22	122
HBA1	232927	-3.1049	0.781108	7.03815e-05	0.00107958	7317	701085	71815	296894	3477	17223	76804	548995
NRXN1	13.8847	-4.95202	1.2462	7.07669e-05	0.00108484	2	1	0	54	1	27	0	38
TTLL7	15.4097	-3.93204	0.989582	7.0844e-05	0.00108537	1	5	1	20	2	19	2	86
NLRP2	92.2286	-2.75762	0.694075	7.09465e-05	0.00108628	39	125	38	82	8	84	14	374
IGHJ3	95.8049	3.57314	0.899447	7.10948e-05	0.0010879	96	29	506	7	27	8	49	1
TRPC2	30.1679	-3.90334	0.982698	7.12535e-05	0.00108924	1	48	2	67	6	93	9	7
AC116914.2	26.615	3.17513	0.799375	7.12681e-05	0.00108924	53	2	18	5	28	4	75	7
TPTEP1	460.318	3.34615	0.842488	7.13473e-05	0.0010898	1672	23	25	93	2293	104	316	44
RAB11FIP1	3466.55	-2.49767	0.629062	7.17333e-05	0.00109367	1706	2469	1820	6972	847	9724	326	4966
ACSS3	13.1565	-5.22895	1.31693	7.17072e-05	0.00109367	0	3	0	51	0	38	4	14
PRAM1	3524.58	-3.08	0.775753	7.17724e-05	0.00109367	528	1512	229	9691	502	8687	2780	4291
LINC01694	13.6812	-4.14204	1.04318	7.16932e-05	0.00109367	3	23	2	41	0	33	1	5
SYNE1	3769.17	-3.4588	0.871727	7.25539e-05	0.00110478	2021	251	393	13525	445	10849	252	4996
IGLV2-5	11.1204	4.75524	1.19851	7.25879e-05	0.00110478	51	1	12	0	14	1	15	1
PTPRD	20.1017	-3.81953	0.962766	7.27076e-05	0.00110594	15	42	3	29	1	54	0	13
KIF11	445.377	-2.87856	0.725674	7.2862e-05	0.00110762	404	281	38	778	109	383	43	1895
FAM157A	1801.54	-2.82976	0.713439	7.29762e-05	0.0011087	618	405	201	5252	437	4905	347	3254
S100A1	44.4554	2.61867	0.66026	7.30527e-05	0.0011092	66	9	116	14	105	17	37	9
SEMA3C	15.5106	-3.92419	0.989616	7.32828e-05	0.00111203	3	5	1	27	2	54	1	39
LHFPL6	73.691	2.62473	0.661994	7.34298e-05	0.0011136	121	37	86	11	266	20	80	18
MPDZ	8.61853	-5.59303	1.41076	7.35388e-05	0.00111459	0	3	0	28	0	25	1	16
IGHV4-34	19.8997	3.76686	0.95026	7.36939e-05	0.00111627	44	4	66	0	37	4	11	2
MATK	1889.49	2.67867	0.675973	7.41123e-05	0.00112194	1563	691	4205	468	3928	548	2948	268
STX11	2802.83	-2.499	0.63078	7.43991e-05	0.00112528	751	3495	1701	4431	656	7894	444	2954
ARHGEF34P	111.674	-2.61255	0.659454	7.44212e-05	0.00112528	36	69	25	446	35	253	13	65
TFEB	1479.67	2.40935	0.608246	7.45888e-05	0.00112645	1183	248	1600	486	3504	541	3340	361
CHRDL1	19.8854	-3.87645	0.97865	7.46312e-05	0.00112645	19	68	0	16	3	21	0	22
AC103876.1	14.6976	-4.97989	1.25721	7.46128e-05	0.00112645	4	10	0	23	0	3	0	91
FAM92A1P1	15.8927	-3.92269	0.990411	7.47403e-05	0.00112676	0	19	6	25	3	24	1	54
PIK3IP1	3225.68	2.33348	0.589147	7.47063e-05	0.00112676	5495	955	6519	883	2853	836	5607	1174
MPP6	42.6071	-2.69487	0.680478	7.48693e-05	0.00112804	22	51	11	75	4	43	12	134
PIP5K1B	399.32	-2.49717	0.630584	7.49229e-05	0.00112818	106	453	184	513	114	312	54	1629
AL033543.1	55.6918	3.0021	0.758288	7.52469e-05	0.00113239	168	2	91	21	49	16	86	14
RNA5-8S5	1077.21	2.81718	0.711616	7.53115e-05	0.0011327	412	234	919	108	800	83	3922	272
NHLRC1	21.3456	-3.76315	0.950995	7.58757e-05	0.00114051	0	42	3	30	9	18	2	69
CAPN11	92.2565	2.66439	0.673377	7.59726e-05	0.00114129	223	59	110	21	191	23	120	10
ABCC6	66.9307	-3.21754	0.813284	7.61427e-05	0.00114317	18	29	7	189	5	230	14	63
ZNRF2P1	16.2563	-3.76871	0.952837	7.64546e-05	0.00114718	1	28	1	33	2	16	6	42
TRIM58	718.304	-3.14936	0.796393	7.66843e-05	0.00114995	26	1703	168	973	192	193	102	2322
MAMLD1	51.8755	-2.87625	0.727367	7.67478e-05	0.00115022	11	100	9	86	13	15	8	180
NCKAP1	15.5845	-3.58247	0.906075	7.69069e-05	0.00115193	2	16	2	30	1	11	4	65
AC010507.1	46.3382	-3.29403	0.833532	7.75371e-05	0.00116069	16	9	3	139	10	130	5	88
ALDH7A1P1	113.247	2.56441	0.649046	7.78096e-05	0.00116408	221	43	197	23	510	28	29	18
GYG1	2389.8	-2.31079	0.584883	7.78706e-05	0.00116431	1034	1881	487	5205	1334	7689	366	1824
AFF3	839.522	2.38698	0.604208	7.79581e-05	0.00116494	3898	306	905	236	957	343	631	110
HIST1H2AG	378.404	2.99173	0.757591	7.84747e-05	0.00117197	173	50	126	22	3355	29	164	53
DNAH10	77.5175	-2.66521	0.674955	7.85702e-05	0.00117271	8	36	14	177	38	272	22	74
CCDC144B	131.832	-3.24551	0.822229	7.90655e-05	0.00117941	57	20	11	538	20	280	14	209
LY6E	2976.46	2.80653	0.711336	7.96558e-05	0.00118752	1387	1073	3903	424	14058	702	3724	590
CREB3L3	11.8851	-5.08855	1.28988	7.98072e-05	0.00118908	0	38	4	18	0	5	0	24
CCR5	16.8194	-3.86392	0.979676	8.01081e-05	0.00119287	2	37	0	34	7	35	2	14
TREML2	574.749	-2.59434	0.657834	8.0214e-05	0.00119375	159	306	257	1692	65	1308	142	850
BAIAP2	185.695	-2.50049	0.634827	8.18754e-05	0.00121776	39	240	155	383	37	294	39	301
NHS	30.6706	-4.48416	1.13911	8.26608e-05	0.00122872	14	1	0	81	4	116	1	48
CDYL2	217.238	-2.41669	0.614009	8.28792e-05	0.00123125	38	249	67	425	79	382	107	391
HMGB2P1	1037.93	-2.24751	0.571173	8.32311e-05	0.00123576	894	1735	195	1580	591	1208	150	2207
OBSCN	1493.59	2.41849	0.615025	8.41224e-05	0.00124826	2518	402	5230	351	1465	344	1140	459
C9orf47	32.0548	-3.93705	1.00125	8.41988e-05	0.00124867	0	3	4	79	2	151	7	18
AC133065.2	196.944	2.51911	0.640722	8.43571e-05	0.00125029	409	38	309	85	285	88	314	32
DSP	9.63656	-5.20757	1.32497	8.48309e-05	0.00125658	0	7	0	21	3	13	0	40
VIPR2	19.589	4.43604	1.12889	8.50967e-05	0.00125979	58	2	12	0	0	1	61	1
HMGB2	12083.2	-2.23707	0.569356	8.52557e-05	0.00126141	10287	18065	2131	18698	7177	15313	1935	26851
MYT1	25.8145	-3.5426	0.90196	8.57732e-05	0.00126833	4	108	3	31	1	6	3	25
FAM110D	13.9885	-5.09039	1.29651	8.62889e-05	0.00127466	0	61	0	8	3	4	0	23
DAB2	75.0223	-2.69248	0.685797	8.63516e-05	0.00127466	30	165	17	111	66	103	3	108
NUP50	1494.1	-2.43747	0.62084	8.63404e-05	0.00127466	985	1147	197	2961	526	3262	423	3010
ZMAT3	581.185	2.67376	0.681205	8.6715e-05	0.00127854	2305	46	294	152	849	188	902	187
SAMSN1	1099.31	-3.60878	0.919408	8.66896e-05	0.00127854	883	274	18	3287	108	3601	151	1060
AJ239328.1	26.8819	-3.86961	0.985995	8.68824e-05	0.00128027	5	13	0	89	2	81	7	26
HBA2	247471	-3.07081	0.782557	8.70639e-05	0.0012822	7863	745572	78193	319551	3767	18492	84294	570356
RNA5-8SN2	1086.2	2.80755	0.716075	8.82724e-05	0.00129925	402	243	873	107	865	86	3967	273
LRMDA	163.803	-3.56374	0.909131	8.8572e-05	0.00130291	15	248	4	225	34	311	239	84
DENND2C	15.0345	-3.77307	0.962619	8.87014e-05	0.00130336	3	10	1	36	1	41	3	30
MED12L	173.34	-3.10249	0.791538	8.87047e-05	0.00130336	15	140	10	307	22	177	293	312
AC036108.4	11.1377	-4.88178	1.24557	8.87965e-05	0.00130395	0	1	3	48	0	30	0	14
PCDH9	37.3234	3.03674	0.774975	8.91035e-05	0.00130771	74	4	24	13	72	8	88	5
AC025171.3	26.1568	3.85017	0.982675	8.92697e-05	0.00130939	122	1	11	6	121	1	5	2
CCDC188	89.9627	2.88208	0.73562	8.93253e-05	0.00130945	133	21	208	29	118	32	143	5
ZNF662	20.7988	-3.69019	0.941976	8.94719e-05	0.00131085	6	14	2	51	1	78	2	17
MIR3648-1	54.9216	3.22148	0.822469	8.97182e-05	0.0013137	19	7	18	1	37	2	226	23
PLIN4	307.334	-2.85589	0.729314	9.00841e-05	0.0013183	180	89	53	723	58	792	42	709
FGFR1	282.121	-2.63565	0.673316	9.06183e-05	0.0013246	83	730	86	512	39	351	86	221
FADS3	1418.01	2.38659	0.609677	9.05868e-05	0.0013246	2020	508	3232	446	2072	474	1979	307
GPC4	38.1685	-3.52877	0.901645	9.08923e-05	0.00132713	1	36	1	12	3	3	9	265
LINC02470	32.0315	-3.91678	1.00079	9.08955e-05	0.00132713	2	6	8	187	0	69	1	2
PEG3	11.2459	-4.89644	1.25116	9.09568e-05	0.00132726	2	5	0	24	0	30	1	34
GALNT2	3853.74	2.19723	0.56152	9.11585e-05	0.00132878	11118	1389	6264	1174	8332	966	2592	2036
LAMA3	35.9859	3.59817	0.919549	9.11652e-05	0.00132878	84	4	22	2	225	1	12	17
AL627309.7	386.763	-2.74219	0.700848	9.12814e-05	0.00132971	146	137	32	1103	138	1038	81	620
C5orf58	42.957	-3.73096	0.953849	9.17337e-05	0.00133554	16	7	1	138	4	153	4	43
AC026951.1	17.6582	-4.27488	1.09304	9.19064e-05	0.00133729	4	11	0	33	3	11	0	95
AC092145.1	32.1815	-3.46646	0.886412	9.20419e-05	0.0013385	7	3	4	111	5	71	2	79
ST6GALNAC3	42.9786	-3.80163	0.972266	9.22672e-05	0.00134101	16	6	2	126	1	128	7	82
LRP2BP	29.6025	2.94599	0.753798	9.29904e-05	0.00135075	102	2	53	10	50	8	25	8
AL139424.2	25.8082	-3.86597	0.989419	9.33273e-05	0.00135487	15	6	2	63	2	91	1	41
COL16A1	14.9312	-3.95733	1.01285	9.34041e-05	0.00135521	1	50	2	19	1	14	2	20
TMPRSS4-AS1	54.0817	-2.98568	0.764208	9.34906e-05	0.00135522	31	51	31	130	9	107	1	92
PEAK1	871.919	-2.90843	0.744468	9.35584e-05	0.00135522	641	285	74	2282	222	1940	137	1977
CCL18	8.34591	-5.52701	1.41475	9.35645e-05	0.00135522	0	15	0	7	1	7	0	39
ADGRE3	167.999	-3.56964	0.914464	9.48003e-05	0.00137234	52	7	5	391	24	580	24	361
TMEM154	584.425	-3.53123	0.904709	9.4944e-05	0.00137364	252	43	16	1731	76	1719	95	1112
AL512353.1	20.8021	-3.67242	0.941307	9.5634e-05	0.00138284	4	37	1	44	7	7	1	72
SLC6A6P1	36.8869	-2.96862	0.760961	9.5736e-05	0.00138353	11	29	18	107	2	70	6	63
TBX21	226.879	2.58852	0.663649	9.60191e-05	0.00138683	644	62	678	50	467	44	33	40
CYP4F26P	15.1085	-4.1413	1.06186	9.61789e-05	0.00138835	0	6	0	17	9	33	2	65
CLCN5	147.527	-2.90232	0.744362	9.6562e-05	0.0013931	135	73	10	288	40	268	23	446
MIAT	258.553	-3.02328	0.775433	9.6662e-05	0.00139375	99	76	38	349	27	1298	17	237
RNA5-8SN3	1083.85	2.80496	0.7196	9.70119e-05	0.001398	379	235	970	101	852	96	3905	279
AC124016.1	44.5808	2.60538	0.668564	9.74012e-05	0.00140282	54	10	98	14	81	12	68	12
CTSH	1375.3	-2.7033	0.69376	9.75574e-05	0.00140427	563	1151	250	2838	158	3681	545	1938
LARGE2	54.8094	3.34158	0.857765	9.79212e-05	0.00140872	71	40	170	3	67	2	55	14
AL356275.1	125.876	3.47767	0.892997	9.84504e-05	0.00141319	785	7	169	20	10	22	95	8
CDCP1	28.9932	-3.18182	0.816947	9.82894e-05	0.00141319	3	62	4	47	21	30	3	63
ARHGAP24	228.054	-3.28746	0.844113	9.83726e-05	0.00141319	117	41	21	906	15	483	38	351
SRGN	23404.3	-2.84228	0.729844	9.84541e-05	0.00141319	7174	33535	1081	42167	10315	63420	9846	16318
JHDM1D-AS1	56.9356	-2.76698	0.710561	9.85712e-05	0.00141407	14	76	42	91	9	52	6	178
PLPPR2	809.439	-2.7479	0.705741	9.87495e-05	0.00141584	251	407	99	2035	111	1857	428	1457
DPF3	178.513	-2.76611	0.710479	9.88886e-05	0.00141703	143	265	26	201	11	27	11	833
STRIP2	176.734	-3.12655	0.803232	9.92344e-05	0.00142119	80	160	16	234	31	53	4	977
EPAS1	101.586	-3.02407	0.777125	9.96853e-05	0.00142604	49	230	81	129	4	163	7	115
ZNF106	1648.12	-2.43843	0.626611	9.96458e-05	0.00142604	1372	1369	209	3440	707	2780	329	3826
SESN3	448.952	-2.70088	0.694164	9.99012e-05	0.00142833	340	384	147	1259	35	862	77	639
GRAP	128.065	2.79667	0.719053	0.000100503	0.00143612	117	48	324	18	221	36	193	22
CAMK1G	8.71511	-5.32106	1.36866	0.000101164	0.00144477	1	3	0	16	0	45	0	7
GPRIN3	321.655	-3.06053	0.787519	0.000101785	0.00145231	294	325	163	790	12	820	11	235
HIST1H2APS5	11.4359	5.03102	1.29457	0.000101807	0.00145231	4	0	9	2	88	0	10	0
PLPP1	81.5178	2.79204	0.718551	0.000102054	0.00145503	89	36	89	17	187	13	175	14
TUBAL3	10.1923	-5.33599	1.37427	0.000103271	0.00147155	0	28	1	6	0	2	0	43
ADORA2A-AS1	316.109	-2.90538	0.748395	0.00010354	0.00147456	64	39	89	964	39	1079	29	383
FAM72C	65.6384	-2.98498	0.769026	0.000103808	0.00147755	20	66	4	87	36	37	6	316
AC239868.1	250.641	2.60844	0.672115	0.000104055	0.00148024	258	39	164	69	1672	39	166	60
ERGIC1	7136.94	2.23784	0.57695	0.000104999	0.00149284	9644	2726	18616	2661	16803	1930	5258	2157
EXOC6B	33.2105	-2.80268	0.722729	0.000105357	0.00149709	21	40	5	60	6	51	7	85
ZNF532	71.4794	-2.99257	0.771921	0.000105849	0.00150324	28	46	6	193	15	263	8	32
STARD8	410.502	-2.62152	0.676385	0.000106283	0.00150857	87	710	36	831	226	392	188	794
IGKV1-22	15.8401	4.85801	1.25363	0.000106559	0.00150996	135	0	4	0	14	2	3	0
IL18RAP	712.569	-3.67364	0.947982	0.000106528	0.00150996	441	47	39	2678	35	1953	86	895
ZNF667-AS1	21.2259	-3.6458	0.940792	0.000106518	0.00150996	2	22	4	22	6	20	0	107
SHROOM1	20.1589	-3.49869	0.903132	0.000107084	0.00151655	4	9	3	55	2	73	2	20
ESPN	200.253	-3.6305	0.937336	0.000107411	0.00151886	1	1006	25	91	11	43	7	151
APBA1	78.6121	2.64862	0.683835	0.000107426	0.00151886	382	24	137	11	28	10	60	22
AC092119.1	7.01076	-5.58932	1.44303	0.000107358	0.00151886	0	13	0	15	0	15	1	11
CXCL1	262.269	-3.57904	0.924208	0.000107705	0.00152197	25	37	0	590	74	1087	57	331
IRX3	87.7726	4.15702	1.07363	0.000107975	0.00152493	16	3	1	2	160	1	369	3
PLEKHH3	253.332	-2.66771	0.689072	0.000108191	0.00152714	28	575	81	273	34	74	68	849
TMSB10P1	3974.25	2.63965	0.682038	0.000108728	0.00153387	3189	1404	5737	820	7578	1052	8885	657
LINC01108	12.6052	5.01023	1.2949	0.000109199	0.00153966	39	0	0	0	80	2	8	0
S100A9	143336	-3.58215	0.925916	0.000109388	0.00154148	24568	18246	737	423076	23499	498655	32444	190894
PLXNB2	12061	2.36197	0.610571	0.000109524	0.00154253	19114	5425	19615	4686	22103	3422	18470	2245
AZU1	35368.2	-6.05268	1.56519	0.000110152	0.00155053	2603	82371	82	54910	576	53404	43033	6465
AC084781.1	6.64325	5.78811	1.49692	0.000110328	0.00155215	27	0	5	0	5	0	15	0
MIR646HG	75.123	-3.72661	0.96413	0.000110974	0.00156037	24	8	2	273	3	209	15	109
NECAB2	23.0669	-4.04851	1.04784	0.000111689	0.00156956	1	0	1	82	1	68	4	41
FBXO5	329.627	-2.90964	0.753301	0.000112222	0.00157618	319	339	39	585	96	232	12	1246
MYL6BP1	113.402	2.61156	0.676428	0.000113014	0.00158558	117	48	233	19	251	24	165	38
BGN	14.0669	-4.2329	1.09638	0.000113015	0.00158558	2	53	1	15	0	6	2	22
AASS	66.7638	3.49225	0.904672	0.000113277	0.00158837	478	0	21	5	47	6	52	15
HIST1H4E	239.941	3.26337	0.845563	0.000113664	0.00159292	74	31	68	31	1880	13	247	16
PIK3C2B	641.535	2.25232	0.583848	0.000114455	0.00160312	1584	329	1721	186	1136	212	233	96
LIPC-AS1	8.13795	5.50741	1.42774	0.000114584	0.00160405	36	0	3	1	16	0	14	0
STAC	11.7107	-4.3765	1.13467	0.000114757	0.00160559	3	33	2	13	0	29	0	7
TTYH3	6595.17	2.1954	0.56934	0.000115239	0.00161144	12361	3400	13704	2829	9642	1550	7542	1765
LINC02035	327.335	-3.2751	0.84961	0.000115809	0.00161853	152	72	19	1085	29	1035	54	334
HSPB1P2	386.165	2.91038	0.755103	0.000116069	0.00162128	136	113	245	39	531	28	1339	93
ICAM2	526.844	2.54759	0.661042	0.000116252	0.00162295	288	137	471	96	1671	86	1156	219
FBXO44	414.857	2.3656	0.613871	0.000116406	0.0016242	1066	82	763	220	550	199	462	77
AC139495.3	240.177	-2.56179	0.665202	0.000117565	0.00163948	59	183	102	442	49	929	29	153
ZMYND15	66.8505	-2.72715	0.708228	0.000117797	0.00164181	39	86	22	229	6	111	9	43
NID1	247.512	-3.28972	0.854385	0.000117927	0.00164273	12	519	12	291	44	216	340	301
SSBP2	1076.49	2.30312	0.598181	0.000118018	0.00164305	1880	446	1126	273	4310	230	954	461
TARM1	48.0478	-4.09467	1.06353	0.000118079	0.00164305	2	10	0	207	5	144	18	13
WASF3	6.65378	-5.72023	1.48655	0.000119084	0.00165613	0	27	0	9	0	6	0	5
KIF4A	290.983	-2.94188	0.764659	0.000119419	0.00165988	185	369	22	363	107	130	12	1324
TRPC6	6.0281	-5.83297	1.51648	0.000119871	0.00166525	0	18	0	11	0	4	0	13
AKR1C2	81.156	-2.79623	0.727071	0.000120123	0.00166785	20	188	15	99	34	33	8	253
CMKLR1	43.9494	-3.40382	0.885106	0.000120226	0.00166837	9	14	14	97	4	32	0	222
TUNAR	44.7403	7.9324	2.06316	0.000120663	0.00167352	221	0	151	0	27	0	2	0
NUF2	164.062	-3.1243	0.812953	0.000121466	0.00168282	271	88	10	304	27	150	13	602
NDRG4	34.1309	2.7982	0.72808	0.00012141	0.00168282	95	7	22	6	20	3	86	13
AC098679.1	11.7077	-4.52949	1.18094	0.00012532	0.00173528	0	3	0	36	2	38	2	18
PRDX2P2	25.4313	-3.46781	0.904422	0.000125929	0.00174276	2	61	2	19	2	3	5	107
AKTIP	355.686	-3.40586	0.888337	0.000126088	0.00174401	271	33	31	1270	44	1040	23	379
ABCB10P3	96.1028	-2.6899	0.701681	0.000126328	0.00174553	33	93	8	150	30	34	18	464
AC006538.3	10.0252	4.68276	1.22154	0.000126335	0.00174553	12	0	11	1	8	0	33	2
FSCN2	29.5205	2.96334	0.773872	0.000128539	0.00177502	34	1	59	13	61	14	47	5
FP236383.1	46.2624	2.51897	0.657874	0.000128688	0.00177612	81	13	39	5	178	17	54	22
USP11	1820.04	2.36982	0.619491	0.00013054	0.0018007	2709	945	2742	392	4626	289	2297	1000
SMIM14	285.983	2.18235	0.570859	0.000131881	0.00181821	433	31	316	112	1195	188	224	118
LINC01004	96.3592	2.28113	0.597081	0.0001332	0.00183541	243	21	132	51	286	48	66	19
ACOT11	82.011	-2.77052	0.725367	0.000133738	0.00184182	15	83	15	254	22	181	31	60
HLTF	311.696	-2.79696	0.732368	0.000133958	0.00184386	207	125	26	507	86	306	37	1479
AC068580.3	187.873	-3.07109	0.804333	0.000134436	0.00184944	28	66	16	525	21	593	102	174
ABCB10P1	105.299	-2.83831	0.743441	0.000134649	0.00185137	35	90	9	151	36	38	10	555
AC026790.1	9.40532	-4.9371	1.29324	0.000134737	0.00185157	0	2	0	22	1	39	1	14
HBZ	17.7194	-3.36938	0.882675	0.000134952	0.00185354	3	34	4	32	1	5	3	61
PDE4D	924.527	-2.36488	0.619662	0.000135408	0.00185844	645	738	405	2270	248	2416	86	895
WFDC1	46.5218	-2.76563	0.724683	0.000135455	0.00185844	8	117	19	75	22	81	3	31
DEFT1P	13.6106	-4.38948	1.15033	0.000135713	0.00186098	4	35	0	19	1	43	0	0
AC099795.2	28.7169	-3.43861	0.901329	0.000136158	0.00186608	6	97	1	32	1	2	8	64
CDC14C	7.66719	-5.25296	1.37779	0.000137506	0.00188353	0	10	2	22	0	13	0	16
ERRFI1	23.9801	-2.96093	0.777074	0.000138762	0.0018987	13	53	2	27	10	28	2	57
CGREF1	20.7455	-3.76681	0.988571	0.000138762	0.0018987	1	60	12	18	2	24	1	37
KLRK1	72.1436	3.74024	0.981863	0.000139343	0.00190562	495	0	8	9	61	8	76	5
CD200	151.208	2.54982	0.669425	0.000139544	0.00190632	363	109	171	54	383	32	156	14
HIST1H3C	89.3488	3.49088	0.91648	0.000139524	0.00190632	19	22	66	3	760	5	35	9
TMSB10	24585.4	2.58039	0.677495	0.000139685	0.00190723	18934	8306	34204	5170	45420	6640	56919	4406
AC113361.1	8.28189	5.09707	1.33893	0.000140767	0.00191995	16	0	17	0	26	1	10	1
DKK1	20.6952	4.26488	1.12031	0.000140735	0.00191995	79	0	5	1	124	1	4	4
HSPC324	41.8381	3.11836	0.819263	0.000141061	0.00192293	24	14	130	6	155	7	22	4
AL356968.2	340.513	-2.8354	0.745139	0.000141692	0.00193049	111	690	64	408	164	131	16	1215
CGNL1	14.4126	5.03243	1.32261	0.00014184	0.00193149	83	0	3	0	59	0	2	3
FAM217B	303.527	-2.86772	0.753927	0.00014254	0.00193998	144	61	30	877	109	957	29	408
KIF20B	190.498	-3.12072	0.820755	0.000143388	0.00195047	363	84	29	412	27	379	10	374
TMSB10P2	227.052	2.43059	0.639496	0.00014424	0.00196102	208	71	340	52	431	69	471	64
NT5DC3	469.23	-2.59861	0.683777	0.000144479	0.00196322	153	104	74	1302	178	1484	66	650
RNA5-8S4	1085.73	2.75091	0.723979	0.000144864	0.00196741	380	249	959	115	804	90	3935	266
AL133268.1	197.828	-2.2171	0.58355	0.000145087	0.0019686	114	172	37	338	93	384	60	455
ABCB10P4	104.159	-2.91334	0.766809	0.000145106	0.0019686	39	98	4	147	43	39	14	525
FYB1	1249.03	-3.18828	0.839501	0.00014597	0.00197846	855	204	110	3566	140	4062	152	1620
NATD1	1290.41	-2.5169	0.662727	0.000145989	0.00197846	325	2525	575	2109	106	1136	725	2313
AC010342.1	116.086	-3.23809	0.852688	0.000146159	0.00197972	79	16	14	457	25	282	5	138
ST8SIA6	33.0151	-2.85429	0.751763	0.000146576	0.00198431	2	30	7	56	4	19	21	131
AC090568.1	22.1256	-2.98286	0.786052	0.000147799	0.00199979	7	29	3	50	8	60	3	19
AL592293.2	160.684	-2.37211	0.625317	0.000148569	0.00200916	144	174	26	272	68	208	26	446
MYCT1	10.8457	-4.32603	1.14053	0.000148841	0.00201176	4	14	2	31	0	23	0	15
APOLD1	120.276	2.48011	0.654065	0.000149535	0.00202007	405	34	166	24	362	27	47	56
SARDH	68.4961	2.67445	0.705432	0.000149908	0.00202404	118	43	146	9	147	16	67	15
TIAM2	107.707	2.28396	0.602505	0.000150176	0.00202659	322	28	122	43	393	37	45	26
CCNA2	768.724	-2.74533	0.724838	0.000152169	0.00205239	446	986	107	874	211	336	35	3608
NAV2	41.4629	-2.97559	0.785758	0.000152539	0.00205629	14	9	7	99	8	77	5	144
ASPM	436.623	-3.17587	0.838847	0.000153095	0.00206051	1218	194	63	999	38	496	22	903
GABARAPL1	3186.23	-2.51319	0.663793	0.000153027	0.00206051	1455	3410	1165	6032	401	8722	758	3709
USP32P1	26.6025	-4.17662	1.10317	0.000153072	0.00206051	12	4	0	87	10	79	0	41
SPPL2B	5251.94	2.24189	0.592251	0.000153481	0.00206462	9124	2184	8839	1681	6440	1544	8916	1480
BCL6	2236.62	-2.42195	0.639884	0.00015372	0.00206481	1533	1998	446	4349	424	5048	733	3851
IGF2	73.1559	-3.85081	1.0174	0.000153738	0.00206481	3	25	0	9	3	1	5	620
AL731557.1	11.4673	-4.45246	1.17632	0.000153669	0.00206481	1	36	4	21	0	18	0	4
AP001059.2	10.896	4.23978	1.12032	0.000154064	0.0020681	29	3	25	1	30	1	7	0
DLGAP4-AS1	28.6009	2.66009	0.703211	0.000155092	0.0020808	47	5	50	10	108	9	21	7
SH3PXD2A-AS1	6.52967	5.69407	1.50542	0.000155338	0.00208301	6	0	23	0	4	0	13	0
TRAF3IP2	1676.65	2.39554	0.6334	0.00015555	0.00208365	2662	1019	1667	500	6007	404	1882	315
SVIP	402.669	-2.14028	0.565904	0.000155538	0.00208365	239	358	118	706	207	640	84	1054
FAM117A	2574.67	-2.53039	0.669195	0.000156043	0.00208916	299	4433	342	2567	551	620	1221	10600
ST5	57.9469	-2.33085	0.616483	0.000156275	0.00209117	19	63	22	126	42	130	7	72
SNHG7	3060.88	2.43451	0.644132	0.000157129	0.00210038	5526	1588	5016	670	2834	713	5768	628
KRT1	252.763	-2.82889	0.748473	0.000157118	0.00210038	21	859	123	614	10	41	30	141
AC067945.1	338.92	-2.54443	0.67333	0.000157541	0.00210373	375	306	76	485	93	1102	23	361
SEC24D	398.653	-2.28517	0.60473	0.000157566	0.00210373	187	789	54	704	302	693	85	355
SNX25	131.883	2.34771	0.621296	0.000157627	0.00210373	521	24	82	29	108	17	207	105
LINC01094	6.97924	-5.4236	1.43576	0.0001584	0.00211294	1	5	0	12	0	26	0	14
CTNNAL1	381.18	-2.60823	0.690612	0.000158922	0.00211879	491	331	33	556	121	455	52	1268
RMDN2	24.7262	-3.13111	0.829215	0.000159371	0.00212367	12	16	5	39	2	42	3	93
RBP4	9.18697	-5.03725	1.33434	0.000159951	0.00213028	1	42	0	3	0	14	0	2
TM6SF1	75.5873	-3.0926	0.819375	0.00016043	0.00213554	23	22	4	186	10	256	22	108
PRR15	10.1633	-4.67346	1.23836	0.000160715	0.00213822	0	30	0	9	1	11	2	23
PREX2	8.17674	-5.3255	1.41129	0.000160971	0.00214051	1	3	0	31	0	29	0	5
STIL	289.669	-2.44487	0.648238	0.000162231	0.00215614	250	398	49	394	124	252	27	960
MTURN	812.93	-2.38658	0.632859	0.000162526	0.00215893	622	717	192	1617	349	913	90	2507
RGS2	4300.26	-2.94017	0.779704	0.00016267	0.00215973	1326	575	489	8155	617	19235	521	5186
RNF220	4440.46	2.04278	0.541775	0.000162903	0.00216168	9485	2039	6951	1596	7597	1480	5348	1784
PPP1R12B	734.243	-2.63024	0.697639	0.000163112	0.00216334	572	286	130	1641	231	1662	91	1747
PPP1R9A	20.7424	-3.68382	0.97726	0.000163549	0.00216801	10	6	1	43	1	51	3	64
CEACAM4	743.531	-3.49864	0.928416	0.000164299	0.00217681	279	398	6	2114	62	1830	466	868
BISPR	388.821	2.32134	0.61609	0.000164659	0.00218045	290	77	301	106	2391	128	317	92
TPM4	8235.05	2.01647	0.535384	0.000165617	0.00219199	22092	2867	8824	3143	25355	5595	5055	1706
KCNQ4	43.6622	-2.71643	0.721631	0.000167022	0.00220944	12	58	26	59	4	33	8	159
HIST1H1E	1152.95	3.38633	0.899692	0.0001673	0.00221062	114	76	292	93	9870	26	1069	82
AL024508.2	19.7294	4.2744	1.13567	0.000167371	0.00221062	53	1	3	5	128	0	11	1
SLCO3A1	726.878	-2.7688	0.735612	0.00016726	0.00221062	140	820	209	1350	57	1468	543	1027
E2F8	267.009	-2.39733	0.637296	0.000168748	0.00222715	175	400	104	436	89	215	21	784
NTN5	25.5049	3.0463	0.809832	0.000168797	0.00222715	63	7	51	3	20	6	42	4
DEPDC1B	177.511	-2.84545	0.756597	0.000169333	0.00223306	97	197	13	174	66	86	9	903
SPAG16	23.8001	-3.1238	0.831037	0.000170645	0.00224803	12	20	2	29	1	24	7	107
DAPK2	684.856	-3.20106	0.851569	0.000170584	0.00224803	212	68	15	1754	193	2221	120	1302
IL24	36.6551	2.77227	0.737631	0.00017104	0.00225091	145	6	59	5	53	8	27	20
TANC2	511.589	-2.14713	0.571286	0.000170995	0.00225091	303	414	176	1273	141	668	155	1160
PLXNB1	1142.9	3.17212	0.844105	0.000171302	0.00225215	1155	302	2408	230	1147	273	2576	18
MYLK-AS1	35.8913	3.043	0.80975	0.000171311	0.00225215	47	13	74	1	86	7	48	14
AGPAT3	929.47	-2.14507	0.571048	0.000172393	0.0022652	212	1140	389	1292	376	865	343	3001
AC240565.1	93.1323	-2.64399	0.703928	0.000172617	0.00226698	38	27	20	296	30	229	11	151
PNPLA8	1183.75	-3.27745	0.872831	0.000173362	0.00227559	1464	219	107	2145	109	4602	87	1423
FBXO9	2024.54	-2.07942	0.554218	0.000175432	0.00230157	1467	2219	472	3878	1125	3593	488	3613
SNORD3A	820.811	2.53279	0.675084	0.000175563	0.00230211	455	270	973	164	3290	270	1271	168
MEIS3P1	7.87534	-5.00581	1.33468	0.000176429	0.00231227	1	20	1	13	0	10	0	16
MAN1B1-AS1	133.253	2.54201	0.677859	0.000176801	0.00231595	101	43	286	58	269	25	220	24
GYG1P1	153.278	-2.24257	0.598104	0.000177211	0.00232014	69	121	44	332	80	476	22	127
AC008771.1	16.5797	-3.92576	1.04775	0.000179072	0.00234329	3	8	0	60	2	52	2	12
ICAM3	1098.27	-2.58123	0.689014	0.000179484	0.00234748	337	998	467	2715	100	2531	376	1333
LINC00989	8.11295	-5.03098	1.34323	0.000180073	0.00235397	0	9	3	21	0	22	0	11
AC051649.2	878.456	-2.41019	0.644096	0.000182582	0.00238555	261	208	218	1925	370	3232	108	1123
SLC10A4	17.9113	-4.52655	1.20982	0.000182917	0.00238858	0	0	1	28	1	6	0	129
IL12RB1	395.369	2.23732	0.597992	0.000183001	0.00238858	471	133	1071	121	880	125	329	135
LINC00654	23.6803	-3.57639	0.955997	0.000183287	0.00239108	16	11	4	81	1	62	1	26
AC105446.1	9.17696	5.13317	1.37271	0.000184429	0.00240475	1	0	15	0	20	1	27	0
AC078925.3	11.5709	4.88715	1.30699	0.00018457	0.00240536	65	0	22	2	23	0	0	0
ORM1	1738.02	-3.81531	1.02039	0.000184714	0.00240601	347	82	18	5090	62	6217	599	2125
LRP5	1003.81	2.22361	0.594826	0.000185307	0.00241126	2073	602	1161	250	1741	116	1458	673
VENTX	157.896	-2.24566	0.600715	0.000185265	0.00241126	46	88	50	449	77	419	33	161
PCDHGB7	12.9846	3.8163	1.02097	0.000185546	0.00241292	27	2	29	1	58	2	3	1
PYGO1	7.45492	-5.25406	1.40565	0.000185624	0.00241292	0	7	0	10	0	5	1	41
CIB3	33.7359	2.71494	0.726459	0.000186062	0.00241738	37	2	49	15	60	11	72	10
LINC01126	137.369	2.27202	0.608096	0.000186752	0.00242511	248	29	316	92	265	73	111	19
AC018645.2	10.3882	-4.86779	1.30321	0.000187544	0.00243292	0	3	0	24	0	28	5	26
GIT1	2987.49	2.31691	0.620283	0.000187537	0.00243292	3845	1311	9258	818	4146	686	2737	825
OR6J1	12.9454	4.15335	1.11203	0.000187776	0.00243469	2	0	58	3	35	0	7	2
TMEM176A	89.1412	-2.77703	0.743684	0.00018835	0.00244089	24	263	53	195	4	68	12	40
LINC01120	7.66659	5.5474	1.48582	0.000188785	0.00244527	35	0	3	0	2	0	19	0
MARC1	461.634	-2.64901	0.709647	0.000189321	0.00245097	122	219	63	987	68	1240	272	778
HSPB1	2818.89	2.89321	0.775101	0.000189452	0.00245143	621	647	1499	280	3258	165	10670	599
ANKRD16	214.708	2.49035	0.667222	0.000189647	0.00245195	228	83	250	39	877	33	253	108
SLC18A2	66.3005	-2.84199	0.761445	0.000189685	0.00245195	37	24	15	307	15	121	3	53
DSC2	27.278	-3.27806	0.878433	0.000190181	0.00245587	16	59	0	50	4	45	8	29
AC010618.3	55.9874	2.3785	0.637353	0.00019009	0.00245587	101	9	104	33	161	31	42	9
AC112236.2	23.7191	2.91079	0.780086	0.000190439	0.00245795	46	9	40	5	100	6	11	2
LINC00877	82.3395	-2.51473	0.674041	0.000190859	0.00246213	18	23	12	265	41	158	19	176
SNX9	647.325	-2.66796	0.71515	0.000191005	0.00246277	362	1299	286	945	17	650	222	1240
CLEC12B	56.4464	-3.8732	1.03832	0.0001913	0.00246532	12	8	2	209	0	168	14	64
SNX18P3	37.4366	-3.91814	1.05059	0.000191887	0.00247164	8	15	0	123	1	109	18	32
ZCCHC12	6.60691	5.43045	1.45643	0.000192543	0.00247883	12	1	15	0	13	0	11	0
IL1RN	528.91	-2.40583	0.645362	0.0001931	0.00248224	87	212	81	1461	209	1151	299	874
NT5C3B	370.146	2.68025	0.718961	0.000193047	0.00248224	258	178	1196	153	737	74	321	27
BTBD3	265.866	-2.13301	0.572164	0.000193026	0.00248224	146	347	68	423	233	423	42	542
GK5	407.968	-2.71059	0.727281	0.000193757	0.00248943	300	147	46	1165	132	1009	55	665
UBAC1	2820.63	-2.56858	0.689368	0.000194552	0.00249712	478	5926	1218	3110	767	1137	384	9539
KRTAP5-9	12.0158	3.87697	1.04049	0.000194466	0.00249712	28	1	23	5	16	0	20	2
LSP1	5843.17	-2.17899	0.585318	0.00019707	0.00252817	1549	3784	3528	13220	1632	13500	1695	9192
RAB27A	1272.39	-3.20588	0.861211	0.00019724	0.00252909	389	534	25	4095	160	3062	668	1544
NDFIP1P1	21.2478	-3.37846	0.907634	0.000197435	0.0025303	4	40	6	18	0	26	6	67
AC134669.1	10.9967	-4.17053	1.12098	0.000198876	0.0025475	3	38	0	16	3	15	0	6
SLC25A27	8.41044	-5.25155	1.41165	0.000199109	0.00254919	2	3	0	19	0	21	0	28
PLEKHA8	46.1204	-2.78647	0.749178	0.000199725	0.00255323	19	36	1	64	36	89	9	142
C1R	64.979	-2.89833	0.779236	0.000199657	0.00255323	10	130	34	140	4	89	23	65
AL022328.4	316.478	2.26343	0.608544	0.00019969	0.00255323	256	47	1323	167	350	111	197	47
GSTM5	116.836	2.48774	0.669082	0.000200699	0.00255977	342	74	363	48	141	24	9	1
HIST1H3F	49.7735	3.35839	0.903206	0.00020057	0.00255977	25	17	105	3	233	2	40	17
PSTPIP2	1348.47	-2.46148	0.661943	0.000200357	0.00255977	669	639	116	2940	859	4004	257	1996
SCN1B	225.95	2.16957	0.58347	0.000200494	0.00255977	600	49	303	161	520	82	197	65
APOC1P1	17.3098	-3.92117	1.05462	0.000200739	0.00255977	3	45	1	16	3	3	0	67
[truncated: 2,378 more rows]
