# Supplementary material for: Genetic and Epigenetic Characterization of a Discordant KMT2A/AFF1-Rearranged Infant Monozygotic Twin Pair
Source: Int J Mol Sci. 2021 Sep 9;22(18):9740. doi: 10.3390/ijms22189740 (PMC8466096; doi:10.3390/ijms22189740)
Supplement: Supplementary file 1 [file ijms-22-09740-s001.zip › ijms-1351727-supplementary/Supplementary Table S5-rev.xlsx]

## Sheet: Foglio1
Supplementary Table 5-A. Gene Set Enrichment Analysis. Top 20 overlaps with FDR q-value < 0.05 computed for the 2536 down-regulated genes. FDR, False Discovery Rate.
Gene Set Name	# Genes in Gene Set (K)	Description	# Genes in Overlap (k)	k/K	p-value	FDR q-value
GO_IMMUNE_SYSTEM_PROCESS	1984	Any process involved in the development or functioning of the immune system, an organismal system for calibrated responses to potential internal or invasive threats.	343	0.1729	1.63e-116	2.91e-112
CHEN_METABOLIC_SYNDROM_NETWORK	1210	Genes forming the macrophage-enriched metabolic network (MEMN) claimed to have a causal relationship with the metabolic syndrom traits.	254	0.2099	1.8e-104	1.61e-100
MODULE_5	434	Lung genes.	147	0.3387	6.27e-91	3.73e-87
GSE29618_MONOCYTE_VS_MDC_UP	200	Genes up-regulated in comparison of monocytes versus myeloid dendritic cells (mDC).	106	0.53	1.45e-90	5.16e-87
GSE29618_MONOCYTE_VS_PDC_DAY7_FLU_VACCINE_UP	200	Genes up-regulated in comparison of monocytes from influenza vaccinee at day 7 post-vaccination versus plasmacytoid dendritic cells (mDC) at day 7 post-vaccination.	106	0.53	1.45e-90	5.16e-87
GO_INTRINSIC_COMPONENT_OF_PLASMA_MEMBRANE	1649	The component of the plasma membrane consisting of the gene products and protein complexes having either part of their peptide sequence embedded in the hydrophobic region of the membrane or some other covalently attached group such as a GPI anchor that is similarly embedded in the membrane.	277	0.168	5.11e-90	1.4e-86
JAATINEN_HEMATOPOIETIC_STEM_CELL_DN	226	Genes down-regulated in CD133+ [GeneID=8842] cells (hematopoietic stem cells, HSC) compared to the CD133- cells.	111	0.4912	5.52e-90	1.4e-86
MODULE_84	549	Immune (humoral) and inflammatory response.	160	0.2914	8.55e-88	1.9e-84
HALLMARK_HEME_METABOLISM	200	Genes involved in metabolism of heme (a cofactor consisting of iron and porphyrin) and erythroblast differentiation.	104	0.52	1.02e-87	2.01e-84
GO_RESPONSE_TO_EXTERNAL_STIMULUS	1821	Any process that results in a change in state or activity of a cell or an organism (in terms of movement, secretion, enzyme production, gene expression, etc.) as a result of an external stimulus.	288	0.1582	2.8e-87	4.98e-84
GO_EXTRACELLULAR_SPACE	1376	That part of a multicellular organism outside the cells proper, usually taken to be outside the plasma membranes, and occupied by fluid.	248	0.1802	6.59e-87	1.07e-83
GO_RESPONSE_TO_OXYGEN_CONTAINING_COMPOUND	1381	Any process that results in a change in state or activity of a cell or an organism (in terms of movement, secretion, enzyme production, gene expression, etc.) as a result of an oxygen-containing compound stimulus.	248	0.1796	1.47e-86	2.17e-83
GSE11057_PBMC_VS_MEM_CD4_TCELL_UP	200	Genes up-regulated in comparison of peripheral mononuclear blood cells (PBMC) versus memory T cells.	103	0.515	2.61e-86	3.58e-83
GSE29618_MONOCYTE_VS_MDC_DAY7_FLU_VACCINE_UP	200	Genes up-regulated in comparison of monocytes from influenza vaccinee at day 7 post-vaccination versus myeloid dendritic cells at day 7 post-vaccination.	101	0.505	1.62e-83	1.93e-80
GSE34205_HEALTHY_VS_RSV_INF_INFANT_PBMC_DN	200	Genes down-regulated in comparison of peripheral blood mononuclear cells (PBMC) from healthy donors versus PBMCs from infanct with acute RSV infection.	101	0.505	1.62e-83	1.93e-80
GO_CELLULAR_RESPONSE_TO_ORGANIC_SUBSTANCE	1848	Any process that results in a change in state or activity of a cell (in terms of movement, secretion, enzyme production, gene expression, etc.) as a result of an organic substance stimulus.	282	0.1526	1.09e-81	1.21e-78
GO_DEFENSE_RESPONSE	1231	Reactions, triggered in response to the presence of a foreign body or the occurrence of an injury, which result in restriction of damage to the organism attacked or prevention/recovery from the infection caused by the attack.	226	0.1836	1.34e-80	1.41e-77
GO_POSITIVE_REGULATION_OF_RESPONSE_TO_STIMULUS	1929	Any process that activates, maintains or increases the rate of a response to a stimulus. Response to stimulus is a change in state or activity of a cell or an organism (in terms of movement, secretion, enzyme production, gene expression, etc.) as a result of a stimulus.	285	0.1477	2.79e-79	2.76e-76
FLORIO_NEOCORTEX_BASAL_RADIAL_GLIA_DN	190	Genes down-regulated in basal radial glia (bRG) relative to apical radial glia (aRG), and up-regulated in both aRG and bRG relative to neurons.	95	0.5	4.59e-78	4.31e-75
GSE29618_MONOCYTE_VS_PDC_UP	200	Genes up-regulated in comparison of monocytes versus plasmacytoid dendritic cells (pDC).	96	0.48	1.09e-76	9.72e-74
Supplementary Table 5-B. Gene Set Enrichment Analysis. Top 20 overlaps with FDR q-value < 0.05 computed for the 1840 up-regulated genes. FDR, False Discovery Rate.
Gene Set Name	# Genes in Gene Set (K)	Description	# Genes in Overlap (k)	k/K	p-value	FDR q-value
CAGGTG_E12_Q6	2485	Genes having at least one occurence of the highly conserved motif M12 CAGGTG sites. The motif matches transcription factor binding site V$E12_Q6 (v7.4 TRANSFAC).	196	0.0789	1.89e-46	3.37e-42
DODD_NASOPHARYNGEAL_CARCINOMA_UP	1821	Genes up-regulated in nasopharyngeal carcinoma (NPC) compared to the normal tissue.	160	0.0879	2e-43	1.78e-39
GO_REGULATION_OF_IMMUNE_SYSTEM_PROCESS	1403	Any process that modulates the frequency, rate, or extent of an immune system process.	138	0.0984	8.73e-43	5.18e-39
GSE10325_BCELL_VS_MYELOID_UP	200	Genes up-regulated in comparison of healthy B cells versus healthy myeloid cells.	56	0.28	6.18e-42	2.75e-38
GSE10325_CD4_TCELL_VS_BCELL_DN	200	Genes down-regulated in comparison of healthy CD4 [GeneID=920] T cells versus healthy CD19 [GeneID=920] B cells.	54	0.27	1.47e-39	5.22e-36
HADDAD_B_LYMPHOCYTE_PROGENITOR	293	Genes up-regulated in hematopoietic progenitor cells (HPC) of B lymphocyte lineage CD34+CD45RA+CD10+ [GeneID=947;5788;4311].	63	0.215	1.81e-39	5.38e-36
GGGAGGRR_MAZ_Q6	2274	Genes having at least one occurence of the highly conserved motif M24 GGGAGGRR sites. The motif matches transcription factor binding site V$MAZ_Q6 (v7.4 TRANSFAC).	174	0.0765	2.53e-39	6.44e-36
GO_REGULATION_OF_MULTICELLULAR_ORGANISMAL_DEVELOPMENT	1672	Any process that modulates the frequency, rate or extent of multicellular organismal development.	146	0.0873	3e-39	6.67e-36
GGGCGGR_SP1_Q6	2940	Genes having at least one occurence of the highly conserved motif M6 GGGCGGR sites. The motif matches transcription factor binding site V$SP1_Q6 (v7.4 TRANSFAC).	202	0.0687	4.82e-39	9.54e-36
MEISSNER_BRAIN_HCP_WITH_H3K4ME3_AND_H3K27ME3	1069	Genes with high-CpG-density promoters (HCP) bearing histone H3 dimethylation at K4 (H3K4me2) and trimethylation at K27 (H3K27me3) in brain.	114	0.1066	1.21e-38	2.15e-35
GO_IMMUNE_SYSTEM_PROCESS	1984	Any process involved in the development or functioning of the immune system, an organismal system for calibrated responses to potential internal or invasive threats.	155	0.0781	5.67e-36	9.17e-33
GO_DNA_PACKAGING_COMPLEX	108	A protein complex that plays a role in the process of DNA packaging.	40	0.3704	8.52e-36	1.26e-32
BENPORATH_EED_TARGETS	1062	Set 'Eed targets': genes identified by ChIP on chip as targets of the Polycomb protein EED [GeneID=8726] in human embryonic stem cells.	109	0.1026	1.87e-35	2.5e-32
GO_REGULATION_OF_CELL_DIFFERENTIATION	1492	Any process that modulates the frequency, rate or extent of cell differentiation, the process in which relatively unspecialized cells acquire specialized structural and functional features.	131	0.0878	1.97e-35	2.5e-32
GSE10325_LUPUS_CD4_TCELL_VS_LUPUS_BCELL_DN	200	Genes down-regulated in comparison of systemic lupus erythematosus CD4 [GeneID=920] T cells versus systemic lupus erythematosus B cells.	50	0.25	6.03e-35	7.16e-32
GSE29618_BCELL_VS_MONOCYTE_UP	200	Genes up-regulated in comparison of B cells versus monocytes.	49	0.245	8.02e-34	8.93e-31
GO_RECEPTOR_BINDING	1476	Interacting selectively and non-covalently with one or more specific sites on a receptor molecule, a macromolecule that undergoes combination with a hormone, neurotransmitter, drug or intracellular messenger to initiate a change in cell function.	126	0.0854	6.94e-33	7.27e-30
GO_PROTEIN_DNA_COMPLEX	175	A macromolecular complex containing both protein and DNA molecules.	45	0.2571	3.67e-32	3.63e-29
GO_POSITIVE_REGULATION_OF_RESPONSE_TO_STIMULUS	1929	Any process that activates, maintains or increases the rate of a response to a stimulus. Response to stimulus is a change in state or activity of a cell or an organism (in terms of movement, secretion, enzyme production, gene expression, etc.) as a result of a stimulus.	145	0.0752	7.9e-32	7.4e-29
REACTOME_RNA_POL_I_PROMOTER_OPENING	62	Genes involved in RNA Polymerase I Promoter Opening	30	0.4839	1.76e-31	1.56e-28
