# Supplementary material for: Genetic and Epigenetic Characterization of a Discordant KMT2A/AFF1-Rearranged Infant Monozygotic Twin Pair
Source: Int J Mol Sci. 2021 Sep 9;22(18):9740. doi: 10.3390/ijms22189740 (PMC8466096; doi:10.3390/ijms22189740)
Supplement: Supplementary file 1 [file ijms-22-09740-s001.zip › ijms-1351727-supplementary/Supplementary Table S6-rev.xlsx]

## Sheet: Foglio1
Supplementary Table 6. Correlation between DNA methylation and gene expression levels.
TargetID	CHR	MAPINFO	UCSC_REFGENE_NAME	P value	Correlation rho
cg23114616	1	6526398	PLEKHG5	0.00457076	0.944279
cg09805709	1	6552273	PLEKHG5	0.0195732	-0.883484
cg12426313	1	6552387	PLEKHG5	0.0450181	-0.82136
cg02572729	1	85930809	DDAH1	0.0815977	-0.75669
cg08946575	1	85931072	DDAH1	0.0670313	-0.780417
cg25756066	1	85931083	DDAH1	0.099894	-0.72945
cg00095594	1	236228625	NID1	0.0654629	-0.783106
cg07157830	1	236228741	NID1	0.077941	-0.762453
cg04837025	1	236228744	NID1	0.0901276	-0.743683
cg20702913	2	10183115	KLF11	0.0631525	-0.787121
cg23458613	2	10183227	KLF11	0.0576862	-0.796899
cg20853880	2	10184444	KLF11	0.0951467	-0.736287
cg05301188	2	10184457	KLF11	0.0622747	-0.788664
cg19211931	2	115419537	DPP10	0.0894693	-0.744667
cg22670147	2	115419740	DPP10	0.111285	-0.713609
cg12666279	2	115918745	DPP10	0.0843189	-0.752477
cg19258784	3	79067596	ROBO1	0.110766	-0.714315
cg24784794	3	79068831	ROBO1	0.084298	-0.752509
cg04562217	3	79815718	ROBO1	0.0745784	-0.76786
cg22793735	3	145878431	PLOD2	0.0356519	-0.841593
cg24378692	3	145878963	PLOD2	0.027975	-0.860136
cg25250358	3	145879084	PLOD2	0.0201383	-0.881779
cg07318073	4	74904359	CXCL3	0.0334512	-0.846697
cg21336235	4	74904397	CXCL3	0.00458423	-0.944196
cg05641882	4	74904583	CXCL3	0.00439601	-0.945365
cg03323696	5	59189120	PDE4D	0.0680749	-0.778644
cg26078977	5	59189467	PDE4D	0.069124	-0.776873
cg22706610	5	59189724	PDE4D	0.0895457	-0.744553
cg06418871	5	68710831	MARVELD2	0.0144838	-0.900057
cg18663063	5	68710907	MARVELD2	0.0197276	-0.883015
cg12687157	5	68710912	MARVELD2	0.0199666	-0.882294
cg02505827	5	68711277	MARVELD2	0.0446492	-0.822117
cg03555227	5	170289070	RANBP17	0.00693843	-0.931194
cg23873669	5	170289421	RANBP17	0.0125219	-0.907186
cg07848601	5	170289430	RANBP17	0.0124134	-0.907595
cg25634742	6	146864328	RAB32	0.00231724	-0.960434
cg01851450	6	146864335	RAB32	0.00287192	-0.955919
cg23267550	6	146864352	RAB32	0.0179015	-0.88867
cg01915609	6	146864388	RAB32	0.00147906	-0.968432
cg24744430	6	146864390	RAB32	0.0015581	-0.967595
cg20098887	6	146864520	RAB32	0.0107307	-0.914184
cg14889768	6	146864529	RAB32	0.0378068	-0.836736
cg23833452	6	146864752	RAB32	0.00831089	-0.924612
cg03325733	6	146864759	RAB32	0.00567557	-0.937841
cg10766475	6	146864781	RAB32	0.0252821	-0.867202
cg19681956	6	146865263	RAB32	0.0121732	-0.908508
cg26686415	7	32996816	FKBP9	0.0785756	-0.761444
cg07067171	7	32996829	FKBP9	0.0836575	-0.753495
cg08557517	7	32996881	FKBP9	0.108717	-0.717115
cg11176889	7	32997094	FKBP9	0.0973863	-0.733043
cg08427928	7	32997111	FKBP9	0.0886646	-0.745873
cg04536807	7	32997190	FKBP9	0.102915	-0.725175
cg19329121	7	95226035	PDK4	0.00659712	-0.932928
cg06070414	7	95226412	PDK4	0.0160417	-0.894722
cg09436502	7	95226433	PDK4	0.00405906	-0.947519
cg05712610	7	151722461	GALNT11	0.0558866	-0.80021
cg14618638	7	151722471	GALNT11	0.00980381	-0.918028
cg05375487	7	151722536	GALNT11	0.0143558	-0.900507
cg27434954	7	151722591	GALNT11	0.027235	-0.862044
cg16586442	7	151722593	GALNT11	0.0339343	-0.845563
cg15146720	7	151722621	GALNT11	0.0197138	-0.883057
cg02159402	7	151722628	GALNT11	0.0191751	-0.884699
cg06161738	7	151722986	GALNT11	0.048611	-0.81413
cg16729714	7	151723229	GALNT11	0.0236188	-0.871746
cg04773818	8	31496966	NRG1	0.0252865	-0.86719
cg04555373	8	31497042	NRG1	0.0372142	-0.838058
cg03430846	8	31497082	NRG1	0.0519793	-0.807574
cg26267340	8	31497829	NRG1	0.0258438	-0.8657
cg12166610	8	31498256	NRG1	0.0292602	-0.856877
cg24319902	8	41166990	SFRP1	0.10712	-0.719314
cg01495122	8	41167087	SFRP1	0.106567	-0.720079
cg21517947	8	41167107	SFRP1	0.111663	-0.713095
cg17816908	8	41167109	SFRP1	0.11435	-0.709471
cg10406295	8	41167113	SFRP1	0.112862	-0.711473
cg14898260	8	61194099	CA8	0.0869341	-0.748485
cg18617589	8	61194108	CA8	0.115618	-0.707773
cg08919494	8	61194111	CA8	0.0940335	-0.737912
cg05293738	8	68864318	PREX2	0.120144	-0.701777
cg17747005	8	68864324	PREX2	0.119807	-0.70222
cg17459204	8	68864523	PREX2	0.113501	-0.710611
cg13620034	8	72755052	MSC	0.033477	-0.846636
cg06269753	8	72755871	MSC	0.0450815	-0.82123
cg25832771	8	72756058	MSC	0.0365065	-0.839651
cg23710218	8	72756656	MSC	0.0445038	-0.822416
cg14546394	8	72756863	MSC	0.0408839	-0.830021
cg15747595	8	98289880	TSPYL5	0.0232332	-0.872821
cg22319311	8	98290310	TSPYL5	0.0175359	-0.889835
cg00249621	8	98290359	TSPYL5	0.0277977	-0.860591
cg08858210	8	98290361	TSPYL5	0.022072	-0.876111
cg00032205	8	98290372	TSPYL5	0.0156332	-0.896096
cg04688828	8	143858612	LYNX1	0.0129658	-0.905528
cg20541178	8	143858627	LYNX1	0.0221965	-0.875754
cg22687807	8	143858763	LYNX1	0.0190568	-0.885062
cg10404336	8	143858821	LYNX1	0.0145478	-0.899832
cg20041105	8	143859282	LYNX1	0.0193222	-0.884248
cg13811417	9	25677628	TUSC1	0.00270228	-0.95725
cg13985784	9	25678015	TUSC1	0.00114745	-0.972213
cg00781519	9	25678683	TUSC1	0.00183431	-0.964824
cg06128198	10	128593922	DOCK1	0.000688628	-0.978497
cg23665778	10	128593946	DOCK1	0.0018071	-0.965087
cg03070297	10	128994603	DOCK1	0.0065903	-0.932963
cg03129384	10	128994644	DOCK1	0.0110447	-0.912918
cg27296293	11	101454680	TRPC6	0.0671926	-0.780142
cg07013734	11	101454683	TRPC6	0.0706793	-0.774271
cg04553838	11	101454733	TRPC6	0.0724556	-0.771331
cg16785912	12	33048913	PKP2	0.0268599	-0.863021
cg27458987	12	33050050	PKP2	0.0187109	-0.886131
cg01851399	12	33050217	PKP2	0.0164478	-0.893373
cg08480223	12	81331457	LIN7A	0.0999584	-0.729359
cg17061244	12	81331469	LIN7A	0.0879916	-0.746887
cg23441441	12	81331486	LIN7A	0.0855155	-0.750644
cg05647859	12	81331718	LIN7A	0.0961809	-0.734785
cg07194093	18	7566558	PTPRM	0.00523779	-0.940311
cg03693430	18	7567638	PTPRM	0.0206822	-0.880159
cg23316787	18	7568159	PTPRM	0.03049	-0.853823
cg24973298	18	7568539	PTPRM	0.0443085	-0.822819
cg08271804	19	22816896	ZNF492	0.0967148	-0.734013
cg05241461	19	22816980	ZNF492	0.0689646	-0.777142
cg01485075	19	22817371	ZNF492	0.110986	-0.714016
cg19375479	19	44952604	ZNF229	0.0404781	-0.830892
cg22720041	19	44952725	ZNF229	0.0311802	-0.852134
cg19915738	19	44952730	ZNF229	0.0350298	-0.84302
cg11539780	19	57019016	ZNF471	0.0924973	-0.740169
cg19811761	19	57019022	ZNF471	0.0882158	-0.746549
cg24713204	19	57019373	ZNF471	0.0735985	-0.769457
cg21856067	20	13975853	MACROD2	0.00968546	0.918531
cg04624110	20	13976093	MACROD2	0.0265074	0.863944
cg01552272	20	13976096	MACROD2	0.0282354	0.85947
cg23169957	20	13976106	MACROD2	0.0223365	0.875354
cg25557432	20	13976117	MACROD2	0.0205736	0.880481
cg04716990	20	13976126	MACROD2	0.018367	0.887204
cg26059153	20	13976190	MACROD2	0.0194382	0.883894
cg07953890	20	13976782	MACROD2	0.00182206	0.964942
cg23533139	20	13977067	MACROD2	0.000162364	0.989578
