# Supplementary material for: Genetic and Epigenetic Characterization of a Discordant KMT2A/AFF1-Rearranged Infant Monozygotic Twin Pair
Source: Int J Mol Sci. 2021 Sep 9;22(18):9740. doi: 10.3390/ijms22189740 (PMC8466096; doi:10.3390/ijms22189740)
Supplement: Supplementary file 1 [file ijms-22-09740-s001.zip › ijms-1351727-supplementary/Supplementary Table S7-rev.xlsx]

## Sheet: Foglio1
Supplementary Table 7. Gene Set Enrichment Analysis performed on 32 genes with significant correlations between DNA methylation and gene expression.
Gene Set Name	# Genes in Gene Set (K)	Description	# Genes in Overlap (k)	k/K	p-value	FDR q-value
YAMAZAKI_TCEB3_TARGETS_UP	175	Genes up-regulated in embryonic stem cells from TCEB3 [GeneID=6924] knockout mice.	5	0.0286	1.4e-07	0.00216
GO_CELL_CELL_JUNCTION	383	A cell junction that forms a connection between two or more cells in a multicellular organism; excludes direct cytoplasmic junctions such as ring canals.	6	0.0157	2.43e-07	0.00216
GO_TAXIS	464	The directed movement of a motile cell or organism in response to an external stimulus.	6	0.0129	7.44e-07	0.00373
GO_REGULATION_OF_CELLULAR_COMPONENT_MOVEMENT	771	Any process that modulates the frequency, rate or extent of the movement of a cellular component.	7	0.0091	8.51e-07	0.00373
GO_NEGATIVE_REGULATION_OF_LOCOMOTION	263	Any process that stops, prevents, or reduces the frequency, rate or extent of locomotion of a cell or organism.	5	0.019	1.05e-06	0.00373
GO_MOVEMENT_OF_CELL_OR_SUBCELLULAR_COMPONENT	1275	The directed, self-propelled movement of a cell or subcellular component without the involvement of an external agent such as a transporter or a pore.	8	0.0063	2e-06	0.00592
GO_RESPONSE_TO_EXTERNAL_STIMULUS	1821	Any process that results in a change in state or activity of a cell or an organism (in terms of movement, secretion, enzyme production, gene expression, etc.) as a result of an external stimulus.	9	0.0049	2.9e-06	0.00714
REACTOME_NETRIN1_SIGNALING	41	Genes involved in Netrin-1 signaling	3	0.0732	3.21e-06	0.00714
BCAT_GDS748_UP	48	Genes up-regulated in HEK293 cells (kidney fibroblasts) expressing constitutively active form of CTNNB1 [Gene ID=1499] gene.	3	0.0625	5.19e-06	0.00936
GO_CIRCULATORY_SYSTEM_PROCESS	366	A organ system process carried out by any of the organs or tissues of the circulatory system. The circulatory system is an organ system that moves extracellular fluids to and from tissue within a multicellular organism.	5	0.0137	5.26e-06	0.00936
