# Supplementary material for: Genetic and Epigenetic Characterization of a Discordant KMT2A/AFF1-Rearranged Infant Monozygotic Twin Pair
Source: Int J Mol Sci. 2021 Sep 9;22(18):9740. doi: 10.3390/ijms22189740 (PMC8466096; doi:10.3390/ijms22189740)
Supplement: Supplementary file 1 [file ijms-22-09740-s001.zip › ijms-1351727-supplementary/Supplementary Table S8-rev.xlsx]

## Sheet: Foglio1
Supplementary Table 8. Clinical characteristics of the four unrelated leukemia patients. BM, Bone Marrow; PB, Peripheral Blood. B-I, ; MPAL, Mixed-Phenotype Acute Leukemia.
ID	Gender	Age at diagnosis (months)	Tissue diagnosis	Immunophenotype	Blasts (%)	White blood cell count (x 106/ml)	Rearrangement	Treatment	Tissue remission	Age at remission (months)	Sample availability
A1	Female	5.5	BM	Pre-pre-B	0.9	225.6	t(4;11)	INTERFANT-06 protocol	BM	11.5	DNA and RNA
A2	Female	2.4	BM	B-I	0.89	18.2	t(4;11)	INTERFANT-06 protocol	BM	7.4	DNA and RNA
A3	Female	6.2	BM	B-I	0.92	369.2	t(4;11)	INTERFANT-06 protocol	BM	11.2	DNA and RNA
A4	Female	8.4	PB	MPAL	0.73	320.7	t(4;11)	INTERFANT-06 protocol	BM	14.4	RNA
